# Supplementary material for: Pervasive non-triplet alternative splicing drives functional isoform diversity
Source: Nat Commun. 2026 Apr 10;17:5112. doi: 10.1038/s41467-026-71615-5 (PMC13247117; doi:10.1038/s41467-026-71615-5)
Supplement: Supplementary file 10 — Source Data [file 41467_2026_71615_MOESM10_ESM.zip]

Archive with 263 entries (238 files):
- source data/
- source data/S5/
- source data/S2/
- source data/S3/
- source data/S4/
- source data/.DS_Store
- __MACOSX/source data/._.DS_Store
- source data/microscopy_raw_images/
- __MACOSX/source data/._microscopy_raw_images
- source data/Fig8/
- source data/Fig1/
- source data/Fig6/
- source data/FIg7/
- source data/S1/
- source data/S6/
- source data/S7/
- source data/Fig5/
- source data/Fig2/
- source data/raw_gel.pdf
- __MACOSX/source data/._raw_gel.pdf
- source data/Fig3/
- source data/Fig4/
- source data/S5/s5b.xlsx
- __MACOSX/source data/S5/._s5b.xlsx
- source data/S5/s5a.tsv
- __MACOSX/source data/S5/._s5a.tsv
- source data/S5/s5d.xlsx
- __MACOSX/source data/S5/._s5d.xlsx
- source data/S2/s2f.tsv
- __MACOSX/source data/S2/._s2f.tsv
- source data/S2/s2d.tsv
- __MACOSX/source data/S2/._s2d.tsv
- source data/S2/s2e.tsv
- __MACOSX/source data/S2/._s2e.tsv
- source data/S2/s2a.tsv
- __MACOSX/source data/S2/._s2a.tsv
- source data/S2/s2b.tsv
- __MACOSX/source data/S2/._s2b.tsv
- source data/S2/s2c.tsv
- __MACOSX/source data/S2/._s2c.tsv
- source data/S3/.DS_Store
- __MACOSX/source data/S3/._.DS_Store
- source data/S3/s3j.tsv
- source data/S3/s3k.tsv
- source data/S3/s3i.tsv
- source data/S3/s3h.tsv
- source data/S3/s3l.tsv
- source data/S3/s3m.tsv
- source data/S3/s3c.tsv
- __MACOSX/source data/S3/._s3c.tsv
- source data/S3/s3b.tsv
- __MACOSX/source data/S3/._s3b.tsv
- source data/S3/s3n.xlsx
- source data/S3/s3a.tsv
- __MACOSX/source data/S3/._s3a.tsv
- source data/S3/s3e.tsv
- __MACOSX/source data/S3/._s3e.tsv
- source data/S3/s3d.tsv
- __MACOSX/source data/S3/._s3d.tsv
- source data/S3/s3f.tsv
- source data/S3/s3g.tsv
- __MACOSX/source data/S3/._s3g.tsv
- source data/S4/s4b.tsv
- __MACOSX/source data/S4/._s4b.tsv
- source data/S4/s4a.tsv
- __MACOSX/source data/S4/._s4a.tsv
- source data/microscopy_raw_images/.DS_Store
- __MACOSX/source data/microscopy_raw_images/._.DS_Store
- source data/microscopy_raw_images/FIGURE-6I/
- __MACOSX/source data/microscopy_raw_images/._FIGURE-6I
- source data/microscopy_raw_images/FIGURE-6G/
- __MACOSX/source data/microscopy_raw_images/._FIGURE-6G
- source data/microscopy_raw_images/FIGURE-6H/
- __MACOSX/source data/microscopy_raw_images/._FIGURE-6H
- source data/microscopy_raw_images/SUPPLEMENT -S6D/
- source data/microscopy_raw_images/SUPPLEMENT -S6E/
- __MACOSX/source data/microscopy_raw_images/._SUPPLEMENT -S6E
- source data/microscopy_raw_images/FIGUTE-4J/
- __MACOSX/source data/microscopy_raw_images/._FIGUTE-4J
- source data/microscopy_raw_images/FIGURE-4I/
- __MACOSX/source data/microscopy_raw_images/._FIGURE-4I
- source data/microscopy_raw_images/FIGURE-7H/
- source data/Fig8/8a.tsv
- __MACOSX/source data/Fig8/._8a.tsv
- source data/Fig8/8c.tsv
- __MACOSX/source data/Fig8/._8c.tsv
- source data/Fig8/8b.tsv
- __MACOSX/source data/Fig8/._8b.tsv
- source data/Fig8/8f.tsv
- __MACOSX/source data/Fig8/._8f.tsv
- source data/Fig8/8g.tsv
- __MACOSX/source data/Fig8/._8g.tsv
- source data/Fig8/8e.tsv
- __MACOSX/source data/Fig8/._8e.tsv
- source data/Fig8/8d.tsv
- __MACOSX/source data/Fig8/._8d.tsv
- source data/Fig1/1e.tsv
- __MACOSX/source data/Fig1/._1e.tsv
- source data/Fig1/1d.tsv
- __MACOSX/source data/Fig1/._1d.tsv
- source data/Fig1/1f.tsv
- __MACOSX/source data/Fig1/._1f.tsv
- source data/Fig1/1g.tsv
- __MACOSX/source data/Fig1/._1g.tsv
- source data/Fig1/1b.tsv
- __MACOSX/source data/Fig1/._1b.tsv
- source data/Fig1/1a_venn.tsv
- __MACOSX/source data/Fig1/._1a_venn.tsv
- source data/Fig1/1a_correlation_plot.tsv
- __MACOSX/source data/Fig1/._1a_correlation_plot.tsv
- source data/Fig6/6c.tsv
- __MACOSX/source data/Fig6/._6c.tsv
- source data/Fig6/6f.tsv
- __MACOSX/source data/Fig6/._6f.tsv
- source data/Fig6/6b.xlsx
- __MACOSX/source data/Fig6/._6b.xlsx
- source data/Fig6/6j.tsv
- __MACOSX/source data/Fig6/._6j.tsv
- source data/FIg7/7e.tsv
- __MACOSX/source data/FIg7/._7e.tsv
- source data/FIg7/7c.tsv
- __MACOSX/source data/FIg7/._7c.tsv
- source data/FIg7/7b.tsv
- __MACOSX/source data/FIg7/._7b.tsv
- source data/FIg7/7d.xlsx
- __MACOSX/source data/FIg7/._7d.xlsx
- source data/FIg7/7n.tsv
- __MACOSX/source data/FIg7/._7n.tsv
- source data/FIg7/7l.tsv
- source data/FIg7/7m.tsv
- __MACOSX/source data/FIg7/._7m.tsv
- source data/FIg7/7k.tsv
- __MACOSX/source data/FIg7/._7k.tsv
- source data/S1/s1b.tsv
- __MACOSX/source data/S1/._s1b.tsv
- source data/S1/s1a.tsv
- __MACOSX/source data/S1/._s1a.tsv
- source data/S1/s2d.tsv
- __MACOSX/source data/S1/._s2d.tsv
- source data/S1/s2c.tsv
- __MACOSX/source data/S1/._s2c.tsv
- source data/S6/s6f.tsv
- __MACOSX/source data/S6/._s6f.tsv
- source data/S6/s6gtsv.tsv
- __MACOSX/source data/S6/._s6gtsv.tsv
- source data/S6/.DS_Store
- __MACOSX/source data/S6/._.DS_Store
- source data/S6/s6b.tsv
- __MACOSX/source data/S6/._s6b.tsv
- source data/S6/s6a.tsv
- __MACOSX/source data/S6/._s6a.tsv
- source data/S6/s6c.csv
- __MACOSX/source data/S6/._s6c.csv
- source data/S7/s7a.tsv
- __MACOSX/source data/S7/._s7a.tsv
- source data/S7/s7b.tsv
- __MACOSX/source data/S7/._s7b.tsv
- source data/S7/s7c.tsv
- __MACOSX/source data/S7/._s7c.tsv
- source data/S7/.DS_Store
- __MACOSX/source data/S7/._.DS_Store
- source data/S7/s7e.xlsx
- __MACOSX/source data/S7/._s7e.xlsx
- source data/S7/s7d.xlsx
- __MACOSX/source data/S7/._s7d.xlsx
- source data/Fig5/5h.tsv
- __MACOSX/source data/Fig5/._5h.tsv
- source data/Fig5/5g.tsv
- __MACOSX/source data/Fig5/._5g.tsv
- source data/Fig5/5f.tsv
- __MACOSX/source data/Fig5/._5f.tsv
- source data/Fig5/5d.tsv
- __MACOSX/source data/Fig5/._5d.tsv
- source data/Fig5/5e.tsv
- __MACOSX/source data/Fig5/._5e.tsv
- source data/Fig5/5b.tsv
- __MACOSX/source data/Fig5/._5b.tsv
- source data/Fig5/5c.tsv
- __MACOSX/source data/Fig5/._5c.tsv
- source data/Fig2/2a.tsv
- __MACOSX/source data/Fig2/._2a.tsv
- source data/Fig2/2c.tsv
- __MACOSX/source data/Fig2/._2c.tsv
- source data/Fig2/2b.tsv
- __MACOSX/source data/Fig2/._2b.tsv
- source data/Fig3/.DS_Store
- __MACOSX/source data/Fig3/._.DS_Store
- source data/Fig3/3h.tsv
- __MACOSX/source data/Fig3/._3h.tsv
- source data/Fig3/3i.tsv
- __MACOSX/source data/Fig3/._3i.tsv
- source data/Fig3/3d.tsv
- __MACOSX/source data/Fig3/._3d.tsv
- source data/Fig3/3j.xlsx
- __MACOSX/source data/Fig3/._3j.xlsx
- source data/Fig3/3g.tsv
- __MACOSX/source data/Fig3/._3g.tsv
- source data/Fig3/3b.tsv
- __MACOSX/source data/Fig3/._3b.tsv
- source data/Fig3/3c.tsv
- __MACOSX/source data/Fig3/._3c.tsv
- source data/Fig3/3a.tsv
- __MACOSX/source data/Fig3/._3a.tsv
- source data/Fig4/4k.tsv
- __MACOSX/source data/Fig4/._4k.tsv
- source data/Fig4/4l.tsv
- __MACOSX/source data/Fig4/._4l.tsv
- source data/Fig4/.DS_Store
- __MACOSX/source data/Fig4/._.DS_Store
- source data/Fig4/4c.tsv
- __MACOSX/source data/Fig4/._4c.tsv
- source data/Fig4/4b.tsv
- __MACOSX/source data/Fig4/._4b.tsv
- source data/Fig4/4a.tsv
- __MACOSX/source data/Fig4/._4a.tsv
- source data/microscopy_raw_images/FIGURE-6I/.DS_Store
- __MACOSX/source data/microscopy_raw_images/FIGURE-6I/._.DS_Store
- source data/microscopy_raw_images/FIGURE-6I/6I_RFP.tif
- __MACOSX/source data/microscopy_raw_images/FIGURE-6I/._6I_RFP.tif
- source data/microscopy_raw_images/FIGURE-6I/6I_GFP.tif
- __MACOSX/source data/microscopy_raw_images/FIGURE-6I/._6I_GFP.tif
- source data/microscopy_raw_images/FIGURE-6G/6G_GFP.tif
- __MACOSX/source data/microscopy_raw_images/FIGURE-6G/._6G_GFP.tif
- source data/microscopy_raw_images/FIGURE-6G/.DS_Store
- __MACOSX/source data/microscopy_raw_images/FIGURE-6G/._.DS_Store
- source data/microscopy_raw_images/FIGURE-6G/6G_RFP.tif
- __MACOSX/source data/microscopy_raw_images/FIGURE-6G/._6G_RFP.tif
- source data/microscopy_raw_images/FIGURE-6H/.DS_Store
- __MACOSX/source data/microscopy_raw_images/FIGURE-6H/._.DS_Store
- source data/microscopy_raw_images/FIGURE-6H/6H_RFP.tif
- __MACOSX/source data/microscopy_raw_images/FIGURE-6H/._6H_RFP.tif
- source data/microscopy_raw_images/FIGURE-6H/6H_GFP.tif
- __MACOSX/source data/microscopy_raw_images/FIGURE-6H/._6H_GFP.tif
- source data/microscopy_raw_images/SUPPLEMENT -S6D/tnt3_myo2_L1gfp.tif
- __MACOSX/source data/microscopy_raw_images/SUPPLEMENT -S6D/._tnt3_myo2_L1gfp.tif
- source data/microscopy_raw_images/SUPPLEMENT -S6D/tnt3_myo2_L1rfp.tif
- __MACOSX/source data/microscopy_raw_images/SUPPLEMENT -S6D/._tnt3_myo2_L1rfp.tif
- source data/microscopy_raw_images/SUPPLEMENT -S6E/.DS_Store
- __MACOSX/source data/microscopy_raw_images/SUPPLEMENT -S6E/._.DS_Store
- source data/microscopy_raw_images/SUPPLEMENT -S6E/tnt3_myo3_prp40_gfp.tif
- __MACOSX/source data/microscopy_raw_images/SUPPLEMENT -S6E/._tnt3_myo3_prp40_gfp.tif
- source data/microscopy_raw_images/SUPPLEMENT -S6E/tnt3_myo3_prp40_rfp.tif
- __MACOSX/source data/microscopy_raw_images/SUPPLEMENT -S6E/._tnt3_myo3_prp40_rfp.tif
- source data/microscopy_raw_images/FIGUTE-4J/fubl3_LOF_rfp.tif
- __MACOSX/source data/microscopy_raw_images/FIGUTE-4J/._fubl3_LOF_rfp.tif
- source data/microscopy_raw_images/FIGUTE-4J/fubl3_WT_gfp.tif
- __MACOSX/source data/microscopy_raw_images/FIGUTE-4J/._fubl3_WT_gfp.tif
- source data/microscopy_raw_images/FIGUTE-4J/fubl3_WT_rfp.tif
- __MACOSX/source data/microscopy_raw_images/FIGUTE-4J/._fubl3_WT_rfp.tif
- source data/microscopy_raw_images/FIGUTE-4J/fubl3_LOF_gfp.tif
- __MACOSX/source data/microscopy_raw_images/FIGUTE-4J/._fubl3_LOF_gfp.tif
- source data/microscopy_raw_images/FIGURE-4I/fubl1_wt_gfp.tif
- __MACOSX/source data/microscopy_raw_images/FIGURE-4I/._fubl1_wt_gfp.tif
- source data/microscopy_raw_images/FIGURE-4I/fubl1_lof_gfp.tif
- __MACOSX/source data/microscopy_raw_images/FIGURE-4I/._fubl1_lof_gfp.tif
- source data/microscopy_raw_images/FIGURE-4I/fubl1_wt_rfp.tif
- __MACOSX/source data/microscopy_raw_images/FIGURE-4I/._fubl1_wt_rfp.tif
- source data/microscopy_raw_images/FIGURE-4I/fubl1_lof_rfp.tif
- __MACOSX/source data/microscopy_raw_images/FIGURE-4I/._fubl1_lof_rfp.tif
- source data/microscopy_raw_images/FIGURE-7H/tnt3_myo3_rfp.tif
- __MACOSX/source data/microscopy_raw_images/FIGURE-7H/._tnt3_myo3_rfp.tif
- source data/microscopy_raw_images/FIGURE-7H/tnt3_myo3_gfp.tif
- __MACOSX/source data/microscopy_raw_images/FIGURE-7H/._tnt3_myo3_gfp.tif
