# Supplementary material for: Pervasive non-triplet alternative splicing drives functional isoform diversity
Source: Nat Commun. 2026 Apr 10;17:5112. doi: 10.1038/s41467-026-71615-5 (PMC13247117; doi:10.1038/s41467-026-71615-5)
Supplement: Supplementary file 10 — Source Data [file 41467_2026_71615_MOESM10_ESM.zip › source data/S5/s5b.xlsx]

## Sheet: Sheet 1
ONTOLOGY	ID	Description	GeneRatio	BgRatio	RichFactor	FoldEnrichment	zScore	pvalue	p.adjust	qvalue	geneID	Count
BP	GO:1900180	regulation of protein localization to nucleus	4/67	24/9826	0.166667	24.4428	9.52705	1.89326e-05	0.0130446	0.0113795	lin-40/nhr-14/zmp-2/sma-9	4
BP	GO:0034605	cellular response to heat	3/67	11/9826	0.272727	39.9973	10.7223	4.80855e-05	0.0165655	0.014451	zmp-2/sma-9/dmsr-1	3
MF	GO:1902936	phosphatidylinositol bisphosphate binding	3/72	21/9895	0.142857	19.6329	7.3177	0.000447215	0.0413674	0.0360126	hipr-1/atg-18/cup-5	3
MF	GO:0022834	ligand-gated channel activity	6/72	166/9895	0.0361446	4.96737	4.41319	0.00127516	0.0478995	0.0416992	pbo-6/kcnl-1/cup-5/kcnl-2/unc-105/unc-103	6
MF	GO:0000976	transcription cis-regulatory region binding	9/72	407/9895	0.022113	3.039	3.59632	0.00263977	0.0488358	0.0425142	ztf-3/egrh-1/nhr-14/egrh-2/nhr-136/fkh-7/sma-9/zip-4/syd-9	9
