# Supplementary material for: Pervasive non-triplet alternative splicing drives functional isoform diversity
Source: Nat Commun. 2026 Apr 10;17:5112. doi: 10.1038/s41467-026-71615-5 (PMC13247117; doi:10.1038/s41467-026-71615-5)
Supplement: Supplementary file 10 — Source Data [file 41467_2026_71615_MOESM10_ESM.zip › source data/S5/s5a.tsv]

Exon junctions downstream of the PTC,count,strain
0,76,smg-1
1,44,smg-1
2,16,smg-1
3,11,smg-1
4,15,smg-1
5,3,smg-1
6,8,smg-1
7,5,smg-1
8,2,smg-1
9,1,smg-1
10,5,smg-1
12,2,smg-1
13,2,smg-1
0,56,smg-2
1,31,smg-2
2,16,smg-2
3,9,smg-2
4,8,smg-2
5,4,smg-2
6,6,smg-2
7,3,smg-2
8,1,smg-2
9,1,smg-2
10,3,smg-2
12,2,smg-2
13,1,smg-2
