# Supplementary material for: Pervasive non-triplet alternative splicing drives functional isoform diversity
Source: Nat Commun. 2026 Apr 10;17:5112. doi: 10.1038/s41467-026-71615-5 (PMC13247117; doi:10.1038/s41467-026-71615-5)
Supplement: Supplementary file 10 — Source Data [file 41467_2026_71615_MOESM10_ESM.zip › source data/S5/s5d.xlsx]

## Sheet: motif_counts
ELMIdentifier	ref_count(dhhc4 exon skipped isoform)	alt_count(dhhc4 exon inluded isoform)	FunctionalSiteName	diff_alt_minus_ref	log2FC_alt_vs_ref
CLV_PCSK_SKI1_1	0	1	PCSK cleavage site	1	1.58496
DEG_Nend_Nbox_1	1	1	N-degron	0	0
DOC_USP7_MATH_1	0	1	USP7 binding motif	1	1.58496
DOC_WW_Pin1_4	0	1	WW domain ligands	1	1.58496
LIG_14-3-3_CanoR_1	1	0	14-3-3 binding phosphopeptide motif	-1	-1.58496
LIG_APCC_ABBA_1	0	2	APCC activator-binding ABBA motif	2	2.32193
LIG_Arc_Nlobe_1	0	1	Arc N-lobe binding ligand	1	1.58496
LIG_PDZ_Class_2	0	1	PDZ domain ligands	1	1.58496
LIG_SH2_CRK	1	0	Phosphotyrosine ligands bound by SH2 domains	-1	-1.58496
LIG_SH2_STAT3	0	2	Phosphotyrosine ligands bound by SH2 domains	2	2.32193
LIG_TYR_ITIM	1	0	Immunoreceptor tyrosine-based motif	-1	-1.58496
LIG_WD40_WDR5_VDV_2	3	3	WDR5 WD40 repeat (blade 5,6)-binding ligand	0	0
MOD_CK1_1	0	5	Casein kinase 1 (CK1) Phosphorylation site	5	3.45943
MOD_CK2_1	2	4	Casein kinase 2 (CK2) Phosphorylation site	2	0.847997
MOD_GSK3_1	0	5	GSK3 phosphorylation site	5	3.45943
MOD_GlcNHglycan	0	4	Glycosaminoglycan attachment site	4	3.16993
MOD_PIKK_1	0	1	PIKK phosphorylation site	1	1.58496
MOD_PKA_1	1	0	PKA Phosphorylation site	-1	-1.58496
MOD_PKA_2	1	0	PKA Phosphorylation site	-1	-1.58496
MOD_Plk_1	0	2	Polo-like kinase phosphosites	2	2.32193
MOD_Plk_2-3	0	1	Polo-like kinase phosphosites	1	1.58496
MOD_Plk_4	1	0	Polo-like kinase phosphosites	-1	-1.58496
MOD_ProDKin_1	0	1	MAPK Phosphorylation Site	1	1.58496
MOD_SUMO_rev_2	0	4	Sumoylation site	4	3.16993
TRG_ENDOCYTIC_2	2	0	Y-based sorting signal	-2	-2.32193

## Sheet: unique_ref
ELMIdentifier	ref_count	alt_count	FunctionalSiteName	diff_alt_minus_ref	log2FC_alt_vs_ref	name
TRG_ENDOCYTIC_2	2	0	Y-based sorting signal	-2	-2.32193	Y-based sorting signal
LIG_14-3-3_CanoR_1	1	0	14-3-3 binding phosphopeptide motif	-1	-1.58496	14-3-3 binding phosphopeptide motif
LIG_SH2_CRK	1	0	Phosphotyrosine ligands bound by SH2 domains	-1	-1.58496	Phosphotyrosine ligands bound by SH2 domains
LIG_TYR_ITIM	1	0	Immunoreceptor tyrosine-based motif	-1	-1.58496	Immunoreceptor tyrosine-based motif
MOD_PKA_1	1	0	PKA Phosphorylation site	-1	-1.58496	PKA Phosphorylation site
MOD_PKA_2	1	0	PKA Phosphorylation site	-1	-1.58496	PKA Phosphorylation site
MOD_Plk_4	1	0	Polo-like kinase phosphosites	-1	-1.58496	Polo-like kinase phosphosites

## Sheet: unique_alt
ELMIdentifier	ref_count	alt_count	FunctionalSiteName	diff_alt_minus_ref	log2FC_alt_vs_ref	name
MOD_CK1_1	0	5	Casein kinase 1 (CK1) Phosphorylation site	5	3.45943	Casein kinase 1 (CK1) Phosphorylation site
MOD_GSK3_1	0	5	GSK3 phosphorylation site	5	3.45943	GSK3 phosphorylation site
MOD_GlcNHglycan	0	4	Glycosaminoglycan attachment site	4	3.16993	Glycosaminoglycan attachment site
MOD_SUMO_rev_2	0	4	Sumoylation site	4	3.16993	Sumoylation site
LIG_APCC_ABBA_1	0	2	APCC activator-binding ABBA motif	2	2.32193	APCC activator-binding ABBA motif
LIG_SH2_STAT3	0	2	Phosphotyrosine ligands bound by SH2 domains	2	2.32193	Phosphotyrosine ligands bound by SH2 domains
MOD_Plk_1	0	2	Polo-like kinase phosphosites	2	2.32193	Polo-like kinase phosphosites
CLV_PCSK_SKI1_1	0	1	PCSK cleavage site	1	1.58496	PCSK cleavage site
DOC_USP7_MATH_1	0	1	USP7 binding motif	1	1.58496	USP7 binding motif
DOC_WW_Pin1_4	0	1	WW domain ligands	1	1.58496	WW domain ligands
LIG_Arc_Nlobe_1	0	1	Arc N-lobe binding ligand	1	1.58496	Arc N-lobe binding ligand
LIG_PDZ_Class_2	0	1	PDZ domain ligands	1	1.58496	PDZ domain ligands
MOD_PIKK_1	0	1	PIKK phosphorylation site	1	1.58496	PIKK phosphorylation site
MOD_Plk_2-3	0	1	Polo-like kinase phosphosites	1	1.58496	Polo-like kinase phosphosites
MOD_ProDKin_1	0	1	MAPK Phosphorylation Site	1	1.58496	MAPK Phosphorylation Site

## Sheet: shared
ELMIdentifier	ref_count	alt_count	FunctionalSiteName	diff_alt_minus_ref	log2FC_alt_vs_ref	name
LIG_WD40_WDR5_VDV_2	3	3	WDR5 WD40 repeat (blade 5,6)-binding ligand	0	0	WDR5 WD40 repeat (blade 5,6)-binding ligand
MOD_CK2_1	2	4	Casein kinase 2 (CK2) Phosphorylation site	2	0.847997	Casein kinase 2 (CK2) Phosphorylation site
DEG_Nend_Nbox_1	1	1	N-degron	0	0	N-degron
