# Supplementary material for: Pervasive non-triplet alternative splicing drives functional isoform diversity
Source: Nat Commun. 2026 Apr 10;17:5112. doi: 10.1038/s41467-026-71615-5 (PMC13247117; doi:10.1038/s41467-026-71615-5)
Supplement: Supplementary file 10 — Source Data [file 41467_2026_71615_MOESM10_ESM.zip › source data/S2/s2f.tsv]

Gene,deltaPSI,Significance,NMD
Y105E8A.1,0.216676194912947,0.0015295000878903,Sensitive
ztf-3,0.0237835945463064,0.966736665044315,Resistant
rga-2,-0.0351816184798733,0.3406087429059,Resistant
ztf-4,-0.131210733752154,8.64212407030251e-15,Sensitive
cbl-1,-0.271098877115346,2.46927907933514e-40,Sensitive
shn-1,-0.0855856140552829,0.561048480903902,Resistant
paic-1,0.231431072521158,1.53982961242435e-35,Sensitive
camt-1,0.0663467003300763,0.71944230621237,Resistant
tiar-1,0.211271988052783,1.13081117351205e-19,Sensitive
F58F12.2,-0.00030774161547375,0.982384486319868,Resistant
aqp-2,-0.0207365307888506,0.941020893626067,Resistant
ptb-1,-0.0950229308759756,0.16771174340452,Resistant
C05D12.3,0.393535279427349,5.13559338662657e-09,Sensitive
F53A10.2,0.175605012613922,8.887767666981e-06,Sensitive
F42G4.2,0.27830323515219,0.00011836053130047,Sensitive
ephx-1,-0.0174895038044319,0.954191409813341,Resistant
Y39A1A.2,-0.0366053127040031,0.965626724284809,Resistant
pes-4,-0.287066753673757,3.40528893185588e-15,Sensitive
Y76A2B.5,0.170750653077843,3.01416173138554e-14,Sensitive
snf-6,-0.0323157958796799,0.734290052625,Resistant
Y71H2AM.14,0.348008385744235,0.0413516401165075,Sensitive
dpff-1,-0.0420272156882132,0.569093347425636,Resistant
R01H2.7,-0.0357333418874813,0.314798751688628,Resistant
ZK418.13,-0.402717739776563,1.09418797072124e-07,Sensitive
Y70G10A.3,-0.0054396370964656,0.855525802831267,Resistant
fbxa-219,-0.107638888888889,0.00038745194021038,Sensitive
asd-1,-0.329799756771021,2.56360146988129e-17,Sensitive
Y42G9A.1,-0.177568689887849,0.00039499485056484,Sensitive
dnj-10,0.0674773179209242,0.590935225933876,Resistant
W01B6.3,0.804022988505747,8.69452227802972e-07,Sensitive
sfa-1,-0.365847546102853,1.45594644155064e-43,Sensitive
F42A6.6,0.0179476156448587,0.639773311822479,Resistant
tat-2,-0.0531530405015919,0.696804721016475,Resistant
Y54G2A.45,0.180704462864585,1.71440150648324e-11,Sensitive
tsen-34,-0.0420356299886141,0.405634203706935,Resistant
pct-1,0.232255904364576,2.41019565679627e-05,Sensitive
ZK856.5,-0.116576882405478,0.0033622207974305,Sensitive
fubl-1,-0.633282020814645,7.71654737096534e-82,Sensitive
rdy-2,0.0601574338920441,0.873516539108003,Resistant
lmd-3,0.115817872912752,0.0496459484185045,Sensitive
tos-1,0.0717609445795531,3.26797991389786e-05,Resistant
ttr-11,0.348856633562516,0.001405108523782,Sensitive
kel-8,0.164086927989812,0.00063506322928917,Sensitive
unc-132,0.142460498216966,0.0103216500095093,Sensitive
K08B12.3,0.59378924739436,6.55612433182325e-15,Sensitive
sma-5,-0.0025783275166977,0.942702966717463,Resistant
sav-1,0.542663258025446,7.22540582165853e-08,Sensitive
fox-1,-0.102824800966666,0.0309847210599059,Resistant
ZK154.6,0.234406584086599,0.0038099218326233,Sensitive
C29F7.1,-0.13619654065148,0.002573585892803,Sensitive
dyn-1,0.0701302737188099,0.472258804232618,Resistant
pbo-6,0.0807735290564214,0.209536831425169,Resistant
fubl-3,-0.32312116642979,3.39720409708016e-05,Sensitive
lec-9,0.21178549601352,8.44673411751655e-29,Sensitive
C07B5.4,-0.29073515669441,2.82941692774477e-05,Sensitive
rsp-7,0.719451590871052,3.77154432499489e-47,Sensitive
cgt-2,0.519103011151066,7.67670802538381e-05,Sensitive
viln-1,0.154822976229007,1.81939549820524e-05,Sensitive
scrm-1,0.0724534778762205,0.958470561273785,Resistant
tnt-3,0.00037463341786336,0.962909245418051,Resistant
ech-1.2,-0.0468529235875816,0.0125259023548747,Resistant
ugt-2,-0.109841313245743,0.0023736738481898,Sensitive
tag-244,-0.281817592174573,5.79709434799943e-10,Sensitive
T14G8.2,-0.283087283087283,0.0208776646589363,Sensitive
B0511.11,-0.149566260612772,0.0019087558599824,Sensitive
larp-5,-0.0523239862001081,0.151118538433172,Resistant
hrpf-1,-0.307359918594698,3.4353320279994e-22,Sensitive
hrpk-1,-0.247040262437661,8.22146028225048e-66,Sensitive
ilkp-1,-0.5058467494742,2.93885347774378e-12,Sensitive
F40F8.1,0.190479353380845,0.0049943945743595,Sensitive
Y46E12BL.2,-0.50005275485782,2.32221019976309e-21,Sensitive
etr-1,-0.340507734634246,2.38158217587115e-10,Sensitive
W06B4.2,-0.348961951879203,8.29407020848185e-07,Sensitive
T25D10.1,-0.0307539245938404,0.376721210516623,Resistant
mak-1,-0.169196829806463,0.0165198812191971,Sensitive
shk-1,0.0200378711029958,0.565091908241528,Resistant
tba-7,0.182044698075789,0.00026300655873062,Sensitive
ckr-2,0.0581760073192142,0.980138862499131,Resistant
rpn-6.1,0.002334638541535,0.812154271038727,Resistant
zer-1,0.0645438075103222,0.449021109154863,Resistant
dhhc-4,0.0073942955519059,0.891447690781263,Resistant
rps-22,0.639002488444232,2.65531662897485e-293,Sensitive
B0244.10,-0.256042661615417,0.0029335767490568,Sensitive
hipr-1,0.0248727460938286,0.93114864552974,Resistant
kin-4,0.0215473569758969,0.730754504507714,Resistant
egl-10,-0.0679060592062699,0.497858558996266,Resistant
ddo-1,-0.417484675489863,1.72035193866615e-09,Sensitive
ubc-19,-0.139474919754583,1.03382190739076e-11,Sensitive
nhr-79,-0.0549577781657863,0.668391926398146,Resistant
W04E12.7,0.213797320417359,8.93528146583923e-05,Sensitive
npr-5,-0.0948184424655012,0.038354218286284,Resistant
F25B4.8,0.203344848471297,2.97050041882904e-09,Sensitive
inx-10,0.0191162565084979,0.817425651884607,Resistant
egl-9,-0.0292375309563788,0.671608857003281,Resistant
hif-1,0.0064343234923308,0.992407549140077,Resistant
nhr-13,-0.0086954627439904,0.958851958133133,Resistant
lin-40,0.0118836775383836,0.967983300646703,Resistant
C50H2.13,0.475408215333588,0.00025863037161254,Sensitive
ZC449.7,-0.0533805487828476,0.965626724284809,Resistant
K09F5.6,-0.0030065917389859,0.981260499660109,Resistant
sur-7,0.35857194580267,1.28470756274942e-09,Sensitive
vab-23,0.297393812201367,2.95820334597856e-07,Sensitive
C44E12.1,0.240056434793277,0.00012805046856905,Sensitive
F31F4.1,0.0317668705854013,0.450590748443317,Resistant
T28D6.5,0.0242499131760947,0.860551780839572,Resistant
F42A10.9,0.0199785446105526,0.410680729630244,Resistant
par-3,-0.0389167220183625,0.828859131863239,Resistant
F08F8.10,-0.180645325766031,1.21098497567744e-05,Sensitive
D1081.12,-0.24687499904989,3.58767894007531e-19,Sensitive
vha-11,0.306666666666667,4.09018592742216e-172,Sensitive
best-18,-0.144066666666667,0.00094942089156721,Sensitive
E04F6.6,0.137033333333333,9.63574852951791e-05,Sensitive
pqn-68,-0.455033333333333,3.22548376356083e-15,Sensitive
acl-6,-0.368633333333333,1.01683375442722e-13,Sensitive
C27B7.7,-0.3056,0.0035935264657804,Sensitive
metr-1,-0.243433333333333,2.81573280080351e-47,Sensitive
F46F11.7,-0.196966666666667,4.45010276722523e-20,Sensitive
C45G9.2,-0.167233333333333,0.0156222036016158,Sensitive
tag-115,0.372333333333333,0.00019722802947926,Sensitive
C29E4.13,0.478966666666667,0.00010693885470542,Sensitive
C24H10.3,-0.322133333333333,2.09998137151148e-07,Sensitive
nmad-1,-0.1622,0.0180558648065247,Sensitive
B0207.6,-0.151433333333333,1.79160376368275e-05,Sensitive
nhr-135,-0.131233333333333,0.0011930749020344,Sensitive
rpa-1,-0.125866666666667,5.88665504356841e-08,Sensitive
mlcd-1,-0.103366666666667,0.0475714105190697,Resistant
C56A3.8,-0.0550000000000002,0.93114864552974,Resistant
F52A8.3,-0.0389333333333333,0.952033371813479,Resistant
F56G4.7,-0.0148666666666667,0.923295398032947,Resistant
pigg-1,0.0533,0.947070901330346,Resistant
cdh-9,0.1458,0.0410779492733723,Sensitive
icln-1,0.1828,3.29282465727926e-22,Sensitive
rol-3,0.214733333333333,0.0023502043281274,Sensitive
Y17G9B.5,0.294466666666667,7.21109238143448e-09,Sensitive
ZK287.7,0.340766666666667,0.00043936246824386,Sensitive
F13B12.3,0.405566666666667,0.0026756730566551,Sensitive
B0035.3,0.5698,3.40587303896033e-53,Sensitive
F25H2.12,-0.505866666666667,2.95931143696497e-13,Sensitive
Y32G9B.1,-0.1314,0.0067402877613247,Sensitive
bath-44,-0.00096666666666664,1,Resistant
lin-28,0.0212,0.809768178259867,Resistant
pals-19,0.4131,0.00034928135153719,Sensitive
W09G3.7,0.621166666666667,8.37497574591542e-26,Sensitive
ech-2,-0.570833333333333,3.63541342140623e-36,Sensitive
F42H10.6,-0.472833333333333,8.21281009015589e-08,Sensitive
hpo-32,-0.254366666666667,0.00051012064093063,Sensitive
F59A7.5,-0.248466666666667,5.76651131862184e-14,Sensitive
spe-39,-0.243966666666667,1.4437154214642e-15,Sensitive
C14C10.2,-0.24,5.51894918874569e-05,Sensitive
rmh-2,-0.2017,0.00036084160745624,Sensitive
F09E5.8,-0.1338,6.57941708030031e-17,Sensitive
mcu-1,-0.131266666666667,0.0439903954292062,Sensitive
pbo-6,-0.105233333333333,0.0209174626174461,Sensitive
F41H10.4,-0.0947666666666666,0.799253531825009,Resistant
smp-1,-0.0913,0.632464580566733,Resistant
wdr-5.3,-0.0845666666666667,0.698462887037123,Resistant
C04F5.9,-0.0639999999999999,0.705599251450839,Resistant
wnk-1,-0.0428333333333333,0.84871547412489,Resistant
C32C4.3,-0.0376,0.897614088406341,Resistant
egrh-1,-0.0363000000000001,0.927338194340441,Resistant
piga-1,-0.0327666666666666,0.848337857867369,Resistant
pign-1,-0.0324666666666666,0.960478944257439,Resistant
R11D1.10,-0.0312666666666667,0.899966922313048,Resistant
fic-1,-0.0181333333333333,0.929520258082602,Resistant
nhr-76,0.0021999999999999,0.929369754603477,Resistant
mtk-1,0.0065666666666666,0.956172637295273,Resistant
F15D3.6,0.0132333333333334,0.806382837710796,Resistant
T24B8.7,0.0316333333333334,0.968760164328172,Resistant
W02B12.11,0.0335333333333333,0.888148286892817,Resistant
magu-1,0.0361666666666666,0.961991378741227,Resistant
maco-1,0.0435999999999999,0.94346951010498,Resistant
K07B1.7,0.0741333333333332,0.433220748630535,Resistant
Y54G2A.73,0.0759,1,Resistant
C25F9.10,0.0939333333333333,0.053600922801245,Resistant
pde-12,0.147966666666667,1.33800710143077e-05,Sensitive
M01F1.8,0.2004,0.00013138341107367,Sensitive
rft-1,0.246366666666667,0.00012052385421853,Sensitive
ZK546.5,0.258566666666667,0.0440997735373242,Sensitive
smg-4,0.373733333333333,0.0235258173473234,Sensitive
M18.6,0.520933333333333,2.04454037171465e-20,Sensitive
plc-4,-0.1919,0.0021064980655844,Sensitive
C05C8.5,-0.0609333333333334,0.544237726095559,Resistant
nhr-212,0.195,0.0085023261833219,Sensitive
ubl-1,-0.560733333333333,0,Sensitive
chil-13,-0.393566666666667,2.47676454523796e-09,Sensitive
F14B6.6,-0.3734,2.36700686079609e-06,Sensitive
nhr-18,-0.3648,4.27875412255059e-05,Sensitive
F22B5.5,-0.331133333333333,0.0063013223588275,Sensitive
ugt-65,-0.1672,6.86219355924136e-07,Sensitive
C33B4.2,-0.157966666666667,2.90927541810728e-06,Sensitive
ztf-23,-0.138633333333333,0.0001075288030548,Sensitive
math-20,-0.136666666666667,4.67543801379379e-11,Sensitive
sas-6,-0.1303,7.85129679427163e-08,Sensitive
ess-2,-0.1057,0.0063875133901932,Sensitive
fem-3,-0.0848999999999999,0.544364120047278,Resistant
B0207.7,-0.0455333333333333,0.760918054593941,Resistant
R10E11.6,-0.0310333333333334,0.982835653557262,Resistant
lmd-1,-0.0239333333333333,0.979557832952949,Resistant
frpr-13,-0.0086,0.729017045445118,Resistant
ZK669.5,0.0055999999999999,0.939461004190761,Resistant
B0546.3,0.0066,0.968934322948418,Resistant
nhr-14,0.0355333333333335,0.876012323891315,Resistant
Y43E12A.3,0.0518666666666667,0.798882748239143,Resistant
C46F11.4,0.1083,0.00050119113055206,Sensitive
pho-13,0.127633333333333,0.0022321771359737,Sensitive
exos-2,0.136666666666667,3.97854650689737e-08,Sensitive
sart-3,0.153,1.50342740250399e-10,Sensitive
fbxa-167,0.1849,0.0021933944528534,Sensitive
moc-3,0.195133333333333,1.19520296511467e-07,Sensitive
nas-9,0.199333333333333,0.00022769644114121,Sensitive
W04D2.4,0.2595,2.16389906354411e-05,Sensitive
mett-10,0.327766666666667,0.007834050576197,Sensitive
C49C3.9,0.367533333333333,5.00666242451074e-20,Sensitive
cest-31,0.400366666666667,1.35286219223748e-08,Sensitive
flr-4,0.411533333333333,0.0018272855169994,Sensitive
aat-5,0.421233333333333,1.25422901841944e-13,Sensitive
F25G6.9,0.6188,2.41638540272842e-07,Sensitive
M04C3.1,-0.412133333333333,1.34067170411412e-14,Sensitive
F56C11.3,-0.402966666666667,2.92632599485356e-07,Sensitive
ifc-1,-0.1778,2.37581327056894e-13,Sensitive
Y57A10B.7,-0.160733333333333,0.0088272509661712,Sensitive
gtf-2E2,-0.129866666666667,1.37783789250055e-08,Sensitive
msh-5,-0.1055,0.006309638045923,Sensitive
egrh-2,-0.0518333333333334,0.963058212307611,Resistant
nra-3,0.0581,0.584111175524418,Resistant
C24F3.2,0.0608333333333333,0.268185531372959,Resistant
crh-2,0.0970333333333334,0.789142576654833,Resistant
Y87G2A.2,0.110733333333333,7.74283778209973e-07,Sensitive
flad-1,0.122566666666667,6.09362658885067e-10,Sensitive
gro-1,0.1326,0.0058158427064954,Sensitive
spe-9,-0.293633333333333,0.0046423167500743,Sensitive
F28F8.9,-0.233933333333333,2.26251928844386e-06,Sensitive
M03E7.2,-0.128033333333333,0.0015055278396312,Sensitive
atg-18,0.0167333333333333,0.918072679315803,Resistant
best-8,0.424333333333333,1.27254450241998e-09,Sensitive
F14D7.6,0.462,1.27833807493954e-12,Sensitive
bir-2,-0.614433333333333,2.28945794840783e-20,Sensitive
rtcb-1,0.131833333333333,5.13172950682333e-11,Sensitive
W03F9.2,-0.375066666666667,2.35418504273851e-06,Sensitive
sups-1,-0.120766666666667,1.2264970031451e-14,Sensitive
rga-8,-0.0488,0.607094838650362,Resistant
Y32B12B.4,-0.1804,0.012169496073448,Sensitive
mlt-2,0.213466666666667,1.18492612015016e-06,Sensitive
C34B4.2,0.304033333333333,8.82723992820312e-10,Sensitive
T25G12.6,0.3313,7.30456428135337e-08,Sensitive
rnh-1.0,0.324933333333333,1.10104291561105e-11,Sensitive
W08F4.7,-0.0232333333333333,0.746128486135678,Resistant
pxn-1,0.110866666666667,0.0027201029373551,Sensitive
Y48E1B.8,0.118033333333333,0.0014044016764597,Sensitive
rsr-1,-0.576,1.3478474299813e-14,Sensitive
ZK1307.4,0.1293,2.47041643170271e-13,Sensitive
nhr-99,0.319633333333333,0.0023426635660606,Sensitive
Y53F4B.21,-0.5862,0.0233495973100658,Sensitive
erl-1,-0.1478,4.03188823613267e-07,Sensitive
D2096.7,0.162833333333333,0.00038944043336434,Sensitive
M176.9,-0.181066666666667,0.0049482639561699,Sensitive
dpy-27,0.288733333333333,1.11514354095255e-10,Sensitive
F23H11.2,-0.222433333333333,0.00081720001139235,Sensitive
skr-18,-0.151833333333333,1.71050622391559e-26,Sensitive
ZC239.22,-0.0958333333333333,0.569130741525151,Resistant
ZK688.5,-0.133433333333333,0.0156990296174812,Sensitive
cyp-33E1,0.271766666666667,9.56949821075805e-07,Sensitive
mocs-1,0.3705,0.00012457714950096,Sensitive
B0310.1,-0.110733333333333,0.00097703960622788,Sensitive
nhr-136,-0.0089333333333333,0.981310179281656,Resistant
arrd-14,0.124666666666667,6.4319826494909e-10,Sensitive
F58F9.3,-0.1172,5.91565984725546e-08,Sensitive
F49C5.12,0.1394,0.0301009137467844,Sensitive
chpf-2,-0.543833333333333,7.24405397693981e-08,Sensitive
flp-11,-0.0137666666666666,0.937246393203925,Resistant
C49A9.2,0.195433333333333,1.67724685012148e-07,Sensitive
acp-5,-0.3815,1.1992028856814e-10,Sensitive
fkh-7,-0.0228666666666666,0.980546934434328,Resistant
F57C12.2,0.269466666666667,1.5793953537991e-06,Sensitive
nas-29,0.0064,0.703236230781768,Resistant
Y37F4.6,0.379433333333333,0.00040258024235632,Sensitive
T07A5.1,-0.4001,7.35548419836923e-17,Sensitive
F16B4.5,0.0760999999999999,0.944659605073749,Resistant
F32H2.10,-0.131033333333333,5.53278580723163e-05,Sensitive
hmgr-1,-0.164633333333333,1.18072485134684e-13,Sensitive
ZC449.1,0.185933333333333,1.06381250927977e-06,Sensitive
aman-1,0.158433333333333,1.46080464611802e-05,Sensitive
egrh-3,-0.0672333333333334,0.829988386199264,Resistant
clp-9,-0.4263,0.00026267172704467,Sensitive
mrps-18C,-0.156,7.97283940098471e-27,Sensitive
C17H12.6,0.413833333333333,0.00042390040240957,Sensitive
vps-36,-0.231133333333333,4.21315746891124e-05,Sensitive
T01D1.8,-0.685466666666667,2.28290935254439e-20,Sensitive
K07B1.7,-0.3597,9.74837792291421e-11,Sensitive
tofu-7,-0.311366666666667,1.64395677222405e-13,Sensitive
zmp-2,-0.0883999999999999,0.0229589938299241,Resistant
sma-9,-0.0070666666666665,1,Resistant
K10C3.4,0.0053666666666666,0.954590310336444,Resistant
mth-2,0.453733333333333,6.21574240396441e-06,Sensitive
F13G3.6,-0.508,1.90694581186009e-19,Sensitive
algn-8,-0.1584,0.0016491178233121,Sensitive
fncm-1,0.0243666666666667,0.953419915783329,Resistant
nhr-238,-0.605766666666667,2.16191867108219e-06,Sensitive
F49E8.7,-0.553933333333333,4.70388943917435e-30,Sensitive
F46B6.4,-0.5438,6.62054455659181e-25,Sensitive
polh-1,-0.4941,8.2039379749508e-07,Sensitive
pars-2,-0.478733333333333,1.92151828079488e-24,Sensitive
zyg-1,-0.456166666666667,6.2283908493667e-11,Sensitive
F55A11.4,-0.4302,2.99886214557325e-08,Sensitive
R02D3.8,-0.3118,5.80054563083122e-11,Sensitive
mmaa-1,-0.303666666666667,8.62096004575633e-18,Sensitive
use-1,-0.2981,7.64556191512536e-09,Sensitive
Y46G5A.29,-0.2908,3.26174566243197e-24,Sensitive
pin-2,-0.242133333333333,0.0057096243584744,Sensitive
mig-17,-0.2172,5.971162110982e-07,Sensitive
nas-5,-0.212366666666667,0.00017498757960389,Sensitive
K01B6.3,-0.1753,9.15870072768459e-05,Sensitive
rde-8,-0.163833333333333,0.0011373384380404,Sensitive
pgl-3,-0.155666666666667,4.41254608298371e-17,Sensitive
F23H11.2,-0.1551,0.0179325758189157,Sensitive
lnp-1,-0.154366666666667,1.46276113775506e-09,Sensitive
Y34B4A.2,-0.132866666666667,5.55693925903415e-07,Sensitive
F54D8.6,-0.111433333333333,6.37522693506715e-13,Sensitive
hira-1,-0.105833333333333,2.51892230684106e-06,Sensitive
R05G6.4,-0.1001,1.7906418983186e-08,Resistant
kcnl-1,-0.0219333333333333,0.805987521445786,Resistant
T19H12.6,-0.0086333333333333,0.953546939107443,Resistant
C48B4.9,-0.0085333333333331,0.923960852319653,Resistant
F30F8.5,-0.0083666666666666,0.910835428674143,Resistant
syd-1,0.0011666666666667,0.850969416334056,Resistant
epc-1,0.0101,0.861642916103316,Resistant
cup-5,0.0592333333333334,0.828848273311701,Resistant
abt-4,0.102066666666667,0.00058085394673583,Resistant
C37A2.8,0.116266666666667,3.99516660162417e-07,Sensitive
metr-1,0.1308,4.80102797883831e-18,Sensitive
Y106G6D.5,0.133166666666667,0.00022326528188708,Sensitive
maa-1,0.1351,2.64587096919573e-05,Sensitive
R05D3.8,0.1664,0.0052049746309742,Sensitive
fmo-4,0.180766666666667,5.53520165161493e-17,Sensitive
F28E10.4,0.1894,0.010292314621348,Sensitive
Y71F9B.9,0.1987,1.65080941627522e-05,Sensitive
Y41D4A.6,0.1999,6.00367692821478e-09,Sensitive
nhr-112,0.2118,0.0026474304393909,Sensitive
zhp-3,0.2519,1.84404164891418e-09,Sensitive
exos-9,0.2587,6.92285343129677e-49,Sensitive
nas-6,0.3024,0.0022827951982217,Sensitive
aff-1,0.3294,0.00023558961726737,Sensitive
acdh-6,0.363533333333333,7.22295556200208e-26,Sensitive
H04D03.2,0.383233333333333,1.5569160604216e-06,Sensitive
M02B7.2,0.450333333333333,3.31269291305131e-08,Sensitive
vars-1,0.558533333333333,1.48523149221857e-14,Sensitive
cest-5.1,0.565166666666667,0.0054517304702186,Sensitive
nhr-133,0.619433333333333,6.96598622955855e-27,Sensitive
Y25C1A.8,-0.287433333333333,1.55976558133659e-19,Sensitive
cest-31,0.125433333333333,0.00021942750730083,Sensitive
ZK1128.1,-0.562466666666667,1.49417445418477e-45,Sensitive
ZC513.2,-0.500433333333333,1.65080941627522e-05,Sensitive
C01G10.10,-0.462266666666667,5.49743762814012e-09,Sensitive
snpc-3.4,-0.3917,4.04839951369209e-22,Sensitive
F26F4.9,-0.384133333333333,1.02084037859074e-17,Sensitive
T26E4.4,-0.372766666666667,3.62390211561143e-05,Sensitive
cln-3.1,-0.349466666666667,4.77713378298839e-06,Sensitive
F01G10.10,-0.3361,4.09320156036816e-18,Sensitive
T21C9.6,-0.232766666666667,1.13204258150041e-06,Sensitive
clec-52,-0.1448,2.22061686964967e-12,Sensitive
math-3,-0.0330333333333334,0.921391859368141,Resistant
R08C7.5,0.0157,0.987584756295146,Resistant
zip-4,0.0404333333333333,0.635915102433504,Resistant
F57B1.5,0.0549333333333334,0.57084451370872,Resistant
rsy-1,0.134566666666667,0.009147948401376,Sensitive
C51E3.10,0.157266666666667,0.0174528482179576,Sensitive
F08G2.7,0.225833333333333,1.32331019060344e-09,Sensitive
K09H9.5,0.2392,3.08657704634731e-17,Sensitive
C08F8.3,0.281933333333333,4.55539549768287e-05,Sensitive
lact-8,0.358333333333333,2.90524003288861e-06,Sensitive
K09C4.1,0.374866666666667,0.00020251098785151,Sensitive
mtrr-1,0.374966666666667,2.03780552990706e-16,Sensitive
F15E6.6,0.404633333333333,4.13336880720162e-06,Sensitive
daao-1,0.5383,1.78601933161359e-05,Sensitive
ddo-2,0.6096,1.5856631732171e-40,Sensitive
stip-1,0.610533333333333,3.04048727333149e-33,Sensitive
slc-17.6,-0.615833333333333,1.82692612552296e-11,Sensitive
cyp-35C1,-0.1366,1.5616975839706e-09,Sensitive
K06A1.2,0.134033333333333,0.0084683463479484,Sensitive
Y54E5B.2,0.139433333333333,5.40187258123491e-05,Sensitive
Y60A3A.16,0.756633333333333,5.09539252700016e-10,Sensitive
F45F2.11,-0.0342,0.918548707176858,Resistant
Y4C6B.7,-0.0215666666666667,0.872078481075706,Resistant
nas-29,0.0064666666666667,0.893322968101113,Resistant
F45D3.2,0.0518666666666667,0.836019306431351,Resistant
mab-10,0.0326666666666666,0.89600596587393,Resistant
Y11D7A.10,0.360066666666667,4.64131125541188e-20,Sensitive
nhr-87,0.4357,1.09427254767192e-08,Sensitive
F35H12.5,0.162133333333333,2.4542882057591e-06,Sensitive
nsun-5,-0.370533333333333,5.1020349741148e-11,Sensitive
cln-3.2,-0.199033333333333,3.33240155579333e-05,Sensitive
cyp-37A1,0.108766666666667,7.59301015281464e-09,Sensitive
pqn-68,0.154166666666667,5.09871788504891e-07,Sensitive
rnf-113,0.7329,1.66876134988698e-126,Sensitive
let-413,0.0110666666666667,0.946054825841176,Resistant
fbxa-11,-0.4866,2.2895721722877e-12,Sensitive
secs-1,-0.128666666666666,0.0107815262680606,Sensitive
molo-1,0.0371,0.809938018404205,Resistant
math-22,0.404766666666667,0.0405747375372714,Sensitive
nhr-5,0.5579,7.95744864621991e-21,Sensitive
yars-2,-0.651666666666667,5.6923995119766e-43,Sensitive
nbs-1,-0.157366666666667,0.00022941335530388,Sensitive
Y37E3.8,0.1286,0,Sensitive
C24F3.2,0.1302,0.006799393386162,Sensitive
T01G1.4,0.196133333333333,9.35750556216371e-19,Sensitive
Y45F10D.6,0.272266666666667,0.00013250570487403,Sensitive
pid-5,0.0351666666666667,0.529832148393759,Resistant
dmsr-1,0.0512,0.946054825841176,Resistant
D1037.1,-0.442833333333333,9.47744814361434e-15,Sensitive
M04F3.4,0.0067333333333333,0.988172604708585,Resistant
adsl-1,0.168166666666667,5.7682662053982e-36,Sensitive
bre-2,0.2737,0.044906358349187,Sensitive
aat-4,0.402366666666667,1.45346137777683e-10,Sensitive
cyp-34A2,-0.4205,0.0092362338285364,Sensitive
B0393.4,-0.270833333333333,3.17669837721469e-06,Sensitive
Y69H2.9,0.414,3.44432412472696e-09,Sensitive
dnj-10,-0.128866666666667,2.56131970821557e-15,Sensitive
dsb-2,0.1214,0.00066394152474236,Sensitive
C44H9.5,0.213133333333333,0.0014374581624878,Sensitive
F22D6.9,0.0670666666666666,0.475717325588358,Resistant
kcnl-2,0.0885666666666666,0.946288658426312,Resistant
eng-1,-0.246733333333333,4.28575245364047e-08,Sensitive
aex-5,-0.124933333333333,2.90134429143807e-10,Sensitive
scav-4,0.150466666666667,1.97998350871579e-07,Sensitive
F28C1.1,-0.454233333333333,1.08201416517132e-25,Sensitive
K09C6.2,-0.0583333333333333,0.516926876168261,Resistant
Y39A1A.3,0.253033333333333,2.55402041035476e-34,Sensitive
C15A11.7,0.31,7.95538042360246e-06,Sensitive
R11D1.1,-0.299266666666667,4.28249920970778e-05,Sensitive
pitr-1,-0.136666666666667,5.09971744898468e-05,Sensitive
C42D8.1,-0.0348666666666666,0.753389425830613,Resistant
pgp-5,0.101966666666667,8.93457674867721e-05,Resistant
alp-1,0.145133333333333,6.9938596661613e-40,Sensitive
nhr-103,0.297233333333333,0.00013453606323386,Sensitive
cerk-1,-0.2008,1.93228657459964e-20,Sensitive
C54G4.3,0.141233333333333,4.08529309805913e-06,Sensitive
spe-49,-0.0290666666666666,0.901759939713255,Resistant
eri-3,0.195066666666667,0.0034820669151717,Sensitive
nhr-79,0.199933333333333,5.64343754379727e-07,Sensitive
fbxa-196,0.510066666666667,0.00082251646807366,Sensitive
fbxa-64,-0.288933333333333,2.07083282564944e-23,Sensitive
pdfr-1,0.0877000000000001,0.439333659543906,Resistant
cku-70,0.1142,1.02637939749074e-09,Sensitive
xpb-1,-0.125266666666667,3.6083198161564e-09,Sensitive
C49A9.2,0.139566666666667,1.5022659342319e-08,Sensitive
D1022.4,-0.458,3.10919780809594e-13,Sensitive
T08D2.8,-0.0638666666666667,0.622957163390388,Resistant
ppw-1,-0.0807,0.072291424095562,Resistant
C49H3.4,0.2089,0.00050985225901541,Sensitive
B0379.7,0.325766666666667,3.26048540121768e-10,Sensitive
ZK899.1,0.0834666666666668,0.841014738491153,Resistant
F14D7.6,0.228266666666667,0.0126189641349361,Sensitive
marb-1,-0.1082,2.88818760285849e-18,Sensitive
kin-21,0.137566666666667,0.0082646240430254,Sensitive
unc-105,-0.0319333333333333,0.972093823347154,Resistant
syd-9,0.0939,0.338626975151785,Resistant
ZK250.13,-0.483466666666667,1.22622821697926e-05,Sensitive
B0001.8,0.183933333333333,0.00011813705654594,Sensitive
T07A5.1,-0.288966666666667,1.01731534217026e-08,Sensitive
Y75B12B.1,-0.0686333333333333,0.0569562784856083,Resistant
nth-1,0.2836,2.6147489101156e-05,Sensitive
BE0003N10.1,-0.1595,8.51260447144851e-07,Sensitive
emb-30,-0.145233333333333,5.72529948364981e-09,Sensitive
unc-103,0.0353333333333334,0.92937608586325,Resistant
T13F2.4,0.453966666666667,2.03158710808252e-06,Sensitive
F49E2.5,-0.106,0.0003456217985025,Sensitive
fut-5,-0.0184666666666666,0.92991302750039,Resistant
M28.9,-0.171566666666667,2.27076568428136e-06,Sensitive
F01F1.11,-0.2407,9.83791302324276e-10,Sensitive
spds-1,0.216233333333333,2.75248664453229e-50,Sensitive
trx-3,-0.1191,4.12822450225165e-10,Sensitive
C05D11.5,0.2441,1.53943621929848e-12,Sensitive
Y18H1A.11,0.338366666666667,1.17622192259668e-05,Sensitive
lig-1,0.134233333333333,0.0027825613340044,Sensitive
F25E5.16,-0.533933333333333,0.0021874584624329,Sensitive
rop-1,-0.172833333333333,5.7808271627834e-15,Sensitive
scav-3,0.182533333333333,2.74299288894297e-08,Sensitive
C50F4.10,0.377366666666667,0.00026171475307795,Sensitive
cyp-31A5,0.0018666666666666,0.97848783240291,Resistant
Y69E1A.8,0.1336,0.00089981509535205,Sensitive
scm-1,-0.1106,7.68977074427206e-17,Sensitive
ZK470.2,-0.353166666666667,1.48094955030443e-06,Sensitive
K07A3.3,-0.284733333333333,0.00062870991011452,Sensitive
smu-2,0.1527,0.00013018002879825,Sensitive
C10A4.9,-0.1692,1.19737546672766e-05,Sensitive
C06G3.8,0.100766666666667,4.11421538787333e-13,Resistant
gmn-1,0.0355666666666667,0.816145896988112,Resistant
snpc-1.2,-0.116866666666667,3.98819116621988e-06,Sensitive
K09H9.5,-0.109266666666667,2.21792351485929e-06,Sensitive
eff-1,-0.0147,0.881744486088468,Resistant
ZK418.2,0.110933333333333,7.57320248013087e-06,Sensitive
C37C3.1,-0.324066666666667,2.5657695438267e-07,Sensitive
sir-2.4,-0.355533333333333,8.2541683624516e-12,Sensitive
fre-1,0.118333333333333,2.44671020342781e-05,Sensitive
T23H2.3,-0.114833333333333,2.48647284261846e-05,Sensitive
ercc-1,-0.158133333333333,2.43846041183591e-05,Sensitive
mrpl-45,-0.1254,4.90192690387318e-12,Sensitive
