# Supplementary material for: Pervasive non-triplet alternative splicing drives functional isoform diversity
Source: Nat Commun. 2026 Apr 10;17:5112. doi: 10.1038/s41467-026-71615-5 (PMC13247117; doi:10.1038/s41467-026-71615-5)
Supplement: Supplementary file 10 — Source Data [file 41467_2026_71615_MOESM10_ESM.zip › source data/S2/s2d.tsv]

Gene,phylop,type
acl-7,0.209962,NMD sensitive | Triplets
ags-3,0.146134,NMD sensitive | Triplets
aqp-2,0.663929,C-terminal length | Non-Triplets
asd-1,0.751696,NMD sensitive | Non-Triplets
C05D12.3,0.431143,NMD sensitive | Non-Triplets
C07B5.4,1.97524,NMD sensitive | Non-Triplets
C29F7.1,0.823992,NMD sensitive | Non-Triplets
C34E11.2,1.805233,C-terminal length | Non-Triplets
C44E12.1,0.433345,NMD sensitive | Non-Triplets
C50D2.6,2.196161,C-terminal length | Non-Triplets
C50H2.13,0.635042,NMD sensitive | Non-Triplets
camt-1,0.824147,Dual coding
cbl-1,1.892321,NMD sensitive | Non-Triplets
cest-8,0.824746,C-terminal length | Non-Triplets
cisd-3.1,0.420144,NMD sensitive | Triplets
ckc-1,0.248879,NMD sensitive | Non-Triplets
ckr-2,1.473147,C-terminal length | Non-Triplets
clec-51,0.344287,NMD sensitive | Triplets
D1081.12,0.949173,NMD sensitive | Non-Triplets
ddo-1,2.657218,NMD sensitive | Non-Triplets
dhhc-4,0.688878,C-terminal length | Non-Triplets
dnj-10,1.148278,C-terminal length | Non-Triplets
dpff-1,1.196243,C-terminal length | Non-Triplets
dsc-4,0.20538,NMD sensitive | Triplets
dyn-1,1.665061,C-terminal length | Non-Triplets
ech-1.2,2.065812,Dual coding
egl-10,1.611268,C-terminal length | Non-Triplets
egl-9,3.304905,C-terminal length | Non-Triplets
ephx-1,3.391317,Dual coding
etr-1,3.8616,NMD sensitive | Non-Triplets
F10C1.8,0.672,NMD sensitive | Triplets
F11E6.4,0.221811,NMD sensitive | Triplets
F25B4.8,0.100049,NMD sensitive | Non-Triplets
F31F4.1,1.961985,C-terminal length | Non-Triplets
F40F8.1,0.173186,NMD sensitive | Non-Triplets
F41E7.7,1.581363,Dual coding
F42A10.9,1.014055,C-terminal length | Non-Triplets
F42A6.6,1.921505,Dual coding
F42G4.2,0.1805,NMD sensitive | Non-Triplets
F46C5.6,1.711242,NMD sensitive | Triplets
F55H12.3,0.076357,NMD sensitive | Triplets
F58F12.2,1.734107,C-terminal length | Non-Triplets
fubl-1,1.285365,NMD sensitive | Non-Triplets
fubl-3,0.735471,NMD sensitive | Non-Triplets
glr-4,1.474167,C-terminal length | Triplets
glt-4,1.23488,C-terminal length | Triplets
hif-1,1.08833,Dual coding
hipr-1,0.637979,C-terminal length | Non-Triplets
hir-1,0.439246,Dual coding
hizr-1,1.745906,Dual coding
hrpf-1,0.973262,NMD sensitive | Non-Triplets
hrpk-1,3.939341,NMD sensitive | Non-Triplets
ifc-1,0.345742,NMD sensitive | Triplets
ilkp-1,2.211981,NMD sensitive | Non-Triplets
inx-10,0.183431,C-terminal length | Non-Triplets
K07E8.7,0.646727,NMD sensitive | Triplets
K09F5.6,1.690026,C-terminal length | Non-Triplets
kin-4,1.219814,Dual coding
kvs-1,1.375188,C-terminal length | Non-Triplets
kvs-4,3.566,NMD sensitive | Non-Triplets
lec-9,0.107598,NMD sensitive | Non-Triplets
lin-40,0.605675,C-terminal length | Non-Triplets
lntl-1,0.848786,NMD sensitive | Triplets
mak-1,3.999464,NMD sensitive | Non-Triplets
mec-2,1.338904,C-terminal length | Triplets
mtm-3,0.379743,C-terminal length | Non-Triplets
nep-8,0.28553,NMD sensitive | Triplets
nhr-195,0.437826,C-terminal length | Non-Triplets
nhr-65,0.779037,C-terminal length | Triplets
nhr-79,1.184092,NMD sensitive | Non-Triplets
npr-5,1.567473,Dual coding
oac-50,0.678091,Dual coding
oac-50,1.10849,C-terminal length | Non-Triplets
paic-1,0.420144,NMD sensitive | Non-Triplets
par-3,1.033636,Dual coding
pes-4,1.237461,NMD sensitive | Non-Triplets
pqn-18,0.855257,NMD sensitive | Triplets
ptb-1,5.284588,NMD sensitive | Non-Triplets
R01H2.7,1.267389,C-terminal length | Non-Triplets
rbm-39,0.341424,NMD sensitive | Triplets
rdy-2,1.413487,C-terminal length | Non-Triplets
rga-2,0.790264,C-terminal length | Non-Triplets
rga-5,0.305074,NMD sensitive | Triplets
rpn-6.1,0.158141,C-terminal length | Non-Triplets
rsp-4,1.061919,NMD sensitive | Triplets
rsp-7,1.580579,NMD sensitive | Non-Triplets
sad-1,1.116061,C-terminal length | Triplets
sav-1,1.408037,NMD sensitive | Non-Triplets
sfa-1,3.489767,NMD sensitive | Non-Triplets
shk-1,4.52505,Dual coding
shn-1,1.909286,C-terminal length | Non-Triplets
slo-1,2.970667,NMD sensitive | Triplets
sma-5,0.604216,Dual coding
snf-6,3.236926,NMD sensitive | Non-Triplets
sur-7,0.457078,NMD sensitive | Non-Triplets
T10B10.4,2.229179,NMD sensitive | Non-Triplets
T10B5.10,0.10186,NMD sensitive | Triplets
T12F5.2,0.495217,NMD sensitive | Non-Triplets
T14G8.2,0.3145,NMD sensitive | Non-Triplets
T25D10.1,0.71723,C-terminal length | Non-Triplets
T25D10.4,1.1328,NMD sensitive | Triplets
T28D6.5,1.535658,C-terminal length | Non-Triplets
tag-244,0.545861,NMD sensitive | Non-Triplets
tba-7,1.248846,NMD sensitive | Non-Triplets
tiar-1,1.64575,NMD sensitive | Non-Triplets
tnt-3,1.422786,Dual coding
tos-1,0.58294,C-terminal length | Non-Triplets
tsen-34,0.847248,Dual coding
tsp-18,0.929081,NMD sensitive | Triplets
tsp-19,0.600706,NMD sensitive | Triplets
ttr-11,0.38205,NMD sensitive | Non-Triplets
twk-46,0.162441,NMD sensitive | Non-Triplets
ubc-19,1.103591,NMD sensitive | Non-Triplets
ugt-2,1.449837,NMD sensitive | Non-Triplets
ugt-37,-0.005244,NMD sensitive | Non-Triplets
vab-23,0.29675,NMD sensitive | Non-Triplets
W01B6.3,0.49,NMD sensitive | Non-Triplets
W06B4.2,1.100796,NMD sensitive | Non-Triplets
W06F12.3,0.144583,NMD sensitive | Triplets
Y105E8A.25,1.40375,C-terminal length | Triplets
Y22D7AL.9,0.610944,NMD sensitive | Non-Triplets
Y39A1A.2,0.648803,Dual coding
Y42G9A.1,1.89655,NMD sensitive | Non-Triplets
Y43H11AL.1,0.852745,C-terminal length | Non-Triplets
Y46E12BL.2,3.415878,NMD sensitive | Non-Triplets
Y47G6A.7,1.2068,C-terminal length | Triplets
Y53F4B.24,0.479608,C-terminal length | Non-Triplets
Y54G2A.45,0.519266,NMD sensitive | Non-Triplets
Y57G11C.1147,3.143388,C-terminal length | Non-Triplets
Y67D8A.2,1.415,NMD sensitive | Triplets
Y70G10A.3,0.62289,C-terminal length | Non-Triplets
Y71G12B.33,0.470066,Dual coding
Y76A2B.5,0.519727,NMD sensitive | Non-Triplets
zen-4,0.74899,C-terminal length | Triplets
zer-1,0.773402,C-terminal length | Non-Triplets
ZK418.13,0.257523,NMD sensitive | Non-Triplets
ZK856.5,1.515891,NMD sensitive | Non-Triplets
ztf-4,1.048529,NMD sensitive | Non-Triplets
aat-5,2.885375,NMD sensitive | Non-Triplets
acl-6,2.72675,NMD sensitive | Non-Triplets
acox-1.3,2.586,NMD sensitive | Non-Triplets
acp-5,1.94523,NMD sensitive | Non-Triplets
acs-21,2.001833,NMD sensitive | Triplets
adr-1,0.720833,NMD sensitive | Triplets
aman-1,0.266337,NMD sensitive | Non-Triplets
arrd-14,0.903263,NMD sensitive | Non-Triplets
atg-18,0.785091,C-terminal length | Non-Triplets
atx-2,1.721375,C-terminal length | Non-Triplets
B0035.3,0.306,NMD sensitive | Non-Triplets
B0207.6,2.0094,NMD sensitive | Non-Triplets
B0207.7,1.464375,C-terminal length | Non-Triplets
B0310.1,1.936304,NMD sensitive | Non-Triplets
bath-44,2.417857,C-terminal length | Non-Triplets
best-26,0.372029,C-terminal length | Non-Triplets
best-8,1.878,NMD sensitive | Non-Triplets
bir-2,0.820846,NMD sensitive | Non-Triplets
C03B8.3,0.396179,NMD sensitive | Non-Triplets
C04E6.11,2.493333,NMD sensitive | Triplets
C04F5.9,1.186429,NMD sensitive | Non-Triplets
C05C8.5,1.108375,Dual coding
C05D11.8,0.550125,C-terminal length | Non-Triplets
C08B6.6,0.597138,C-terminal length | Non-Triplets
C09H10.9,1.707286,C-terminal length | Non-Triplets
C14A11.9,0.44075,NMD sensitive | Non-Triplets
C14C10.2,0.772,NMD sensitive | Non-Triplets
C16A11.5,0.340818,Dual coding
C17H12.2,0.9599,C-terminal length | Non-Triplets
C17H12.6,0.7976,NMD sensitive | Non-Triplets
C24F3.2,0.86,NMD sensitive | Non-Triplets
C24H10.3,0.925,NMD sensitive | Non-Triplets
C27B7.7,2.227,NMD sensitive | Non-Triplets
C28C12.11,0.781353,NMD sensitive | Non-Triplets
C29E4.13,1.78475,NMD sensitive | Non-Triplets
C32C4.3,2.423429,C-terminal length | Non-Triplets
C33B4.2,2.04025,NMD sensitive | Non-Triplets
C34B4.2,1.348,NMD sensitive | Non-Triplets
C38C3.4,2.64215,NMD sensitive | Non-Triplets
C45G9.2,2.6725,NMD sensitive | Non-Triplets
C49A9.2,0.317305,NMD sensitive | Non-Triplets
C49C3.9,0.223375,NMD sensitive | Non-Triplets
C49H3.6,1.971714,C-terminal length | Non-Triplets
C55C3.3,0.918235,NMD sensitive | Non-Triplets
C56A3.8,2.2028,Dual coding
C56A3.8,1.56875,NMD sensitive | Non-Triplets
cdgs-1,3.956167,C-terminal length | Triplets
cest-31,0.958875,NMD sensitive | Non-Triplets
cest-6,1.478,NMD sensitive | Non-Triplets
chil-13,-0.08875,NMD sensitive | Non-Triplets
chpf-2,1.454531,NMD sensitive | Non-Triplets
clc-5,4.569553,NMD sensitive | Non-Triplets
clec-233,0.276,NMD sensitive | Non-Triplets
clec-64,0.5025,NMD sensitive | Non-Triplets
clp-9,0.505921,NMD sensitive | Non-Triplets
cnnm-4,0.6154,NMD sensitive | Non-Triplets
cpb-1,3.172857,C-terminal length | Non-Triplets
crh-2,1.2019,Dual coding
cye-1,0.953889,NMD sensitive | Triplets
cyp-33E1,2.674182,NMD sensitive | Non-Triplets
cyp-34A6,0.908143,Dual coding
D2096.7,0.323314,NMD sensitive | Non-Triplets
ddb-1,0.374643,NMD sensitive | Non-Triplets
dpy-27,0.542757,NMD sensitive | Non-Triplets
E04F6.6,2.552,NMD sensitive | Non-Triplets
ech-2,1.920286,NMD sensitive | Non-Triplets
EEED8.14,0.570833,NMD sensitive | Triplets
egl-43,1.098107,C-terminal length | Non-Triplets
egrh-1,1.335714,C-terminal length | Non-Triplets
egrh-2,0.7966,C-terminal length | Non-Triplets
egrh-3,0.543364,Dual coding
elpc-3,2.693857,NMD sensitive | Non-Triplets
ess-2,1.836625,NMD sensitive | Non-Triplets
exos-2,1.46525,NMD sensitive | Non-Triplets
F09E5.8,2.35,NMD sensitive | Non-Triplets
F10C2.5,1.556273,C-terminal length | Non-Triplets
F11F1.1,0.959286,NMD sensitive | Non-Triplets
F13B12.3,2.1424,NMD sensitive | Non-Triplets
F14B6.6,0.31275,NMD sensitive | Non-Triplets
F14D7.6,2.884636,NMD sensitive | Non-Triplets
F15D3.6,1.033286,C-terminal length | Non-Triplets
F22B5.5,1.800125,NMD sensitive | Non-Triplets
F23H11.2,1.055425,NMD sensitive | Non-Triplets
F25G6.9,1.167875,NMD sensitive | Non-Triplets
F25H2.12,0.565429,NMD sensitive | Non-Triplets
F28F8.9,0.542909,NMD sensitive | Non-Triplets
F32H2.10,0.806608,NMD sensitive | Non-Triplets
F34D10.9,0.856143,C-terminal length | Non-Triplets
F36G9.3,1.132182,NMD sensitive | Non-Triplets
F36H2.4,0.4121,C-terminal length | Non-Triplets
F37C4.6,0.5633,NMD sensitive | Triplets
F39G3.5,0.714294,NMD sensitive | Non-Triplets
F41G4.8,0.825523,NMD sensitive | Non-Triplets
F41H10.3,1.431286,NMD sensitive | Non-Triplets
F41H10.4,0.978857,C-terminal length | Non-Triplets
F42H10.6,1.050286,NMD sensitive | Non-Triplets
F46F11.7,1.47575,NMD sensitive | Non-Triplets
F52A8.3,2.2298,C-terminal length | Non-Triplets
F56C11.3,0.9713,NMD sensitive | Non-Triplets
F56G4.7,1.107,Dual coding
F57C12.2,0.415,NMD sensitive | Non-Triplets
F58F9.3,0.164936,NMD sensitive | Non-Triplets
F58G1.2,0.775333,NMD sensitive | Triplets
F59A7.5,0.668429,NMD sensitive | Non-Triplets
fbf-2,0.308375,NMD sensitive | Non-Triplets
fbxa-167,0.598375,NMD sensitive | Non-Triplets
fbxc-33,0.355,NMD sensitive | Non-Triplets
fem-3,0.629375,C-terminal length | Non-Triplets
fic-1,1.136143,C-terminal length | Non-Triplets
fkh-7,0.850609,C-terminal length | Non-Triplets
flad-1,1.8907,NMD sensitive | Non-Triplets
flp-11,2.791305,C-terminal length | Non-Triplets
flr-1,2.7023,NMD sensitive | Non-Triplets
flr-4,0.33875,NMD sensitive | Non-Triplets
frpr-13,0.18675,C-terminal length | Non-Triplets
gcy-28,1.417857,NMD sensitive | Non-Triplets
glb-26,1.5503,NMD sensitive | Non-Triplets
gld-4,1.643143,C-terminal length | Non-Triplets
gro-1,0.8611,NMD sensitive | Non-Triplets
him-17,1.177143,NMD sensitive | Non-Triplets
hmgs-1,2.042,C-terminal length | Triplets
hpl-1,0.596,NMD sensitive | Non-Triplets
hpo-32,0.916714,NMD sensitive | Non-Triplets
icln-1,0.7578,NMD sensitive | Non-Triplets
ifc-1,0.4918,NMD sensitive | Non-Triplets
imph-1,0.991714,C-terminal length | Non-Triplets
jamp-1,1.044818,C-terminal length | Non-Triplets
K07B1.7,1.850143,C-terminal length | Non-Triplets
K08D8.4,0.52451,NMD sensitive | Triplets
let-526,0.8554,Dual coding
lin-28,1.352429,C-terminal length | Non-Triplets
lmd-1,1.717375,Dual coding
lmp-2,0.157213,NMD sensitive | Triplets
lsy-12,1.548571,Dual coding
M01E11.1,1.363286,NMD sensitive | Non-Triplets
M01F1.8,1.217571,NMD sensitive | Non-Triplets
M04C3.1,0.72,NMD sensitive | Non-Triplets
M176.9,0.587455,NMD sensitive | Non-Triplets
M18.6,1.413143,NMD sensitive | Non-Triplets
M28.4,0.556,C-terminal length | Non-Triplets
maco-1,2.716571,Dual coding
mcu-1,1.352143,NMD sensitive | Non-Triplets
mdf-2,3.414286,NMD sensitive | Non-Triplets
mdt-8,1.260875,C-terminal length | Non-Triplets
metr-1,1.98025,NMD sensitive | Non-Triplets
mett-10,1.625375,NMD sensitive | Non-Triplets
mig-5,0.989308,Dual coding
mlcd-1,1.1966,NMD sensitive | Non-Triplets
mlt-2,0.598118,C-terminal length | Non-Triplets
mltn-3,1.177818,NMD sensitive | Non-Triplets
moc-3,2.57275,NMD sensitive | Non-Triplets
mocs-1,1.68775,NMD sensitive | Non-Triplets
mog-3,2.130429,NMD sensitive | Non-Triplets
mrck-1,1.679273,C-terminal length | Non-Triplets
mrps-18C,0.722792,NMD sensitive | Non-Triplets
mtk-1,1.157286,Dual coding
mtm-1,1.474778,NMD sensitive | Triplets
nas-29,0.4164,C-terminal length | Non-Triplets
nas-9,0.381875,NMD sensitive | Non-Triplets
nep-9,0.97225,C-terminal length | Non-Triplets
nhr-135,1.1236,NMD sensitive | Non-Triplets
nhr-135,1.42175,NMD sensitive | Non-Triplets
nhr-136,0.754522,C-terminal length | Non-Triplets
nhr-14,1.224625,C-terminal length | Non-Triplets
nhr-18,1.43025,NMD sensitive | Non-Triplets
nhr-212,1.2095,NMD sensitive | Non-Triplets
nhr-274,1.538,NMD sensitive | Non-Triplets
nhr-53,1.802684,NMD sensitive | Non-Triplets
nhr-76,1.532143,Dual coding
nhr-76,1.171182,NMD sensitive | Non-Triplets
nhr-99,0.449903,NMD sensitive | Non-Triplets
nmad-1,4.1446,NMD sensitive | Non-Triplets
nos-3,1.337714,C-terminal length | Non-Triplets
nra-3,2.0548,Dual coding
nud-2,1.376143,Dual coding
pac-1,1.91125,C-terminal length | Non-Triplets
pah-1,1.157796,NMD sensitive | Triplets
pcs-1,2.457143,NMD sensitive | Non-Triplets
pde-12,0.832857,NMD sensitive | Non-Triplets
pgap-3,0.931875,C-terminal length | Non-Triplets
phf-15,0.796118,C-terminal length | Non-Triplets
phf-15,0.619364,NMD sensitive | Non-Triplets
pho-13,3.1355,NMD sensitive | Non-Triplets
picc-1,1.371,C-terminal length | Triplets
piga-1,2.755714,C-terminal length | Non-Triplets
pigg-1,0.5334,C-terminal length | Non-Triplets
pigm-1,2.87,C-terminal length | Triplets
pign-1,0.592714,Dual coding
pigq-1,0.713143,NMD sensitive | Non-Triplets
pir-1,2.078286,NMD sensitive | Non-Triplets
plc-4,1.95925,NMD sensitive | Non-Triplets
pqn-67,1.683625,C-terminal length | Non-Triplets
pqn-68,2.48425,NMD sensitive | Non-Triplets
pxn-1,1.78005,NMD sensitive | Non-Triplets
pyk-2,2.2978,NMD sensitive | Non-Triplets
R05A10.7,0.32,NMD sensitive | Non-Triplets
R05G9R.1,1.397218,NMD sensitive | Non-Triplets
R10D12.13,1.432985,NMD sensitive | Non-Triplets
R10E11.6,0.977875,C-terminal length | Non-Triplets
R11D1.10,-0.044429,C-terminal length | Non-Triplets
rab-39,2.507571,NMD sensitive | Non-Triplets
rbm-25,3.633333,NMD sensitive | Triplets
rft-1,1.733714,Dual coding
rga-8,1.038714,C-terminal length | Non-Triplets
rilp-1,2.561429,Dual coding
rmh-2,0.711714,NMD sensitive | Non-Triplets
rnh-1.0,1.306368,NMD sensitive | Non-Triplets
rol-3,2.1592,NMD sensitive | Non-Triplets
rpa-1,0.3772,NMD sensitive | Non-Triplets
rsr-1,2.587692,NMD sensitive | Non-Triplets
rtcb-1,3.77,NMD sensitive | Non-Triplets
sart-3,0.47075,NMD sensitive | Non-Triplets
set-1,1.950125,NMD sensitive | Non-Triplets
skr-18,0.32945,NMD sensitive | Non-Triplets
slc-25A32,1.93125,NMD sensitive | Non-Triplets
sma-10,0.328797,NMD sensitive | Non-Triplets
smg-4,0.654,NMD sensitive | Non-Triplets
smk-1,2.123875,NMD sensitive | Non-Triplets
smp-1,2.499714,C-terminal length | Non-Triplets
spe-39,2.130571,NMD sensitive | Non-Triplets
spe-9,0.482818,NMD sensitive | Non-Triplets
str-176,2.08563,NMD sensitive | Non-Triplets
T07A5.1,0.206658,NMD sensitive | Non-Triplets
T13C5.3,0.789824,NMD sensitive | Non-Triplets
T13C5.9,0.508353,NMD sensitive | Non-Triplets
T18D3.9,1.753,NMD sensitive | Non-Triplets
T24B8.7,0.482857,C-terminal length | Non-Triplets
T25B9.8,0.444048,NMD sensitive | Non-Triplets
T25G12.6,0.878471,NMD sensitive | Non-Triplets
taf-4,1.696,NMD sensitive | Non-Triplets
tag-115,2.122,NMD sensitive | Non-Triplets
tdp-1,1.308778,NMD sensitive | Triplets
tra-2,0.6956,C-terminal length | Triplets
trxr-1,2.290429,NMD sensitive | Non-Triplets
twk-25,0.9745,NMD sensitive | Non-Triplets
ubl-1,3.074625,NMD sensitive | Non-Triplets
ugt-5,0.9411,NMD sensitive | Non-Triplets
ugt-65,1.4725,NMD sensitive | Non-Triplets
vha-11,5.188,NMD sensitive | Non-Triplets
W03F9.2,0.759,NMD sensitive | Non-Triplets
W04D2.4,1.975875,NMD sensitive | Non-Triplets
W09D6.1,0.111412,NMD sensitive | Non-Triplets
W09G3.7,1.508857,NMD sensitive | Non-Triplets
wdr-5.3,0.884714,C-terminal length | Non-Triplets
wnk-1,1.655286,Dual coding
Y17G9B.5,4.1362,NMD sensitive | Non-Triplets
Y32G9B.1,2.256286,NMD sensitive | Non-Triplets
Y37F4.6,0.382293,NMD sensitive | Non-Triplets
Y48C3A.12,0.922727,Dual coding
Y48E1B.8,1.36713,NMD sensitive | Non-Triplets
Y50D4B.2,2.732125,C-terminal length | Non-Triplets
Y53F4B.21,0.911765,NMD sensitive | Non-Triplets
Y54F10BM.12,0.421353,C-terminal length | Non-Triplets
Y57A10B.7,0.9675,NMD sensitive | Non-Triplets
Y61A9LA.3,1.606333,NMD sensitive | Triplets
ZC449.1,0.331951,NMD sensitive | Non-Triplets
zipt-3,1.526429,NMD sensitive | Non-Triplets
ZK1127.3,0.782429,Dual coding
ZK1307.4,2.440483,NMD sensitive | Non-Triplets
ZK287.7,1.727,NMD sensitive | Non-Triplets
ZK546.5,0.954429,NMD sensitive | Non-Triplets
ZK669.5,2.01825,C-terminal length | Non-Triplets
ZK688.5,0.924114,NMD sensitive | Non-Triplets
ZK829.3,1.402,NMD sensitive | Non-Triplets
ztf-15,0.57675,NMD sensitive | Non-Triplets
aat-4,0.856706,NMD sensitive | Non-Triplets
abt-1,0.371143,NMD sensitive | Non-Triplets
acdh-6,0.79675,NMD sensitive | Non-Triplets
adsl-1,0.903353,NMD sensitive | Non-Triplets
aex-5,2.370773,NMD sensitive | Non-Triplets
aff-1,1.10325,NMD sensitive | Non-Triplets
age-1,0.489139,NMD sensitive | Triplets
algn-8,2.078,NMD sensitive | Non-Triplets
alp-1,2.44928,NMD sensitive | Non-Triplets
arrd-12,0.2874,NMD sensitive | Non-Triplets
B0379.7,0.737429,NMD sensitive | Non-Triplets
B0393.4,1.226421,NMD sensitive | Non-Triplets
BE0003N10.1,0.606309,NMD sensitive | Non-Triplets
blos-9,1.185,NMD sensitive | Non-Triplets
C01G10.10,1.5424,NMD sensitive | Non-Triplets
C03B1.5,1.114,NMD sensitive | Non-Triplets
C05D11.5,0.234918,NMD sensitive | Non-Triplets
C08F8.3,1.3272,NMD sensitive | Non-Triplets
C10G11.6,0.461814,C-terminal length | Non-Triplets
C15A11.7,2.246435,NMD sensitive | Non-Triplets
C16D2.1,0.471756,NMD sensitive | Triplets
C24F3.2,1.346714,NMD sensitive | Non-Triplets
C26E1.2,1.681308,Dual coding
C34B2.9,1.365547,NMD sensitive | Triplets
C35B1.2,0.456911,NMD sensitive | Non-Triplets
C37A2.8,1.491,NMD sensitive | Non-Triplets
C37C3.1,0.410358,NMD sensitive | Non-Triplets
C40H1.8,0.77975,NMD sensitive | Non-Triplets
C41A3.2,0.719,NMD sensitive | Non-Triplets
C42D8.1,2.20308,Dual coding
C44H9.5,0.269,NMD sensitive | Non-Triplets
C45B2.6,1.272543,NMD sensitive | Non-Triplets
C47E12.2,1.342429,NMD sensitive | Non-Triplets
C49H3.4,0.743257,NMD sensitive | Non-Triplets
C50F4.10,0.417329,NMD sensitive | Non-Triplets
C51E3.10,2.0718,NMD sensitive | Non-Triplets
C53H9.2,3.2522,NMD sensitive | Non-Triplets
C54G4.3,0.506692,NMD sensitive | Non-Triplets
C55B7.10,1.52575,NMD sensitive | Non-Triplets
cec-6,0.687733,NMD sensitive | Triplets
cerk-1,0.736385,NMD sensitive | Non-Triplets
cest-31,1.5132,NMD sensitive | Non-Triplets
cest-5.1,0.607,NMD sensitive | Non-Triplets
chk-2,0.512267,C-terminal length | Triplets
clec-26,0.246538,NMD sensitive | Non-Triplets
clec-52,0.4956,NMD sensitive | Non-Triplets
cln-3.1,3.27,NMD sensitive | Non-Triplets
cln-3.2,3.358,NMD sensitive | Non-Triplets
cup-5,4.16875,C-terminal length | Non-Triplets
cyp-31A5,0.939643,C-terminal length | Non-Triplets
cyp-34A2,0.957895,NMD sensitive | Non-Triplets
D1022.4,1.239529,NMD sensitive | Non-Triplets
D1037.1,0.949882,NMD sensitive | Non-Triplets
daao-1,1.0112,NMD sensitive | Non-Triplets
ddo-2,1.9036,NMD sensitive | Non-Triplets
dnj-10,0.247789,NMD sensitive | Non-Triplets
dpt-1,0.395292,NMD sensitive | Triplets
dus-2,2.0045,NMD sensitive | Non-Triplets
eff-1,0.980262,C-terminal length | Non-Triplets
egl-44,1.114952,NMD sensitive | Triplets
emb-30,0.923164,NMD sensitive | Non-Triplets
eng-1,0.692864,NMD sensitive | Non-Triplets
epc-1,1.97625,Dual coding
epg-3,1.742308,C-terminal length | Non-Triplets
ercc-1,0.816,NMD sensitive | Non-Triplets
eri-3,1.153357,NMD sensitive | Non-Triplets
exos-9,2.774,NMD sensitive | Non-Triplets
F01D4.5,0.8695,NMD sensitive | Non-Triplets
F01F1.11,0.876,NMD sensitive | Non-Triplets
F01G10.10,2.54,NMD sensitive | Non-Triplets
F08G2.7,1.1364,NMD sensitive | Non-Triplets
F13G3.6,1.8355,NMD sensitive | Non-Triplets
F13H8.12,0.791571,Dual coding
F14D7.6,2.62773,NMD sensitive | Non-Triplets
F15E6.6,4.2416,NMD sensitive | Non-Triplets
F21D9.4,0.646696,Dual coding
F22D3.4,0.894,NMD sensitive | Non-Triplets
F22D6.9,1.40935,C-terminal length | Non-Triplets
F23H11.2,0.52925,NMD sensitive | Non-Triplets
F25E5.16,0.24797,NMD sensitive | Non-Triplets
F26B1.5,0.473,NMD sensitive | Non-Triplets
F26F4.9,0.5012,NMD sensitive | Non-Triplets
F28C1.1,1.624043,NMD sensitive | Non-Triplets
F28E10.4,0.362,NMD sensitive | Non-Triplets
F29G6.1,1.375171,NMD sensitive | Non-Triplets
F30F8.5,1.02025,C-terminal length | Non-Triplets
F35H12.5,0.804909,NMD sensitive | Non-Triplets
F37C12.10,0.985,NMD sensitive | Non-Triplets
F45D3.2,2.4105,C-terminal length | Non-Triplets
F45F2.11,0.42175,C-terminal length | Non-Triplets
F46B6.4,1.735,NMD sensitive | Non-Triplets
F49E2.5,0.210179,NMD sensitive | Non-Triplets
F49E8.7,1.25775,NMD sensitive | Non-Triplets
F52B11.5,0.508149,NMD sensitive | Non-Triplets
F54A3.6,0.377115,NMD sensitive | Triplets
F57B1.5,0.7602,Dual coding
feh-1,2.482,C-terminal length | Non-Triplets
fmo-4,2.3045,NMD sensitive | Non-Triplets
fncm-1,1.31925,C-terminal length | Non-Triplets
hgap-2,0.460692,NMD sensitive | Non-Triplets
hizr-1,1.6985,C-terminal length | Non-Triplets
hlh-1,1.532091,Dual coding
hrpl-1,1.2765,NMD sensitive | Non-Triplets
K04G11.3,0.576714,NMD sensitive | Non-Triplets
K06A1.2,1.354143,NMD sensitive | Non-Triplets
K07A3.3,0.307588,NMD sensitive | Non-Triplets
K07B1.7,0.404,NMD sensitive | Non-Triplets
K09C4.1,0.9726,NMD sensitive | Non-Triplets
K09C6.2,0.164652,C-terminal length | Non-Triplets
K09C8.7,1.333667,NMD sensitive | Triplets
K09E2.3,0.458,NMD sensitive | Triplets
K09H9.5,0.971423,NMD sensitive | Non-Triplets
K09H9.5,1.2532,NMD sensitive | Non-Triplets
K10C3.4,2.131,C-terminal length | Non-Triplets
K12C11.3,0.840095,C-terminal length | Triplets
kcnl-2,1.74685,C-terminal length | Non-Triplets
kin-21,0.746158,NMD sensitive | Non-Triplets
kri-1,1.67875,NMD sensitive | Non-Triplets
lact-8,2.1618,NMD sensitive | Non-Triplets
let-413,2.133154,C-terminal length | Non-Triplets
lig-1,1.933908,NMD sensitive | Non-Triplets
lnp-1,1.28425,NMD sensitive | Non-Triplets
lurp-1,0.361694,NMD sensitive | Triplets
M02B7.2,1.7335,NMD sensitive | Non-Triplets
M04F3.4,3.713529,C-terminal length | Non-Triplets
M28.9,0.140879,NMD sensitive | Non-Triplets
mab-10,3.5518,Dual coding
marb-1,1.975579,NMD sensitive | Non-Triplets
mdt-1.2,0.6015,NMD sensitive | Non-Triplets
metl-2,0.572091,NMD sensitive | Non-Triplets
micu-1,1.169794,NMD sensitive | Triplets
mig-17,2.047,NMD sensitive | Non-Triplets
mmaa-1,1.28575,NMD sensitive | Non-Triplets
molo-1,2.822231,C-terminal length | Non-Triplets
mrpl-45,3.445379,NMD sensitive | Non-Triplets
mth-2,0.795071,NMD sensitive | Non-Triplets
mth-2,0.6885,NMD sensitive | Non-Triplets
mtrr-1,3.5606,NMD sensitive | Non-Triplets
mut-2,0.608563,NMD sensitive | Non-Triplets
nas-29,2.910125,C-terminal length | Non-Triplets
nas-5,1.858,NMD sensitive | Non-Triplets
nas-6,4.724,NMD sensitive | Non-Triplets
nhr-103,1.52984,NMD sensitive | Non-Triplets
nhr-108,1.5165,NMD sensitive | Non-Triplets
nhr-112,1.029,NMD sensitive | Non-Triplets
nhr-128,1.30425,Dual coding
nhr-237,1.31875,NMD sensitive | Non-Triplets
nhr-238,1.47775,NMD sensitive | Non-Triplets
nhr-49,0.911,NMD sensitive | Non-Triplets
nhr-5,2.105,NMD sensitive | Non-Triplets
nhr-79,0.544893,NMD sensitive | Non-Triplets
nhr-87,1.3509,NMD sensitive | Non-Triplets
nlp-16,2.453,C-terminal length | Non-Triplets
nlp-21,0.710827,C-terminal length | Non-Triplets
nova-1,0.591962,NMD sensitive | Non-Triplets
nth-1,0.549698,NMD sensitive | Non-Triplets
pars-2,2.3625,NMD sensitive | Non-Triplets
pgl-3,1.15475,NMD sensitive | Non-Triplets
pid-5,0.397,NMD sensitive | Non-Triplets
pin-2,2.3925,NMD sensitive | Non-Triplets
pitr-1,1.50964,NMD sensitive | Non-Triplets
plc-2,0.89075,NMD sensitive | Non-Triplets
plc-2,0.880483,NMD sensitive | Non-Triplets
polh-1,3.3985,NMD sensitive | Non-Triplets
polk-1,1.03524,NMD sensitive | Non-Triplets
pot-1,0.361958,NMD sensitive | Triplets
ppw-1,0.7414,C-terminal length | Non-Triplets
pqn-68,2.119545,NMD sensitive | Non-Triplets
R02D3.8,1.72875,NMD sensitive | Non-Triplets
R05D3.8,1.06625,NMD sensitive | Non-Triplets
R05G6.4,0.7555,NMD sensitive | Non-Triplets
R11D1.1,0.41424,NMD sensitive | Non-Triplets
rde-8,-0.106,NMD sensitive | Non-Triplets
rnf-113,1.917182,NMD sensitive | Non-Triplets
rop-1,1.035353,NMD sensitive | Non-Triplets
rsy-1,1.8722,NMD sensitive | Non-Triplets
scav-3,0.467426,NMD sensitive | Non-Triplets
scav-4,1.031227,NMD sensitive | Non-Triplets
scm-1,1.265338,NMD sensitive | Non-Triplets
secs-1,1.806077,NMD sensitive | Non-Triplets
sir-2.4,0.444295,NMD sensitive | Non-Triplets
slc-17.6,1.737571,NMD sensitive | Non-Triplets
slr-2,2.387034,NMD sensitive | Non-Triplets
sma-9,2.131,C-terminal length | Non-Triplets
smu-2,2.822605,NMD sensitive | Non-Triplets
snpc-3.4,0.7242,NMD sensitive | Non-Triplets
spd-3,0.403558,NMD sensitive | Non-Triplets
spds-1,3.823983,NMD sensitive | Non-Triplets
spe-49,1.740571,C-terminal length | Non-Triplets
stip-1,3.7748,NMD sensitive | Non-Triplets
syd-1,3.2375,Dual coding
syd-9,0.855727,C-terminal length | Non-Triplets
T01G1.4,0.702643,NMD sensitive | Non-Triplets
T07A5.1,0.649429,NMD sensitive | Non-Triplets
T13F2.4,0.270727,NMD sensitive | Non-Triplets
T21C9.6,1.1446,NMD sensitive | Non-Triplets
T22C1.9,0.324766,NMD sensitive | Non-Triplets
T23E1.1,0.185938,NMD sensitive | Non-Triplets
T23H2.3,1.316906,NMD sensitive | Non-Triplets
T25B2.2,2.472,C-terminal length | Non-Triplets
T26E4.4,0.5684,NMD sensitive | Non-Triplets
T28H10.1,1.2826,Dual coding
tofu-7,0.532,NMD sensitive | Non-Triplets
tres-1,0.641093,C-terminal length | Triplets
trx-3,1.171852,NMD sensitive | Non-Triplets
ugt-4,1.14075,NMD sensitive | Non-Triplets
unc-103,0.588636,C-terminal length | Non-Triplets
use-1,1.14625,NMD sensitive | Non-Triplets
vars-1,1.76725,NMD sensitive | Non-Triplets
vps-36,2.9815,NMD sensitive | Non-Triplets
W04A8.1,1.076,NMD sensitive | Non-Triplets
Y102A11A.9,0.684581,C-terminal length | Non-Triplets
Y106G6D.5,1.38775,NMD sensitive | Non-Triplets
Y11D7A.10,2.0601,NMD sensitive | Non-Triplets
Y18H1A.11,4.130344,NMD sensitive | Non-Triplets
Y25C1A.8,3.4294,NMD sensitive | Non-Triplets
Y37H9A.1,1.3695,NMD sensitive | Non-Triplets
Y39A1A.3,0.848435,NMD sensitive | Non-Triplets
Y41D4A.6,3.32675,NMD sensitive | Non-Triplets
Y45F10D.6,0.528071,NMD sensitive | Non-Triplets
Y45F3A.8,0.503019,NMD sensitive | Non-Triplets
Y46G5A.29,2.15225,NMD sensitive | Non-Triplets
Y48G1A.1,1.786333,NMD sensitive | Triplets
Y4C6B.7,2.1685,C-terminal length | Non-Triplets
Y51H7C.9,0.40036,NMD sensitive | Non-Triplets
Y53F4B.23,1.0272,NMD sensitive | Triplets
Y54E5B.2,0.457,NMD sensitive | Non-Triplets
Y60A3A.16,1.061143,NMD sensitive | Non-Triplets
Y69E1A.8,1.185351,NMD sensitive | Non-Triplets
Y71F9AL.8,0.467843,NMD sensitive | Triplets
Y71F9B.9,1.55925,NMD sensitive | Non-Triplets
Y73C8B.1,1.634169,NMD sensitive | Non-Triplets
Y75B12B.1,0.397,Dual coding
Y87G2A.16,0.189961,C-terminal length | Triplets
Y95B8A.6,0.53925,NMD sensitive | Non-Triplets
yars-2,1.14,NMD sensitive | Non-Triplets
ZC13.1,0.378354,NMD sensitive | Triplets
ZC266.1,0.27348,C-terminal length | Non-Triplets
ZC513.2,1.6162,NMD sensitive | Non-Triplets
zhp-3,0.7885,NMD sensitive | Non-Triplets
ZK1128.1,4.211,NMD sensitive | Non-Triplets
ZK418.2,1.021112,NMD sensitive | Non-Triplets
ZK470.2,1.367988,NMD sensitive | Non-Triplets
ZK899.1,0.983,C-terminal length | Non-Triplets
zmp-2,2.9405,C-terminal length | Non-Triplets
zyg-1,1.7745,NMD sensitive | Non-Triplets
