# Supplementary material for: Pervasive non-triplet alternative splicing drives functional isoform diversity
Source: Nat Commun. 2026 Apr 10;17:5112. doi: 10.1038/s41467-026-71615-5 (PMC13247117; doi:10.1038/s41467-026-71615-5)
Supplement: Supplementary file 10 — Source Data [file 41467_2026_71615_MOESM10_ESM.zip › source data/S2/s2e.tsv]

Type,PSI_Bin,PercentNonTriplet,total,nontriplet_count
WT,1-20%,59,542,320
WT,20-40%,18,206,37
WT,40-60%,16.8,161,27
WT,60-80%,21.5,219,47
WT,80-99%,63,587,370
smg-2,1-20%,51.3,466,239
smg-2,20-40%,38.3,261,100
smg-2,40-60%,37.9,227,86
smg-2,60-80%,38.5,278,107
smg-2,80-99%,55.7,483,269
