# Supplementary material for: Pervasive non-triplet alternative splicing drives functional isoform diversity
Source: Nat Commun. 2026 Apr 10;17:5112. doi: 10.1038/s41467-026-71615-5 (PMC13247117; doi:10.1038/s41467-026-71615-5)
Supplement: Supplementary file 10 — Source Data [file 41467_2026_71615_MOESM10_ESM.zip › source data/S2/s2a.tsv]

Event	Group	Count	Category
Cassette	Non-Triplets	61	NMD sensitive
Cassette	Triplets	26	NMD sensitive
A3SS	Non-Triplets	126	NMD sensitive
A3SS	Triplets	20	NMD sensitive
A5SS	Non-Triplets	169	NMD sensitive
A5SS	Triplets	14	NMD sensitive
Cassette	Non-Triplets	33	C-terminal length
Cassette	Triplets	9	C-terminal length
A3SS	Non-Triplets	37	C-terminal length
A3SS	Triplets	7	C-terminal length
A5SS	Non-Triplets	34	C-terminal length
A5SS	Triplets	4	C-terminal length
Cassette	Non-Triplets	15	Dual coding
Cassette	Triplets	0	Dual coding
A3SS	Non-Triplets	14	Dual coding
A3SS	Triplets	0	Dual coding
A5SS	Non-Triplets	8	Dual coding
A5SS	Triplets	0	Dual coding
