# Supplementary material for: Pervasive non-triplet alternative splicing drives functional isoform diversity
Source: Nat Commun. 2026 Apr 10;17:5112. doi: 10.1038/s41467-026-71615-5 (PMC13247117; doi:10.1038/s41467-026-71615-5)
Supplement: Supplementary file 10 — Source Data [file 41467_2026_71615_MOESM10_ESM.zip › source data/S2/s2c.tsv]

abs_cds_lenght_diff,cutoff(nt)
423,30
195,30
540,30
1512,30
138,30
252,30
543,30
3,30
246,30
1122,30
351,30
993,30
24,30
852,30
33,30
1230,30
1998,30
216,30
1266,30
51,30
63,30
1209,30
267,30
108,30
3,30
123,30
690,30
2028,30
108,30
567,30
2679,30
129,30
114,30
33,30
186,30
165,30
105,30
51,30
342,30
837,30
81,30
1254,30
66,30
1989,30
207,30
123,30
36,30
162,30
849,30
225,30
453,30
108,30
2028,30
462,30
45,30
36,30
309,30
363,30
204,30
240,30
1452,30
1254,30
78,30
561,30
897,30
24,30
69,30
306,30
201,30
2196,30
2286,30
18,30
4065,30
66,30
243,30
30,30
597,30
492,30
81,30
21,30
54,30
42,30
156,30
0,30
9,30
12,30
24,30
138,30
69,30
15,30
663,30
861,30
12,30
198,30
1857,30
30,30
423,45
1512,45
138,45
1122,45
993,45
33,45
1998,45
216,45
51,45
1209,45
267,45
108,45
123,45
2028,45
567,45
2679,45
33,45
342,45
837,45
66,45
1989,45
207,45
123,45
36,45
162,45
849,45
225,45
453,45
108,45
2028,45
462,45
45,45
36,45
309,45
363,45
204,45
240,45
1452,45
1254,45
78,45
561,45
897,45
24,45
69,45
306,45
201,45
2196,45
2286,45
18,45
4065,45
66,45
243,45
30,45
597,45
492,45
81,45
21,45
54,45
42,45
156,45
0,45
9,45
12,45
24,45
138,45
69,45
15,45
663,45
861,45
12,45
198,45
1857,45
30,45
66,60
1989,60
207,60
123,60
36,60
162,60
849,60
225,60
453,60
108,60
2028,60
462,60
45,60
36,60
309,60
363,60
204,60
240,60
1452,60
1254,60
78,60
561,60
897,60
24,60
69,60
306,60
201,60
2196,60
2286,60
18,60
4065,60
66,60
243,60
30,60
597,60
492,60
81,60
21,60
54,60
42,60
156,60
0,60
9,60
12,60
24,60
138,60
69,60
15,60
663,60
861,60
12,60
198,60
1857,60
30,60
66,90
207,90
123,90
36,90
162,90
849,90
225,90
453,90
108,90
462,90
45,90
309,90
363,90
204,90
240,90
1452,90
561,90
897,90
69,90
306,90
201,90
2286,90
18,90
4065,90
243,90
30,90
81,90
21,90
54,90
0,90
15,90
663,90
861,90
1857,90
66,120
207,120
162,120
225,120
453,120
462,120
45,120
309,120
363,120
240,120
897,120
69,120
306,120
30,120
21,120
54,120
663,120
