# Supplementary material for: Pervasive non-triplet alternative splicing drives functional isoform diversity
Source: Nat Commun. 2026 Apr 10;17:5112. doi: 10.1038/s41467-026-71615-5 (PMC13247117; doi:10.1038/s41467-026-71615-5)
Supplement: Supplementary file 10 — Source Data [file 41467_2026_71615_MOESM10_ESM.zip › source data/S3/s3j.tsv]

Gene,Abs_deltaPSI,Group,FoldChange
B0379.2,0.0395478725793359,Triplets,0.830011257455493
dys-1,0.0154748715363763,Triplets,1.09967009657235
vab-10,0.0269988066754858,Triplets,0.850313157481471
Y105E8A.25,0.0737168351302185,Triplets,0.816669484848221
Y71F9B.6,0.0129926292092849,Triplets,0.948910676495051
fhod-1,0.03165622530765,Triplets,1.18517339756311
frm-4,0.0641556772760782,Triplets,0.960673669926655
zipt-11,0.0021870300518761,Triplets,0.740906641900813
pqn-52,0.039668230620764,Triplets,0.629703368082418
zipt-2.4,0.066733887984256,Triplets,0.673346940080062
hpo-11,0.0886633227509506,Triplets,0.747492831002681
lin-10,0.0562031374171224,Triplets,0.732023698440204
T19A6.1,0.0393811560148354,Triplets,0.78466855306521
T08G11.1,0.0290748264867622,Triplets,0.760021077935725
blmp-1,0.0170319181833023,Triplets,1.1884323186664
cdk-9,0.0223513839260163,Triplets,0.867919150925675
nlp-38,0.0743727387478376,Triplets,0.998095069992409
peel-1,0.0380417448412915,Triplets,0.777881721348673
Y47G6A.7,0.0388811045677498,Triplets,0.914471999855723
nab-1,0.0190763782246944,Triplets,1.56950359558244
met-1,0.0620504792890166,Triplets,0.757927769366658
mes-3,0.0210946900348904,Triplets,0.769143121633298
tom-1,0.0167470892577449,Triplets,1.08375918310173
F46F11.1,0.0788669002699861,Triplets,0.813211122756204
hpo-27,0.0434367754503158,Triplets,0.655095682734792
C01H6.8,0.0333204618878254,Triplets,1.08131363167166
unc-13,0.0198008010760491,Triplets,1.11477721459579
rme-8,0.0372776202230081,Triplets,0.673564025770648
din-1,0.0632489138693259,Triplets,1.03244476382967
Y46G5A.15,0.0099058215000242,Triplets,0.897884953126397
C13B4.1,0.0245523917737748,Triplets,0.672731682949157
him-14,0.0200607520019909,Triplets,0.646159494501473
C23H3.9,0.0166242324072278,Triplets,0.894358010913321
glr-4,0.0882409042229898,Triplets,1.50015703545797
swsn-7,0.0566179394384668,Triplets,0.637606478392468
F46C5.6,0.0977729739238691,Triplets,1.11934106983369
ptp-3,0.0938077240731988,Triplets,1.18607995921166
tag-10,0.0039022401006879,Triplets,0.527441741476657
sea-2,0.0182050321818936,Triplets,1.16221571706856
cpna-1,0.084687783189328,Triplets,0.99337891621384
pqn-35,0.0135322299309207,Triplets,1.23817278555848
clr-1,0.0889843093414523,Triplets,0.775125657365427
clr-1,0.0484769803246368,Triplets,0.775125657365427
ifb-2,0.0074072012182554,Triplets,0.923018308628835
gyf-1,0.0055371518419339,Triplets,0.78096779344947
ceh-38,0.0307993337644102,Triplets,0.680978159207488
C15F1.1,0.0667201044832498,Triplets,0.881571788163445
unc-104,0.0113641571058165,Triplets,1.13602621269086
mel-11,0.0160831023869453,Triplets,0.69732417050562
tra-1,0.0444014223687297,Triplets,0.943842518494179
pod-1,0.0366454325513545,Triplets,0.582204272978324
dpy-1,0.0395067706932114,Triplets,6.29472872281382
dpy-1,0.0218877643311537,Triplets,6.29472872281382
cic-1,0.0683334508533051,Triplets,0.834594185097338
daf-2,0.0370157920120398,Triplets,0.946172345610625
H06I04.6,0.0196445034340509,Triplets,0.876540946291617
Y50D7A.8,0.0302173208793149,Triplets,0.719443028014147
gei-4,0.0131772637472594,Triplets,0.867606025118111
stim-1,0.0101813660686015,Triplets,0.89962153022931
Y55B1AR.2,0.0630551513897,Triplets,0.794715545224192
mvk-1,0.0376665519115597,Triplets,0.719311030577052
mvk-1,0.0160318644423927,Triplets,0.719311030577052
efk-1,0.0711436515242274,Triplets,0.783329827919726
Y102E9.5,0.0221832153914197,Triplets,0.982788177537966
flap-1,0.0664623951358665,Triplets,0.757440609389095
pat-12,0.0292269610271864,Triplets,0.908577884120133
dagl-2,0.0566316811920895,Triplets,0.842563811538871
gei-8,0.0102014088869313,Triplets,0.974181310026255
ZK370.4,0.0195580204002211,Triplets,0.637896828125801
clip-1,0.062305395292975,Triplets,1.08953393059615
mua-3,0.00048736503247393,Triplets,0.831050110454128
spat-2,0.0206355484283326,Triplets,0.743279205579387
pqn-41,0.0565968499768381,Triplets,0.954153044039556
E02H9.3,0.0487460188878326,Triplets,0.695862445570697
smg-6,0.0115040667384685,Triplets,0.882917989868339
feh-1,0.0195739971867739,Triplets,1.06239704129981
gei-1,0.0196078642855655,Triplets,1.08342717598297
golg-4,0.0033672693319603,Triplets,0.860924476675509
F35G12.5,0.00017865467843269,Triplets,1.24072315500619
gop-1,0.0382994561357135,Triplets,0.905355253282226
daf-4,6.32903569955934e-05,Triplets,1.05151264547316
par-3,0.0039985013265142,Triplets,0.727325300296808
T04C9.1,0.0667588416304079,Triplets,0.8328934620673
gar-2,0.0028665778665777,Triplets,1.37466577291153
rbf-1,0.0615018148820326,Triplets,1.1445700361579
lim-8,0.0916836681634675,Triplets,0.877238541886844
fbn-1,0.0233191076097159,Triplets,0.934082042680121
clp-1,0.0154552180070953,Triplets,0.922517518400095
K02F3.2,0.051432787892124,Triplets,0.739561754686645
rgr-1,0.0780030455462924,Triplets,0.721962342337013
unc-16,0.0062103005582411,Triplets,0.874784796436261
unc-43,0.0090663537906625,Triplets,0.986490390708203
T12G3.2,0.094485790449403,Triplets,0.677238170114874
F08G5.3,0.0348948887488441,Triplets,1.43572107050729
col-99,0.0161249578351801,Triplets,1.407551380859
tag-273,0.0236665336679093,Triplets,1.16458537866057
map-2,0.0420755507245829,Triplets,0.71382838369924
hlh-30,0.0277585132566459,Triplets,0.943065347732884
pqn-22,0.0690451053304195,Triplets,0.841147927040781
unc-77,0.0464841921363662,Triplets,1.44729589259723
deb-1,0.0016057252037772,Triplets,0.91419405421079
F33D4.6,0.0823073994117634,Triplets,0.963169484550597
C06A6.4,0.0062268359362058,Triplets,0.491171745966528
pezo-1,0.025510040968837,Triplets,0.767149376788961
let-653,0.0442594600101741,Triplets,0.949336269073843
best-22,0.0326806660179146,Triplets,0.732331798795124
unc-31,0.0852074402042778,Triplets,1.3760635225447
Y64G10A.7,0.0702478864080267,Triplets,1.21094843749219
Y57G11C.42,0.032633920301354,Triplets,1.18296465416913
eps-8,0.0759996374154412,Triplets,0.932663448013098
clec-199,0.0917036723065085,Triplets,1.10826897536724
denn-4,0.0566298847642133,Triplets,0.87727359090152
lgc-22,0.0335827796868863,Triplets,1.18786647941972
jmjd-1.2,0.0695061183478939,Triplets,0.713879068626049
unc-44,0.0146017970282925,Triplets,0.950492511045117
zen-4,0.0091532658109665,Triplets,0.616262292016603
unc-82,0.0335823236022905,Triplets,1.12194106430631
unc-82,0.0419778284568272,Triplets,1.12194106430631
kvs-5,0.0953218942582916,Triplets,0.822976365172462
itr-1,0.0995541826743873,Triplets,0.865999432110263
C49H3.6,0.0333474404518742,Triplets,0.647215334446419
grsp-2,0.0068285337850554,Triplets,0.876644125968505
wnk-1,0.0411903554633543,Triplets,0.774642866893745
grl-7,0.029282091806472,Triplets,1.07987988769751
madd-2,0.0664156712993997,Triplets,1.59286468379893
C14C10.2,0.0266692491038441,Triplets,1.02631365785993
tank-1,0.0330178167149695,Triplets,1.30416359375116
uig-1,0.015811185750494,Triplets,1.47362107050509
rft-2,0.0351930257626418,Triplets,0.543201501292272
R02F11.3,0.0429335859668204,Triplets,1.07842087936533
mlk-1,0.00016349019875516,Triplets,0.922608198065399
mlk-1,0.0064970197523204,Triplets,0.922608198065399
C18C4.7,0.0852524771510536,Triplets,1.06910334123235
pcm-1,0.0100952864012973,Triplets,1.11162675551635
W02F12.4,0.0402655056237627,Triplets,0.975624017945596
T19A5.3,0.0711575713585784,Triplets,1.07804592534801
egl-9,0.0049989369317688,Triplets,0.755677238170968
nrx-1,0.0181568246848833,Triplets,1.37329152108801
C50B8.6,0.0075678551888187,Triplets,0.781382786997004
set-5,0.0521302033186586,Triplets,0.885322102719826
nhr-65,0.00016708119213859,Triplets,1.06762217622963
F59A7.5,0.0246739721529637,Triplets,1.27689177738803
unc-80,0.0410569105691057,Triplets,1.31984780834085
egl-8,0.0174981795526304,Triplets,0.904783780268426
egl-8,0.0751041542421474,Triplets,0.904783780268426
egl-8,0.0135421040769431,Triplets,0.904783780268426
C33G8.2,0.064777989468392,Triplets,0.756973494971238
spas-1,0.0905914676701788,Triplets,0.663542954639612
dop-2,0.0518085618085617,Triplets,1.01935539413693
C14H10.2,0.0094670034699007,Triplets,1.26374967753264
mig-15,0.037272869766992,Triplets,1.11905383454458
C34F6.10,0.0456771938332221,Triplets,0.965314817207095
slo-2,0.0674663191230178,Triplets,1.47013601251904
hum-4,0.054238992817336,Triplets,1.03787131359734
gei-3,0.0137762659884219,Triplets,0.769187279875403
hlb-1,0.0576779273748912,Triplets,1.01474581000195
let-2,0.029814926867347,Triplets,0.78249113301099
tag-343,0.0225525297449944,Triplets,1.0291466634389
C30G4.4,0.0577945135225149,Triplets,0.911991388572488
F54G2.1,0.0542562822116373,Triplets,1.31116816180177
unc-2,0.0902968085259293,Triplets,1.29060510213811
gpcp-1,0.0717167801287009,Triplets,1.56812501670146
C18B2.5,0.0098557838445889,Triplets,0.735878519667407
C24A8.6,0.003556593440658,Triplets,1.37101098925725
lgx-1,0.0076233201779629,Triplets,1.00989907121956
lgx-1,0.0252159746510029,Triplets,1.00989907121956
lgx-1,0.0354243799820015,Triplets,1.00989907121956
F14B8.5,0.0069664791867292,Triplets,0.89827019467729
C36B7.5,0.0287133782481073,Triplets,1.23242057228473
sli-1,0.0107820581133434,Triplets,1.00352225114595
F46H5.7,0.0180117527092703,Triplets,0.896826026591499
sli-1,0.0039245489346151,Triplets,1.00352225114595
daf-3,0.0311145028371329,Triplets,0.944332158398664
C33D3.3,0.0028973896577035,Triplets,1.80100232289104
tmc-1,0.0846891946386352,Triplets,1.00941073166015
adt-1,0.0250782303680943,Triplets,0.967069691623108
H11E01.3,0.0345853620267813,Triplets,1.14371818875323
mbl-1,0.0589209841073041,Triplets,0.759406515999418
Y102A11A.2,0.0824306898774982,Triplets,1.2785056436345
gbb-1,0.0828669698756307,Triplets,1.2024272293263
C12D12.1,0.0130713315906263,Triplets,0.993144147129175
mec-2,0.019952134586281,Triplets,1.53601866272225
twnk-1,0.0358301512106953,Triplets,1.6551209665202
T25B2.2,0.0202751019699731,Triplets,0.43096751182467
glt-4,0.0303951969455145,Triplets,1.04896394031907
syd-9,0.04947642139293,Triplets,1.70140109416058
pes-8,0.0331665315985127,Triplets,0.732173092797925
fln-2,0.0473314681515371,Triplets,1.45037495798967
tag-241,0.089457581150945,Triplets,1.18244894075827
T06G6.6,0.0354255513117547,Triplets,1.0148829556697
C07A12.7,0.0257061496330364,Triplets,1.57192295041826
tcer-1,0.0226634831909497,Triplets,1.1596201495607
lsy-12,0.0170990618476233,Triplets,0.867936265890845
coa-4,0.0161943315282522,Triplets,0.779466610728007
ajm-1,0.0157509357476733,Triplets,0.849204607524938
rme-1,0.0005195899483617,Triplets,0.791262228586016
cdc-14,0.0076675319777521,Triplets,0.757707248810246
C30H6.5,0.0151533922453981,Triplets,0.977010856800175
ret-1,0.0305167008966669,Triplets,0.691993405707478
icln-1,0.0522719395439271,Triplets,0.909221857646778
col-99,0.0605103754429093,Triplets,1.407551380859
rbf-1,0.0970653838182828,Triplets,1.1445700361579
ztf-3,0.0237835945463064,Non-Triplets,0.861432073964979
rga-2,0.0351816184798733,Non-Triplets,1.22921202623486
shn-1,0.0855856140552829,Non-Triplets,1.42845531249255
camt-1,0.0663467003300763,Non-Triplets,0.905625480351377
F58F12.2,0.00030774161547375,Non-Triplets,0.673855850530783
aqp-2,0.0207365307888506,Non-Triplets,1.39143794002996
ptb-1,0.0950229308759756,Non-Triplets,1.09756523767824
ephx-1,0.0174895038044319,Non-Triplets,0.904334542564526
Y39A1A.2,0.0366053127040031,Non-Triplets,1.20524214316361
snf-6,0.0323157958796799,Non-Triplets,1.53176286467985
dpff-1,0.0420272156882132,Non-Triplets,0.77637379790729
R01H2.7,0.0357333418874813,Non-Triplets,1.22917905757541
Y70G10A.3,0.0054396370964656,Non-Triplets,0.984535944044575
dnj-10,0.0674773179209242,Non-Triplets,0.802544032700616
F42A6.6,0.0179476156448587,Non-Triplets,0.885409263088566
tat-2,0.0531530405015919,Non-Triplets,0.716414044428319
tsen-34,0.0420356299886141,Non-Triplets,0.857439045934348
rdy-2,0.0601574338920441,Non-Triplets,1.82035696611642
tos-1,0.0717609445795531,Non-Triplets,3.23016065620134
sma-5,0.0025783275166977,Non-Triplets,1.02488465169009
dyn-1,0.0701302737188099,Non-Triplets,0.920453074045773
pbo-6,0.0807735290564214,Non-Triplets,6.89904161089169
scrm-1,0.0724534778762205,Non-Triplets,0.906920542245528
tnt-3,0.00037463341786336,Non-Triplets,0.873402033988992
ech-1.2,0.0468529235875816,Non-Triplets,0.831018860869453
larp-5,0.0523239862001081,Non-Triplets,0.80549618938156
T25D10.1,0.0307539245938404,Non-Triplets,2.04713215893629
shk-1,0.0200378711029958,Non-Triplets,1.01091156840013
ckr-2,0.0581760073192142,Non-Triplets,2.61631010830967
rpn-6.1,0.002334638541535,Non-Triplets,0.828123581293022
zer-1,0.0645438075103222,Non-Triplets,0.759974884734058
dhhc-4,0.0073942955519059,Non-Triplets,0.736827559727872
hipr-1,0.0248727460938286,Non-Triplets,0.779376178194482
kin-4,0.0215473569758969,Non-Triplets,0.563732529126262
egl-10,0.0679060592062699,Non-Triplets,1.12985726866596
nhr-79,0.0549577781657863,Non-Triplets,1.30988681915415
npr-5,0.0948184424655012,Non-Triplets,0.92086803830699
inx-10,0.0191162565084979,Non-Triplets,0.892180995835443
egl-9,0.0292375309563788,Non-Triplets,0.755677238170968
hif-1,0.0064343234923308,Non-Triplets,0.888014822525139
nhr-13,0.0086954627439904,Non-Triplets,0.730588324828879
lin-40,0.0118836775383836,Non-Triplets,0.87132221783416
ZC449.7,0.0533805487828476,Non-Triplets,0.759842438314718
K09F5.6,0.0030065917389859,Non-Triplets,1.76422504966647
F31F4.1,0.0317668705854013,Non-Triplets,1.55815223299478
T28D6.5,0.0242499131760947,Non-Triplets,1.40638728753622
F42A10.9,0.0199785446105526,Non-Triplets,0.688992256089487
par-3,0.0389167220183625,Non-Triplets,0.727325300296808
C43C3.4,0.0277666666666667,Triplets,1.40317652406976
egl-26,0.0810666666666665,Triplets,0.712792392282571
rbm-5,0.0853333333333333,Triplets,3.10891685349261
cki-2,0.0773,Triplets,0.686565255569286
ZC8.6,0.0512333333333333,Triplets,1.193767979553
kin-10,0.0459666666666667,Triplets,0.732118840630855
C28C12.1,0.0452666666666667,Triplets,0.979563738972616
elt-1,0.0438333333333333,Triplets,1.41365906261668
cars-1,0.0198,Triplets,0.73808034909985
gcy-28,0.0171666666666667,Triplets,0.978632263929865
F32B5.6,0.0150333333333335,Triplets,0.958054533385061
nhr-43,0.0135333333333334,Triplets,1.05863698750634
F53F4.15,0.0111333333333333,Triplets,1.13978922157454
pgam-5,0.0102,Triplets,0.663197867502034
cls-1,0.0085333333333333,Triplets,1.03762139404092
T25F10.3,0.0106000000000001,Triplets,1.10202196932632
spr-3,0.0107,Triplets,0.98857712774236
smrc-1,0.0191999999999997,Triplets,0.733414018425337
trpa-1,0.0197666666666667,Triplets,0.909755158132878
ZC262.2,0.0244,Triplets,1.88050592506038
B0001.3,0.0252,Triplets,1.18970499727216
Y71H2AM.3,0.0300666666666667,Triplets,0.686701325270961
C04E6.11,0.0349333333333333,Triplets,1.07293883741341
hsp-17,0.0365666666666666,Triplets,1.76947887354183
aman-3,0.0409999999999999,Triplets,0.999059726547929
F20G2.6,0.0411666666666667,Triplets,0.907251776639892
Y41D4B.4,0.043,Triplets,0.541498684082548
sut-1,0.0538,Triplets,0.784870913056784
row-1,0.0551,Triplets,0.945345248006709
rgef-1,0.0965333333333334,Triplets,0.941039608110115
C56A3.8,0.0550000000000002,Non-Triplets,0.898946278364257
F52A8.3,0.0389333333333333,Non-Triplets,1.95808668522388
F56G4.7,0.0148666666666667,Non-Triplets,1.59944068352265
pigg-1,0.0533,Non-Triplets,1.11148314277066
crh-1,0.0704,Triplets,1.11839266351657
pdf-1,0.0215,Triplets,1.13050961086018
moa-1,0.0250333333333335,Triplets,1.09461753894615
him-19,0.0561000000000001,Triplets,1.11827603991978
Y32H12A.7,0.0966666666666668,Triplets,0.694969754807018
smp-1,0.0992,Triplets,1.09878574883028
let-363,0.0989666666666666,Triplets,0.70248477881851
tag-340,0.0988666666666667,Triplets,0.629389894069405
unk-1,0.0976,Triplets,1.23146424802545
ador-1,0.0949,Triplets,1.06592636125108
cid-1,0.0940666666666666,Triplets,0.696618008451349
wwp-1,0.0899333333333334,Triplets,0.87510636960489
lpd-3,0.0887333333333333,Triplets,0.854354076476382
cit-1.2,0.085,Triplets,0.937549034768254
H05L14.2,0.0847,Triplets,0.560540359323158
T08G2.2,0.0828333333333334,Triplets,0.656621928968452
C54G4.5,0.0822,Triplets,0.988766667356422
sur-2,0.0817999999999999,Triplets,0.754413850384781
clr-1,0.0795999999999998,Triplets,0.775125657365427
F26F2.7,0.0792000000000001,Triplets,0.673172262517384
mut-16,0.0735333333333332,Triplets,0.705159816401305
C45G9.12,0.0695666666666667,Triplets,1.26409206047686
ekl-7,0.0679666666666666,Triplets,0.59699495957987
bath-15,0.0632333333333334,Triplets,0.602477503812352
cul-2,0.0631666666666667,Triplets,0.694414678583145
F57C12.6,0.0604,Triplets,7.55742372918008
sto-1,0.0591666666666667,Triplets,0.819065617669482
cyy-1,0.0591333333333333,Triplets,0.77713285056682
dop-3,0.0589333333333334,Triplets,0.803637164669279
tag-325,0.0585333333333333,Triplets,0.890307968178128
F47B8.5,0.0575000000000001,Triplets,1.08007624720393
syp-6,0.0546,Triplets,0.587922151772956
elt-3,0.0544333333333333,Triplets,0.860080026305319
gfi-2,0.0532000000000001,Triplets,0.845187654875326
nhr-21,0.0531666666666666,Triplets,1.24956151327191
mom-5,0.0519,Triplets,0.589183250643529
srd-53,0.0473,Triplets,0.871528723487068
C16A11.4,0.0468666666666668,Triplets,0.664376203425016
mon-2,0.0432,Triplets,0.728605028978939
C16E9.1,0.0427333333333333,Triplets,0.959284994440142
lin-3,0.0420333333333333,Triplets,0.428901543511146
lag-1,0.0402333333333333,Triplets,0.806831311364646
nop-1,0.0389,Triplets,0.570202707986124
C30G7.2,0.0363333333333332,Triplets,1.11997279846458
Y24F12A.1,0.0339,Triplets,0.650411836226684
vps-26,0.0317666666666668,Triplets,0.725683748132397
nck-1,0.0297999999999999,Triplets,1.04352716349058
F32B5.6,0.0289333333333334,Triplets,0.958054533385061
C27C12.4,0.0269999999999999,Triplets,0.981521690461375
pqn-65,0.0268666666666666,Triplets,0.937375515603881
sup-37,0.0265333333333334,Triplets,1.06173949019567
lpd-3,0.0254333333333333,Triplets,0.854354076476382
denn-4,0.0238333333333333,Triplets,0.87727359090152
F19C7.8,0.0218666666666666,Triplets,1.4656835749393
F58H1.7,0.0209666666666667,Triplets,1.28431197125725
ham-2,0.0196,Triplets,1.18257111338965
cest-2.2,0.0186000000000001,Triplets,1.40643446246448
trak-1,0.0181666666666667,Triplets,0.980530378927961
M05D6.9,0.0168333333333333,Triplets,1.15668810773855
let-607,0.0166666666666667,Triplets,1.01482260524075
C06G1.1,0.0134333333333333,Triplets,0.938140648055995
nemp-1,0.0131666666666667,Triplets,0.570894463363769
clh-3,0.0127000000000002,Triplets,0.711697605917133
F32D8.7,0.0116333333333332,Triplets,1.23392587516534
hif-1,0.0107666666666666,Triplets,0.888014822525139
F58A4.6,0.0044666666666666,Triplets,0.598284632246696
H04D03.6,0.0041999999999999,Triplets,0.575283668971112
F55A11.6,0.0036333333333333,Triplets,1.07119566472276
pis-1,0.0016666666666666,Triplets,0.615935641011585
R151.2,0.0011999999999999,Triplets,0.642947978663617
wrk-1,0.0048333333333332,Triplets,0.745316808489308
tag-343,0.005,Triplets,1.0291466634389
mtm-6,0.0054666666666667,Triplets,0.788810540497388
sir-2.2,0.0067999999999999,Triplets,0.751766268654334
zmp-6,0.0079999999999997,Triplets,1.64656395106379
pat-9,0.0105000000000001,Triplets,1.03834349541862
dnsn-1,0.0142,Triplets,0.460110924774445
C39E9.8,0.0144333333333334,Triplets,1.38447039309942
magu-4,0.0158,Triplets,1.03202783896183
clec-62,0.0164666666666667,Triplets,1.53957960304744
nhr-66,0.0178666666666666,Triplets,0.766591130346138
cdgs-1,0.0232333333333336,Triplets,0.904212248052406
epn-1,0.0266999999999998,Triplets,0.868393815161887
F48C5.2,0.0268666666666667,Triplets,1.5812249131744
impt-1,0.0300333333333332,Triplets,0.765477351051721
K11H12.9,0.0307000000000001,Triplets,1.23088926338784
pezo-1,0.0319,Triplets,0.767149376788961
xpo-3,0.0321333333333332,Triplets,0.721396554138493
C53A5.16,0.0328999999999999,Triplets,0.731731522177915
mrg-1,0.0335,Triplets,0.61915524644338
B0491.6,0.0343333333333334,Triplets,1.04313137607672
ztf-22,0.0368333333333334,Triplets,1.09836482484458
T24B8.7,0.0380666666666666,Triplets,0.721343408483753
unc-2,0.0382,Triplets,1.29060510213811
C27A7.5,0.0436,Triplets,0.980834673652968
ZK1248.15,0.0451333333333332,Triplets,0.560654629589806
daf-16,0.0463,Triplets,0.732071815764184
F35E2.5,0.0482666666666669,Triplets,1.20014122165895
M01F1.4,0.0509666666666665,Triplets,0.955848542221533
hil-7,0.0519666666666666,Triplets,3.19151278024136
alh-13,0.0525333333333333,Triplets,0.825687110430815
cids-2,0.0533333333333332,Triplets,0.607279903293064
T12A7.2,0.0537666666666666,Triplets,1.01782763886719
gap-2,0.0552333333333334,Triplets,1.34306915831217
pezo-1,0.0589333333333335,Triplets,0.767149376788961
C06E1.7,0.0592666666666667,Triplets,1.09740756636881
T10B11.8,0.0600333333333334,Triplets,0.525142309841961
rskn-1,0.0610666666666668,Triplets,0.495618409576209
rbpl-1,0.0621000000000003,Triplets,0.760383671521867
T24B8.7,0.0627333333333334,Triplets,0.721343408483753
unc-61,0.0638666666666667,Triplets,0.659227642737811
trpp-8,0.0650333333333333,Triplets,0.805598100630611
tram-1,0.0663666666666667,Triplets,0.737637067731416
sumv-1,0.0673666666666667,Triplets,0.490401152619922
aspm-1,0.0679666666666665,Triplets,0.634153697258373
wapl-1,0.0697,Triplets,0.668009037880802
mfn-1,0.0698000000000001,Triplets,0.827000130405187
smg-1,0.0701000000000002,Triplets,1.75551198788426
sftd-3,0.0703333333333332,Triplets,0.769881271234396
cit-1.1,0.0724,Triplets,0.753788066263594
nmt-1,0.0744,Triplets,0.699232439270141
hda-6,0.0759000000000001,Triplets,0.639581210800577
sut-2,0.0766666666666667,Triplets,0.755162539272445
lmd-3,0.0817333333333333,Triplets,0.746356769554159
R06F6.8,0.0823666666666667,Triplets,0.737694868381787
fbn-1,0.0838666666666666,Triplets,0.934082042680121
lin-13,0.0852333333333334,Triplets,0.655867699795041
ced-7,0.0872666666666667,Triplets,0.858268187698162
tsr-1,0.0875666666666668,Triplets,0.751950722945372
B0001.8,0.0876333333333333,Triplets,0.822358277442879
cyk-1,0.0901333333333334,Triplets,0.796292389302714
hecd-1,0.0901666666666667,Triplets,0.763051988670826
F25B5.6,0.0917333333333331,Triplets,0.877790100473524
dagl-2,0.0921666666666667,Triplets,0.842563811538871
mrck-1,0.0935,Triplets,0.770958792111605
C09D4.4,0.0954333333333335,Triplets,0.684639189844311
F44E2.3,0.0956333333333333,Triplets,1.07781597193337
ipla-3,0.0978666666666667,Triplets,0.687622784180399
lin-36,0.0979,Triplets,0.632307458805889
bath-44,0.00096666666666664,Non-Triplets,0.768961526684152
lin-28,0.0212,Non-Triplets,0.75795665186073
F41H10.4,0.0947666666666666,Non-Triplets,0.979051999820003
smp-1,0.0913,Non-Triplets,1.09878574883028
wdr-5.3,0.0845666666666667,Non-Triplets,0.362328057546187
C04F5.9,0.0639999999999999,Non-Triplets,1.07446074542184
wnk-1,0.0428333333333333,Non-Triplets,0.774642866893745
C32C4.3,0.0376,Non-Triplets,0.905042194748824
egrh-1,0.0363000000000001,Non-Triplets,0.998497975738691
piga-1,0.0327666666666666,Non-Triplets,1.00753669472144
pign-1,0.0324666666666666,Non-Triplets,0.824891067319959
R11D1.10,0.0312666666666667,Non-Triplets,1.25899976869218
fic-1,0.0181333333333333,Non-Triplets,0.662354510384398
nhr-76,0.0021999999999999,Non-Triplets,0.52926901505475
mtk-1,0.0065666666666666,Non-Triplets,0.989789076123158
F15D3.6,0.0132333333333334,Non-Triplets,0.604556410009578
T24B8.7,0.0316333333333334,Non-Triplets,0.721343408483753
W02B12.11,0.0335333333333333,Non-Triplets,0.974646015819255
magu-1,0.0361666666666666,Non-Triplets,0.967438234278113
maco-1,0.0435999999999999,Non-Triplets,0.652007575974276
K07B1.7,0.0741333333333332,Non-Triplets,3.730987368952
Y54G2A.73,0.0759,Non-Triplets,0.969015085758353
C25F9.10,0.0939333333333333,Non-Triplets,1.03547051540628
C05C8.5,0.0609333333333334,Non-Triplets,0.838472325908078
fem-3,0.0848999999999999,Non-Triplets,0.501948569191931
B0207.7,0.0455333333333333,Non-Triplets,1.03690003417365
R10E11.6,0.0310333333333334,Non-Triplets,1.03752995229118
lmd-1,0.0239333333333333,Non-Triplets,0.844034007066593
frpr-13,0.0086,Non-Triplets,3.38766385352062
ZK669.5,0.0055999999999999,Non-Triplets,1.5054408223368
B0546.3,0.0066,Non-Triplets,0.914616605102994
nhr-14,0.0355333333333335,Non-Triplets,1.04852980982054
Y43E12A.3,0.0518666666666667,Non-Triplets,0.709538900311671
hmgs-1,0.1,Triplets,0.821373996194503
nhr-62,0.0409666666666667,Triplets,1.33656453157833
R11D1.1,0.0292666666666667,Triplets,1.32873349381872
F28E10.1,0.0101333333333333,Triplets,1.39546420174787
F01G4.4,0.0607333333333333,Triplets,0.53426665475693
clh-4,0.0951,Triplets,1.14663616532719
zim-3,0.0945,Triplets,0.593258599058035
egl-27,0.0941666666666666,Triplets,0.723946107344404
cls-2,0.092,Triplets,0.976036932213246
C30H6.5,0.0906333333333334,Triplets,0.977010856800175
nfi-1,0.0879,Triplets,0.742967240589333
wnk-1,0.0867333333333333,Triplets,0.774642866893745
cyk-3,0.0845,Triplets,0.80070839983958
gyf-1,0.0841,Triplets,0.78096779344947
cid-1,0.0839666666666667,Triplets,0.696618008451349
C06A5.3,0.0833999999999999,Triplets,0.625835751301185
F59G1.8,0.0792666666666666,Triplets,0.701019993285611
adr-1,0.0768,Triplets,1.82064177234064
rabx-5,0.0751666666666667,Triplets,0.791018658272497
F32H5.3,0.0713333333333333,Triplets,0.835428247590955
daf-15,0.0711333333333333,Triplets,0.727261634803162
Y67D8A.2,0.0711,Triplets,0.859372793316188
unc-13,0.0634666666666667,Triplets,1.11477721459579
Y48E1C.2,0.0616333333333333,Triplets,0.761267264577957
ran-2,0.0601333333333333,Triplets,0.8884973700505
pqn-36,0.0585666666666667,Triplets,1.36009292742364
nlg-1,0.0578999999999999,Triplets,1.25477093527469
Y66D12A.16,0.0563,Triplets,0.593501947909301
sta-1,0.0555,Triplets,0.90653415201433
C38C10.3,0.0499999999999999,Triplets,1.02397999898842
F26G1.1,0.0483333333333333,Triplets,0.713555487982763
pac-1,0.0453,Triplets,1.10194515942535
mlt-2,0.0448666666666667,Triplets,1.26093090610479
ztf-20,0.0444666666666665,Triplets,0.475724823913389
adt-1,0.0412333333333334,Triplets,0.967069691623108
ceh-38,0.0374333333333333,Triplets,0.680978159207488
lin-29,0.0326666666666666,Triplets,0.940139084830109
pde-2,0.0303333333333333,Triplets,0.819025709848848
nhr-71,0.0279333333333333,Triplets,0.791019890834667
unc-103,0.0243666666666668,Triplets,1.08865092857822
K09E9.3,0.0234333333333333,Triplets,1.15121259637165
egl-10,0.0230999999999997,Triplets,1.12985726866596
F42G4.2,0.0208999999999999,Triplets,1.17846972982719
tlk-1,0.0202999999999999,Triplets,0.723136132282836
sup-26,0.0184666666666667,Triplets,1.23991737825084
gld-1,0.0154666666666666,Triplets,0.34997218728554
flp-26,0.0152333333333334,Triplets,1.15029241639368
C06A6.2,0.0146000000000001,Triplets,1.11648618277172
ubr-4,0.0134000000000001,Triplets,0.767970456896046
hsp-12.1,0.0132333333333334,Triplets,1.24412611372043
sem-4,0.0123666666666667,Triplets,1.1349082306035
tir-1,0.0114333333333333,Triplets,1.51940268204549
selt-1.1,0.0110333333333333,Triplets,0.864598614822615
lin-66,0.0099333333333334,Triplets,0.890172256539851
T23F4.2,0.0061666666666667,Triplets,1.14260015361874
nep-11,0.0040666666666666,Triplets,1.21806651188204
unc-94,0.0036333333333332,Triplets,0.956901157335522
C44H9.5,0.0020333333333332,Triplets,1.26158388595081
T24B8.7,0.0029666666666666,Triplets,0.721343408483753
mdt-15,0.0032999999999999,Triplets,0.708312010656482
lgc-33,0.0079666666666666,Triplets,1.41829010432739
atf-7,0.0108,Triplets,0.881529917561989
ncx-2,0.0127666666666667,Triplets,0.941740506607761
alg-3,0.0131,Triplets,1.01135312713895
pak-1,0.0135,Triplets,0.911426188497671
ulp-5,0.0135666666666667,Triplets,0.708586302759942
madd-3,0.0138999999999999,Triplets,0.963516645814781
Y105C5A.15,0.0171333333333333,Triplets,2.21448773831554
lst-2,0.0171333333333334,Triplets,0.991471219832576
F14B8.5,0.0178999999999999,Triplets,0.89827019467729
nsy-1,0.0211999999999999,Triplets,0.881982069180191
pig-1,0.0222333333333332,Triplets,0.550063683456021
nhr-69,0.0247666666666666,Triplets,0.842763954681613
tim-1,0.0322666666666667,Triplets,0.605943808351491
msi-1,0.0363999999999999,Triplets,1.01126513726408
lgc-27,0.0413333333333334,Triplets,1.37655916899848
cka-1,0.0477333333333335,Triplets,0.589984194607784
cutl-8,0.0497333333333334,Triplets,2.49399948109763
Y59C2A.2,0.0516666666666666,Triplets,0.904832581250026
nhr-86,0.0546333333333334,Triplets,0.799375579513387
alg-4,0.0587,Triplets,1.01602858673468
ppk-3,0.0625333333333333,Triplets,0.852416110412079
hpo-11,0.0642666666666667,Triplets,0.747492831002681
dct-1,0.0644333333333334,Triplets,0.787631377887028
rcor-1,0.0666333333333334,Triplets,0.704255275096965
dop-1,0.0679,Triplets,0.950539837386358
eel-1,0.0720333333333335,Triplets,0.664982737117596
Y92H12A.5,0.0758,Triplets,0.747309795538368
K02C4.3,0.0772333333333334,Triplets,0.567650821077506
rbpl-1,0.0806000000000001,Triplets,0.760383671521867
skpt-1,0.0822333333333334,Triplets,0.427976266782661
eif-3.L,0.0839333333333333,Triplets,0.707296099274473
Y105E8A.25,0.0849333333333334,Triplets,0.816669484848221
fre-1,0.088,Triplets,0.81143425620805
trr-1,0.0895999999999999,Triplets,0.679236333846098
ect-2,0.0939,Triplets,0.672597759871528
F45F2.10,0.0994666666666666,Triplets,0.678156424549251
F53C11.4,0.0995999999999999,Triplets,0.826155462123175
egrh-2,0.0518333333333334,Non-Triplets,0.707904331950736
nra-3,0.0581,Non-Triplets,1.05454971338935
C24F3.2,0.0608333333333333,Non-Triplets,1.29851397156168
crh-2,0.0970333333333334,Non-Triplets,0.940817145320639
atg-18,0.0167333333333333,Non-Triplets,0.689096683437317
gfi-2,0.1,Triplets,0.845187654875326
F27C1.2,0.0984,Triplets,0.760710716896396
imph-1,0.0852333333333334,Triplets,0.65300256644176
mel-26,0.0838666666666667,Triplets,0.533260784652051
ifg-1,0.0772999999999999,Triplets,0.694800800821525
Y57G11C.33,0.0661333333333334,Triplets,0.753975398704975
lin-29,0.0639333333333334,Triplets,0.940139084830109
B0001.7,0.0109666666666666,Triplets,0.513700060603954
ceh-14,0.00076666666666669,Triplets,0.6635459313322
mec-1,0.00013333333333331,Triplets,1.74858801164082
unk-1,0.0039333333333334,Triplets,1.23146424802545
dhhc-8,0.0085,Triplets,0.710822507139847
frpr-5,0.0101333333333334,Triplets,1.04725115911196
col-113,0.0176,Triplets,1.62350019285361
mig-1,0.0257999999999999,Triplets,0.852043908447826
mus-101,0.0273333333333331,Triplets,0.703328669691478
W06F12.2,0.031,Triplets,0.937419823016497
C06G4.4,0.0356333333333331,Triplets,0.919965966008
C23H3.9,0.0364333333333332,Triplets,0.894358010913321
hlh-1,0.0587666666666667,Triplets,1.56354299426555
C53C11.5,0.0613666666666667,Triplets,0.725236909410728
let-765,0.0795333333333333,Triplets,0.842284136564866
mut-16,0.085,Triplets,0.705159816401305
rga-8,0.0488,Non-Triplets,1.18590078584249
csn-6,0.0957666666666667,Triplets,0.777765197311565
F28C1.3,0.0823999999999999,Triplets,0.872922624655165
jip-1,0.0551666666666666,Triplets,1.00277712402226
mup-4,0.0150333333333333,Triplets,1.0846259967708
irk-3,0.0119,Triplets,0.903478771838945
nhr-1,0.0244,Triplets,1.10165417700644
csnk-1,0.0482333333333334,Triplets,0.790095757613495
pbo-5,0.0587,Triplets,1.21694625792792
daf-15,0.0828,Triplets,0.727261634803162
imb-2,0.0412666666666667,Triplets,0.635042297035838
ymel-1,0.0266666666666667,Triplets,0.837947486311956
let-2,0.0159,Triplets,0.78249113301099
sop-3,0.0541333333333333,Triplets,0.787327383168116
Y53F4B.24,0.0889333333333334,Triplets,1.42740266287215
W08F4.7,0.0232333333333333,Non-Triplets,5.09601507015372
nhr-45,0.0089999999999999,Triplets,1.16005201492413
bath-44,0.0124999999999999,Triplets,0.768961526684152
Y69A2AR.19,0.0609333333333335,Triplets,0.883258147963538
wdr-23,0.0048666666666664,Triplets,0.846134973968269
C50D2.6,0.0913333333333334,Triplets,0.840462391396279
klp-3,0.0275666666666667,Triplets,1.22014795801964
F46H5.3,0.0235,Triplets,0.862821154624161
ceh-38,0.0198,Triplets,0.680978159207488
glh-1,0.0326333333333333,Triplets,0.709542515652125
ZK355.2,0.0033999999999999,Triplets,0.772815701929111
cdka-1,0.0806333333333334,Triplets,1.17104870085249
maco-1,0.0272999999999999,Triplets,0.652007575974276
cbp-1,0.0185666666666666,Triplets,0.770435464706311
flp-1,0.0465333333333333,Triplets,0.93412157914296
C06B3.16,0.0519000000000001,Triplets,2.63218540367604
F56C9.6,0.0270333333333332,Triplets,0.470060662725393
ZC239.22,0.0958333333333333,Non-Triplets,1.86555227919352
twk-8,0.0519666666666667,Triplets,1.00059966816948
T28C6.7,0.0125333333333334,Triplets,0.969349095656166
pqn-31,0.0371000000000001,Triplets,1.00008152505604
slr-2,0.0440333333333333,Triplets,0.766578222646012
cca-1,0.0527,Triplets,1.30674627158593
nhr-136,0.0089333333333333,Non-Triplets,1.18317986466612
nhr-105,0.0684,Triplets,1.01038878019384
scd-1,0.0436,Triplets,0.862076259937937
klp-3,0.0795999999999998,Triplets,1.22014795801964
unc-105,0.0258999999999999,Triplets,1.30008633259431
flp-11,0.0137666666666666,Non-Triplets,1.26469040607296
rbm-5,0.0739666666666666,Triplets,3.10891685349261
fkh-7,0.0228666666666666,Non-Triplets,1.02934928979467
itx-1,0.00060000000000004,Triplets,0.928459207591823
him-4,0.0246666666666667,Triplets,0.82913985577126
nas-29,0.0064,Non-Triplets,3.06352358040453
ced-4,0.0127333333333333,Triplets,0.682603437600405
mics-1,0.0595333333333333,Triplets,0.725022504603414
spe-48,0.0032,Triplets,0.906442508223679
F16B4.5,0.0760999999999999,Non-Triplets,5.90685877710113
B0511.12,0.0423666666666666,Triplets,0.663148405841306
egrh-3,0.0672333333333334,Non-Triplets,0.70937238395558
H01G02.3,0.0580666666666667,Triplets,1.17034032155276
K09B3.1,0.0597666666666667,Triplets,1.12834989360101
F45D3.4,0.0420666666666667,Triplets,1.5775835812355
zmp-2,0.0883999999999999,Non-Triplets,1.12176111105982
sma-9,0.0070666666666665,Non-Triplets,0.940355209463511
K10C3.4,0.0053666666666666,Non-Triplets,0.934188557262018
egl-5,0.0478,Triplets,3.08902731889317
T25B9.6,0.0449,Triplets,0.904944487500458
scpl-4,0.0293666666666667,Triplets,0.713771379455667
nhr-204,0.0113666666666666,Triplets,1.15075746547825
lst-2,0.0070333333333332,Triplets,0.991471219832576
R07B7.9,0.0027000000000001,Triplets,1.15177455062168
ltah-1.1,0.0024333333333333,Triplets,0.854067526167394
nhr-49,0.00026666666666666,Triplets,0.764367573089022
nhr-232,0.00016666666666667,Triplets,1.46439586191707
rbf-1,0.0045333333333333,Triplets,1.1445700361579
cdc-26,0.0180666666666667,Triplets,0.554147155723587
T12C9.7,0.0193,Triplets,0.582662004723141
K02E10.4,0.0310000000000001,Triplets,0.872966842026444
ifg-1,0.0344,Triplets,0.694800800821525
unk-1,0.0769333333333333,Triplets,1.23146424802545
fncm-1,0.0243666666666667,Non-Triplets,1.21990460815552
kcnl-1,0.0219333333333333,Non-Triplets,1.22104646088891
T19H12.6,0.0086333333333333,Non-Triplets,0.613970971154992
C48B4.9,0.0085333333333331,Non-Triplets,0.565029211656906
F30F8.5,0.0083666666666666,Non-Triplets,1.08102014709942
syd-1,0.0011666666666667,Non-Triplets,1.86652850737267
epc-1,0.0101,Non-Triplets,0.943544950110413
cup-5,0.0592333333333334,Non-Triplets,0.678512554898712
math-3,0.0330333333333334,Non-Triplets,2.81866018803738
R08C7.5,0.0157,Non-Triplets,1.16702391380069
zip-4,0.0404333333333333,Non-Triplets,1.27208604935335
F57B1.5,0.0549333333333334,Non-Triplets,1.11512307908269
npp-21,0.0273999999999999,Triplets,0.681303854500699
nhr-21,0.0045666666666668,Triplets,1.24956151327191
nhr-212,0.0692,Triplets,1.57240221918401
acbp-6,0.0944,Triplets,0.67340701445578
glna-1,0.0742,Triplets,0.844190818146301
dgk-1,0.0727,Triplets,1.22599362310468
glb-17,0.0509333333333332,Triplets,1.32528473006962
oga-1,0.0451333333333334,Triplets,1.14461233151406
plc-1,0.0382666666666666,Triplets,1.01819346556794
dnj-14,0.0224666666666667,Triplets,0.927514283385155
tbc-9,0.0205666666666667,Triplets,0.805419836701887
hrpu-2,0.0089666666666666,Triplets,1.33860037910356
C30B5.2,0.0056333333333333,Triplets,0.830373617237192
C45G9.12,0.0086999999999999,Triplets,1.26409206047686
Y41D4A.6,0.0088666666666666,Triplets,1.04962024286433
F14E5.2,0.0122999999999999,Triplets,0.860381834415555
M01H9.3,0.0130333333333333,Triplets,0.637293187982912
F15B9.10,0.0170666666666668,Triplets,0.686265053179574
hmg-1.2,0.0208666666666666,Triplets,0.902885414806825
T17H7.7,0.0333333333333333,Triplets,1.39972519811015
coh-3,0.0372,Triplets,0.61549660025405
unc-7,0.0546333333333334,Triplets,1.34822830413568
grl-14,0.0669333333333332,Triplets,1.46376016350274
T20B3.1,0.0816666666666668,Triplets,1.17732315356259
F45F2.11,0.0342,Non-Triplets,0.44794579394571
Y4C6B.7,0.0215666666666667,Non-Triplets,1.26380238016128
nas-29,0.0064666666666667,Non-Triplets,3.06352358040453
F45D3.2,0.0518666666666667,Non-Triplets,1.12765886092587
gnrr-4,0.0783666666666667,Triplets,1.29989077316759
nhr-1,0.0579,Triplets,1.10165417700644
somi-1,0.0434333333333333,Triplets,1.0303208514744
acs-17,0.0225333333333333,Triplets,1.07732626658072
Y47G6A.19,0.0081333333333333,Triplets,1.08248816661751
nhr-61,0.0023,Triplets,1.29104058969848
T07D3.4,0.0012666666666667,Triplets,1.00295462918109
Y38C1AA.1,0.0031666666666666,Triplets,0.886884554085659
fshr-1,0.0074333333333332,Triplets,0.902746864249928
hot-4,0.0109333333333334,Triplets,1.36256446442969
ssl-1,0.0253333333333334,Triplets,0.733434106698332
C33D9.3,0.0339,Triplets,1.02673917006203
D1086.12,0.0416,Triplets,1.25716396950467
nhr-76,0.0656666666666665,Triplets,0.52926901505475
mab-10,0.0326666666666666,Non-Triplets,1.20184886954302
F35D2.3,0.0779000000000001,Triplets,1.66321402403067
mpz-1,0.0486333333333333,Triplets,1.00781242775241
pot-3,0.0390333333333335,Triplets,0.664162089963769
hecd-1,0.0054666666666666,Triplets,0.763051988670826
hil-1,0.023,Triplets,0.630112765183588
ZK287.1,0.029,Triplets,2.26240232206247
D2024.4,0.0316000000000001,Triplets,1.08814384772933
nhr-65,0.0361333333333334,Triplets,1.06762217622963
mlck-1,0.0583666666666667,Triplets,0.755268485479347
unc-1,0.0654,Triplets,1.27827140274476
egl-5,0.0768333333333334,Triplets,3.08902731889317
abl-1,0.0791000000000002,Triplets,1.23298410553451
let-413,0.0110666666666667,Non-Triplets,1.00323769906443
molo-1,0.0371,Non-Triplets,1.07947822505738
ssu-2,0.0986,Triplets,1.87487663260049
egal-1,0.0411333333333333,Triplets,0.93865810939999
mig-15,0.0289666666666667,Triplets,1.11905383454458
cest-16,0.0275333333333334,Triplets,1.89059968524065
T10G3.1,0.0228333333333335,Triplets,1.02906464357195
twk-17,0.0074,Triplets,1.45629383187925
T14A8.2,0.0047333333333333,Triplets,1.16022579270101
rbf-1,0.0082999999999998,Triplets,1.1445700361579
dop-2,0.0120666666666667,Triplets,1.01935539413693
ubxn-3,0.0167333333333334,Triplets,0.714381376571554
sax-3,0.0309000000000001,Triplets,1.17554978419139
cra-1,0.0519,Triplets,0.727692661566047
pid-5,0.0351666666666667,Non-Triplets,0.575214340202926
dmsr-1,0.0512,Non-Triplets,1.2042540125804
M04F3.4,0.0067333333333333,Non-Triplets,0.879269492266904
npr-16,0.0319333333333333,Triplets,0.871245226695473
akap-1,0.0263666666666667,Triplets,0.800278612648904
ten-1,0.0240666666666666,Triplets,0.998351638561127
F53E4.1,0.0220333333333333,Triplets,0.781612454481097
pkn-1,0.0126333333333333,Triplets,0.852685058630629
nhr-48,0.0178333333333335,Triplets,0.831255067728685
Y57E12AL.1,0.0187666666666667,Triplets,0.699152767775406
ZC477.3,0.0206333333333333,Triplets,0.762026556292986
F22D6.9,0.0670666666666666,Non-Triplets,2.22832017277288
kcnl-2,0.0885666666666666,Non-Triplets,1.21992603432907
egl-44,0.0540999999999999,Triplets,0.892611388107378
Y71H2AM.20,0.0078333333333332,Triplets,0.729069471197838
drp-1,0.0164666666666667,Triplets,0.736901599371178
dlk-1,0.0229333333333335,Triplets,1.29254562993003
K09C6.2,0.0583333333333333,Non-Triplets,1.74561750118943
rskn-2,0.0399666666666667,Triplets,0.821991565771465
ect-2,0.0345333333333334,Triplets,0.672597759871528
gcn-2,0.0312,Triplets,0.853211734627593
F02E9.7,0.0188666666666667,Triplets,0.702746887029358
F43C9.1,0.0075999999999999,Triplets,0.865248978331962
nep-21,0.0062666666666666,Triplets,1.28636320007815
B0563.6,0.0257000000000001,Triplets,1.20729968403631
C42D8.1,0.0348666666666666,Non-Triplets,1.11105716443294
Y37H2A.12,0.0334333333333333,Triplets,0.659450528630683
sipa-1,0.0263333333333333,Triplets,1.10871477241742
K04C1.2,0.0962333333333333,Triplets,0.981125298895257
spe-49,0.0290666666666666,Non-Triplets,1.06850179824741
cdk-11.1,0.0746,Triplets,0.688788907803812
pdxk-1,0.0508000000000001,Triplets,0.732914965832775
apb-3,0.0142666666666664,Triplets,0.728406710286933
cnnm-3,0.0021333333333333,Triplets,0.608812316285822
pgl-1,0.0409666666666667,Triplets,0.524765589062861
pdfr-1,0.0877000000000001,Non-Triplets,1.15259591445303
kin-14,0.0347666666666667,Triplets,1.00496028381439
plx-1,0.0147666666666667,Triplets,0.960991356463511
nceh-1,0.0034,Triplets,1.65691968356078
Y6B3B.7,0.0329999999999999,Triplets,2.17576190168827
T08D2.8,0.0638666666666667,Non-Triplets,4.28236618854268
ppw-1,0.0807,Non-Triplets,2.02499856409798
W05F2.4,0.0394333333333333,Triplets,1.22224379653046
ZK899.1,0.0834666666666668,Non-Triplets,1.16379909554397
C32E12.1,0.0233333333333333,Triplets,1.07052316539271
bicd-1,0.0271666666666668,Triplets,1.01515707814911
unc-105,0.0319333333333333,Non-Triplets,1.30008633259431
K12C11.3,0.0944,Triplets,1.06464493067895
letm-1,0.0391333333333333,Triplets,0.775560262573038
W06D4.3,0.0317333333333333,Triplets,1.17339568351923
elt-2,0.0104333333333332,Triplets,0.767004157551081
rgs-6,0.0277000000000001,Triplets,1.3001096582006
lsl-1,0.0861999999999998,Triplets,0.562357897827899
syd-9,0.0939,Non-Triplets,1.70140109416058
plc-1,0.0377333333333333,Triplets,1.01819346556794
K08E7.5,0.0125333333333333,Triplets,0.871889508490988
tag-343,0.0354333333333333,Triplets,1.0291466634389
Y55B1BR.6,0.0505333333333333,Triplets,1.30820626171027
unc-73,0.0762,Triplets,1.10559515607673
F44E7.4,0.00013333333333331,Triplets,0.71182709905733
Y75B12B.1,0.0686333333333333,Non-Triplets,0.251587503570788
F28B12.1,0.0243,Triplets,1.13670138932106
Y87G2A.16,0.0691666666666665,Triplets,1.04270883331228
T09F3.5,0.0421000000000001,Triplets,0.861911369819366
F59A7.5,0.0216000000000002,Triplets,1.27689177738803
tres-1,0.0521333333333334,Triplets,0.829099106537962
unc-103,0.0353333333333334,Non-Triplets,1.08865092857822
fut-5,0.0184666666666666,Non-Triplets,1.14029959054847
F26A10.2,0.0759666666666666,Triplets,0.905414117609259
ZK892.4,0.011,Triplets,1.25620959075152
npp-9,0.0081,Triplets,0.597857968050927
cyp-31A5,0.0018666666666666,Non-Triplets,0.460130269871057
B0281.3,7e-04,Triplets,1.07528241962053
C34B2.9,0.0821,Triplets,1.0467223865311
sup-26,0.0141,Triplets,1.23991737825084
sup-26,0.0160666666666666,Triplets,1.23991737825084
tnt-4,0.0172666666666667,Triplets,1.0057786184302
gmn-1,0.0355666666666667,Non-Triplets,0.605571022112655
eff-1,0.0147,Non-Triplets,1.28392281835523
uev-3,0.0321,Triplets,0.87608579084155
Y17G7B.8,0.0266333333333334,Triplets,2.00824066585927
C34B2.11,0.0099333333333333,Triplets,1.11541435871049
