# Supplementary material for: Pervasive non-triplet alternative splicing drives functional isoform diversity
Source: Nat Commun. 2026 Apr 10;17:5112. doi: 10.1038/s41467-026-71615-5 (PMC13247117; doi:10.1038/s41467-026-71615-5)
Supplement: Supplementary file 10 — Source Data [file 41467_2026_71615_MOESM10_ESM.zip › source data/S3/s3k.tsv]

NMD,Splicing,Count,Total,Percent,Label
Sensitive,Triplet,11,91,12.0879120879121,"Triplet
12%"
Sensitive,Non-Triplet,55,91,60.4395604395604,"Non-Triplet
60%"
Resistant,Triplet,12,91,13.1868131868132,"Triplet
13%"
Resistant,Non-Triplet,13,91,14.2857142857143,"Non-Triplet
14%"
