# Supplementary material for: Pervasive non-triplet alternative splicing drives functional isoform diversity
Source: Nat Commun. 2026 Apr 10;17:5112. doi: 10.1038/s41467-026-71615-5 (PMC13247117; doi:10.1038/s41467-026-71615-5)
Supplement: Supplementary file 10 — Source Data [file 41467_2026_71615_MOESM10_ESM.zip › source data/S3/s3i.tsv]

Gene,Abs_deltaPSI,Group,FoldChange
abl-1,0.006761,Triplets,1.27583466160967
ajm-1,0.015751,Triplets,1.12515481589169
aqp-2,0.001108,Non-Triplets,0.967034635777889
B0379.2,0.042634,Triplets,0.804635794896709
best-22,0.06617,Triplets,0.843131801286294
best-22,0.036527,Triplets,0.843131801286294
blmp-1,0.05688,Triplets,1.1400950656166
C01H6.8,0.001911,Triplets,1.05863542599973
C06A6.4,0.024804,Triplets,0.658853778041887
C07A12.7,0.025706,Triplets,1.45720897416278
C12D12.1,0.004505,Triplets,0.971122451761559
C13B4.1,0.016483,Triplets,0.791678807269414
C14C10.2,0.002668,Triplets,1.12844661847681
C14H10.2,0.021273,Triplets,1.313059616481
C18B2.5,0.02914,Triplets,0.805776658141956
C18C4.7,0.062479,Triplets,1.50231124532712
C23H3.9,0.033473,Triplets,1.82424714259515
C24A8.6,0.031572,Triplets,1.02612852272835
C25H3.11,0.030601,Triplets,1.05525946397447
C30F2.2,0.016321,Triplets,1.63073101190605
C30G4.4,0.018845,Triplets,1.07251562585038
C30H6.5,0.015153,Triplets,1.70036236084271
C33D3.3,0.018825,Triplets,1.6963149395597
C34B2.11,0.040854,Triplets,1.29934891172352
C34E11.2,0.049772,Non-Triplets,1.62852346575986
C34F6.10,0.05037,Triplets,1.08681104762854
C36B7.5,0.001587,Triplets,1.31115322158918
C49H3.6,0.031178,Triplets,0.792232346409462
C50B8.6,0.031052,Triplets,1.06292400472006
C50D2.6,0.000934,Non-Triplets,0.722284978101136
camt-1,0.007262,Non-Triplets,0.91490254406236
cdc-14,0.007668,Triplets,0.829070518041443
cdf-1,0.013099,Triplets,0.871600316230905
cdgs-1,0.055107,Triplets,0.906238550435437
cdh-5,0.027667,Triplets,0.705164281905309
cdh-8,0.073836,Triplets,1.32976843533771
cdk-9,0.010245,Triplets,0.867378108488616
ceh-38,0.007088,Triplets,0.757118399950844
cest-8,0.018242,Non-Triplets,1.48205235889649
cic-1,0.04568,Triplets,0.73868316074182
ckr-2,0.016373,Non-Triplets,0.993776670312827
clec-199,0.037063,Triplets,0.775092332990445
clec-199,0.055418,Triplets,0.775092332990445
clip-1,0.017442,Triplets,0.96207073214266
clp-1,0.010211,Triplets,0.818986731558554
clr-1,0.014724,Triplets,0.891584422754393
clr-1,0.046214,Triplets,0.891584422754393
coa-4,0.016194,Triplets,0.865659710918631
col-99,0.051358,Triplets,1.09780923368554
col-99,0.06051,Triplets,1.09780923368554
col-99,0.069725,Triplets,1.09780923368554
cpna-1,0.018377,Triplets,0.995417351834654
daf-2,0.020747,Triplets,0.896707116191177
daf-3,0.003585,Triplets,0.80477891638718
daf-4,0.02577,Triplets,0.831221186606592
dagl-2,0.017338,Triplets,0.899207229011423
deb-1,0.019843,Triplets,0.980506648490514
denn-4,0.024324,Triplets,1.04699336524716
dhhc-4,0.037127,Non-Triplets,0.877156208966059
din-1,0.020917,Triplets,0.858417522138175
dnj-10,0.064628,Non-Triplets,0.865516432711415
dop-1,0.022014,Triplets,0.885900855811087
dop-2,0.080737,Triplets,1.08330452175661
dpff-1,0.098391,Non-Triplets,0.875368990949715
dpy-1,0.078749,Triplets,1.06818878614698
dyn-1,0.000493,Non-Triplets,0.939121982670343
dys-1,0.036366,Triplets,1.15208095710987
E02H9.3,0.005066,Triplets,0.869528611654622
ech-1.2,0.046853,Non-Triplets,0.890941976536311
efk-1,0.026764,Triplets,0.668782463335492
egl-10,0.067553,Non-Triplets,0.952609374334145
egl-8,0.022128,Triplets,0.879763634486202
egl-8,0.05305,Triplets,0.879763634486202
egl-8,0.018151,Triplets,0.879763634486202
egl-9,0.001915,Non-Triplets,0.726043377600581
egl-9,0.020715,Triplets,0.726043377600581
elp-1,0.074701,Triplets,1.52718163188196
ephx-1,0.035087,Non-Triplets,1.37273300763194
epi-1,0.008711,Triplets,1.15901826982547
eps-8,0.091419,Triplets,0.899614572460736
esyt-2,0.059093,Triplets,0.907590090387588
eva-1,0.017255,Triplets,1.14978202275686
F08G5.3,0.021546,Triplets,1.02411130967579
F31F4.1,0.031767,Non-Triplets,1.20166352339838
F33D4.6,0.023965,Triplets,1.31010160373529
F35A5.8,0.033044,Triplets,0.807205623326963
F35G12.5,0.002822,Triplets,1.39822063926063
F40B5.2,0.044304,Triplets,0.912343899864857
F41E7.7,0.039891,Non-Triplets,1.098403855804
F42A10.9,0.019979,Non-Triplets,0.672384624601108
F42A6.6,0.003272,Non-Triplets,0.957885119488102
F46F11.1,0.096326,Triplets,0.938898015617677
F46H5.7,0.036673,Triplets,0.805127034214021
F49E2.5,0.09032,Triplets,1.19213975053253
F54G2.1,0.023603,Triplets,1.07157718415899
F58F12.2,0.099917,Non-Triplets,0.651497626965535
F59A7.5,0.043403,Triplets,1.25241658807403
fbn-1,0.017416,Triplets,0.350079288201521
fhod-1,0.030012,Triplets,1.23683740270625
flap-1,0.035672,Triplets,0.808395275880837
fln-2,0.01042,Triplets,1.9789639409159
frpr-19,0.091327,Non-Triplets,1.4097547490738
gar-2,0.099674,Triplets,1.08508035005465
gbb-1,0.059412,Triplets,1.01054532783201
gei-1,0.044049,Triplets,1.25539667067806
gei-3,0.049675,Triplets,1.19996911417462
gei-4,0.005763,Triplets,0.8759042630641
gei-8,0.090121,Triplets,0.930591454378632
glr-4,0.060254,Triplets,1.24884133714629
glt-4,0.022046,Triplets,0.993952170273957
gop-1,0.003025,Triplets,0.923701960979985
gpcp-1,0.062915,Triplets,1.37208905670384
grl-7,0.010998,Triplets,1.37082701921983
grsp-2,0.060753,Triplets,0.700866614586971
gyf-1,0.017323,Triplets,0.938367300219768
H06I04.6,0.056876,Triplets,0.737646331360896
H11E01.3,0.056004,Triplets,1.02437142471096
hif-1,0.013568,Non-Triplets,0.921403221401014
him-14,0.042248,Triplets,0.884591110265927
hipr-1,0.010435,Non-Triplets,0.89358169768652
hir-1,0.001844,Non-Triplets,1.01274405348706
hizr-1,0.010326,Non-Triplets,1.06734758520504
hlb-1,0.01532,Triplets,1.18372139669412
hlh-30,0.012063,Triplets,0.930481071900541
hpo-11,0.086654,Triplets,0.915874049220734
hpo-27,0.062674,Triplets,0.953836919291213
hum-7,0.02405,Triplets,1.11488338463847
icln-1,0.052272,Triplets,0.883009666762532
ifb-2,0.036624,Triplets,0.753244608192479
inx-10,0.078686,Non-Triplets,1.10089188233974
itr-1,0.0054,Triplets,1.07438422485945
jmjd-1.2,0.015841,Triplets,0.788872168427405
K02F3.2,0.062985,Triplets,0.894939439684364
K09F5.6,0.028559,Non-Triplets,1.23912646228502
kin-4,0.042551,Non-Triplets,0.769014787838748
kvs-1,0.009261,Non-Triplets,0.913385292834385
kvs-5,0.080994,Triplets,0.578314333170505
lea-1,0.013516,Triplets,1.00927594499742
let-2,0.058492,Triplets,1.09288809916748
let-23,0.018667,Triplets,1.04885370309109
let-653,0.006409,Triplets,0.437271256855955
lgc-22,0.059319,Triplets,1.40259074157139
lgx-1,0.003897,Triplets,1.96914024675503
lgx-1,0.004631,Triplets,1.96914024675503
lgx-1,0.028315,Triplets,1.96914024675503
lim-8,0.04257,Triplets,1.29249486158143
lin-10,0.009138,Triplets,0.892992716202763
lin-40,0.065324,Non-Triplets,0.77569022903722
lsy-12,0.017099,Triplets,0.89210192413914
madd-2,0.047764,Triplets,0.993844697015369
map-2,0.006767,Triplets,0.794691214338394
mbl-1,0.081212,Triplets,1.00393753320029
mec-2,0.077793,Triplets,1.24515992320987
mel-11,0.002796,Triplets,0.81309032772162
mes-3,0.028623,Triplets,0.931054098170738
met-1,0.02248,Triplets,0.776131976574704
mig-15,0.022724,Triplets,0.936755288825418
mlk-1,0.005702,Triplets,0.798992992340845
mlk-1,0.024113,Triplets,0.798992992340845
mpz-1,0.072042,Triplets,1.11673176793202
mtm-3,0.063387,Non-Triplets,0.785434076166765
mua-3,0.010116,Triplets,0.960089398890782
mvk-1,0.012426,Triplets,0.872186774963555
mvk-1,0.065422,Triplets,0.872186774963555
nab-1,0.026379,Triplets,1.25324081182995
nhr-195,0.042861,Non-Triplets,10.2377390293777
nhr-65,0.012101,Triplets,0.808154010646794
nlp-38,0.078989,Triplets,0.909604572715221
npr-5,0.043995,Non-Triplets,0.962819174888973
nrx-1,0.035462,Triplets,1.18739879570833
oac-50,0.040519,Non-Triplets,1.34790442884132
oac-50,0.037395,Non-Triplets,1.34790442884132
par-3,0.02732,Triplets,0.808168389209894
par-3,0.038917,Non-Triplets,0.808168389209894
pat-12,0.051888,Triplets,0.960450647893675
pcm-1,0.014206,Triplets,0.959898588533104
peel-1,0.015051,Triplets,0.831257776365181
pes-8,0.007434,Triplets,1.57824334753569
pezo-1,0.023746,Triplets,0.853648611089203
pod-1,0.044333,Triplets,0.685756192957736
ppfr-1,0.057896,Triplets,0.961221062102352
pqn-22,0.029535,Triplets,0.994161789064409
pqn-35,0.015676,Triplets,1.52373395999615
pqn-52,0.067488,Triplets,0.756661131942548
pqn-80,0.043941,Triplets,0.977758101506077
ptp-3,0.041195,Triplets,1.0797311663729
R01H2.7,0.041122,Non-Triplets,0.753135899290696
R03C1.1,0.064274,Triplets,1.16512603600915
rbf-1,0.085711,Triplets,1.02095890929917
rbf-1,0.097065,Triplets,1.02095890929917
rdy-2,0.033421,Non-Triplets,1.5715114950734
ret-1,0.030517,Triplets,0.819030724973366
rft-2,0.039012,Triplets,0.707343102090848
rga-2,0.013719,Non-Triplets,1.01690971352862
rgr-1,0.079364,Triplets,0.823041917474022
rme-1,0.00052,Triplets,0.852861772544112
rme-8,0.017281,Triplets,0.981869322912659
rpn-6.1,0.073065,Non-Triplets,0.885227879854836
sad-1,0.008939,Triplets,1.0794408557411
scrm-1,0.072453,Non-Triplets,0.893894867082347
sea-2,0.010499,Triplets,1.07195632434052
ser-7,0.097643,Triplets,0.92311734473522
set-2,0.02905,Triplets,0.858736089324748
set-5,0.062852,Triplets,1.20534407002315
shk-1,0.048557,Non-Triplets,1.02990817163636
shn-1,0.094012,Non-Triplets,1.15363822165763
shn-1,0.067888,Triplets,1.15363822165763
sli-1,0.033744,Triplets,0.954347161546732
sli-1,0.020576,Triplets,0.954347161546732
slo-1,0.028757,Triplets,1.0574509827638
sma-5,0.018123,Non-Triplets,1.19766142868946
smg-6,0.048801,Triplets,0.748886448667992
spas-1,0.001649,Triplets,0.756687817305358
spat-2,0.038508,Triplets,0.912275760640483
stim-1,0.020169,Triplets,0.864667481850007
swsn-7,0.01238,Triplets,0.708182124168509
syd-9,0.005985,Triplets,1.07064653945998
T04C9.1,0.02767,Triplets,0.831243970535387
T06G6.6,0.035426,Triplets,1.08461241699394
T08G11.1,0.003476,Triplets,0.915012983084663
T12G3.2,0.042182,Triplets,0.822290096746721
T19A5.3,0.097189,Triplets,1.49368583203767
T19A6.1,0.006619,Triplets,1.06236729493868
T25B2.2,0.099873,Triplets,0.681912435725643
T25D10.1,0.054769,Non-Triplets,1.89175528684178
T28D6.5,0.02425,Non-Triplets,1.0672153711611
tag-10,0.001128,Triplets,0.62536391508318
tag-241,0.089458,Triplets,1.03770083684915
tag-273,0.011482,Triplets,1.19300439839258
tag-343,0.034996,Triplets,1.19890887370446
tcer-1,0.022663,Triplets,1.27162152447826
tnt-3,0.000375,Non-Triplets,1.18892240608008
tom-1,0.022009,Triplets,1.14239825992412
top-1,0.024155,Triplets,0.84635470450886
tos-1,0.069601,Non-Triplets,2.86224863277337
tra-1,0.004919,Triplets,1.08901041600805
tsen-34,0.012464,Non-Triplets,0.861087457243921
twk-2,0.083466,Triplets,0.976125459773559
twk-28,0.024747,Triplets,1.23935675912594
twk-31,0.003233,Triplets,1.267126486774
twnk-1,0.060769,Triplets,1.42847429934725
ubc-24,0.092441,Triplets,0.759798949793323
uig-1,0.004508,Triplets,1.22256562043678
unc-103,0.020129,Triplets,0.959170703847702
unc-104,0.011712,Triplets,0.848314209626116
unc-13,0.043525,Triplets,1.19582188389557
unc-16,0.003958,Triplets,0.95790935150978
unc-2,0.013118,Triplets,1.15752435262069
unc-22,0.078016,Triplets,0.935952559443348
unc-31,0.021544,Triplets,1.18540156392741
unc-36,0.000895,Triplets,1.08710045143753
unc-43,0.018195,Triplets,1.11235532678629
unc-44,0.040015,Triplets,1.02776975675023
unc-53,0.089688,Triplets,1.00195455316794
unc-58,0.026578,Triplets,1.07173827358054
unc-77,0.033618,Triplets,1.13092535532267
unc-80,0.051276,Triplets,1.06792874511185
unc-80,0.052249,Triplets,1.06792874511185
unc-80,0.056528,Triplets,1.06792874511185
unc-82,0.021623,Triplets,1.3189362568868
unc-82,0.013523,Triplets,1.3189362568868
vab-10,0.058824,Triplets,0.914069456363532
W02F12.4,0.036847,Triplets,0.921364187475598
W07E11.1,0.066987,Triplets,1.09644106687256
wnk-1,0.033545,Triplets,0.858842186786435
wve-1,0.008101,Triplets,0.704668052854534
Y102A11A.2,0.035091,Triplets,0.922279294943385
Y102E9.5,0.004116,Triplets,1.15405464591856
Y105E8A.25,0.089342,Triplets,1.13017922667115
Y105E8A.25,0.013442,Triplets,1.13017922667115
Y17G9A.3,0.077505,Triplets,2.57803212265235
Y39A1A.2,0.013279,Non-Triplets,1.08051788182355
Y39F10C.1,0.085019,Non-Triplets,2.51358854314054
Y43H11AL.1,0.031426,Non-Triplets,0.863422184772839
Y46G5A.15,0.07844,Triplets,0.872965295406259
Y47G6A.7,0.018691,Triplets,0.778422721557894
Y50D7A.8,0.033671,Triplets,0.759894399967553
Y53F4B.24,0.000394,Non-Triplets,1.34867173045684
Y55B1AR.2,0.02903,Triplets,0.780320898072547
Y57G11C.42,0.058161,Triplets,1.292285720635
Y64G10A.7,0.011993,Triplets,1.01836273097377
Y64G10A.7,0.033753,Triplets,1.01836273097377
Y67D8C.9,0.088747,Triplets,0.750812685073966
Y70G10A.3,0.074809,Non-Triplets,0.480893404913802
Y71F9B.6,0.010042,Triplets,1.14651176158492
Y71G12B.33,0.088065,Non-Triplets,1.02052657335287
Y75B8A.6,0.043801,Triplets,0.859187633786431
zen-4,0.063936,Triplets,0.77705510858338
zer-1,0.070807,Non-Triplets,0.831315921124465
zipt-11,0.004768,Triplets,0.78039593649672
zipt-2.4,0.002491,Triplets,0.700108961221689
ZK370.4,0.012852,Triplets,0.690162819973277
acl-14,0.091433,Triplets,0.953599877114466
add-1,0.015333,Triplets,0.928602228973958
ador-1,0.0533,Triplets,0.836332888686916
adr-1,0.069433,Triplets,1.93724585051661
adt-1,0.0175,Triplets,1.70238991804923
ain-2,0.0553,Triplets,0.892667513771439
alg-3,0.0221,Triplets,1.05981443604326
alg-4,0.044633,Triplets,1.10364606683581
alh-13,0.0175,Triplets,1.21958670974255
aman-3,0.0069,Triplets,1.02336275646458
angl-1,0.026633,Triplets,0.912789871883598
apx-1,0.0346,Triplets,0.553832039129812
arid-1,0.048833,Triplets,0.641582067717796
ark-1,0.0434,Triplets,0.949855445118894
arle-14,0.024367,Triplets,0.581759360551169
ash-2,0.087033,Triplets,0.937891430246572
ash-2,0.099,Triplets,0.937891430246572
aspm-1,0.0271,Triplets,0.790392270211931
atf-7,0.012267,Triplets,0.931807070054393
atfs-1,0.0948,Triplets,0.911304058708063
atg-18,0.001267,Non-Triplets,0.706522248946822
attf-3,0.0518,Triplets,0.912335936862333
attf-6,0.069667,Triplets,1.00326459646828
atx-2,0.021267,Non-Triplets,0.749108863368513
B0001.3,0.0122,Triplets,1.13539498310658
B0001.7,0.059167,Triplets,0.81166994070129
B0001.8,0.030967,Triplets,0.899732989692982
B0207.7,0.0329,Non-Triplets,1.20065730358235
B0491.6,0.0173,Triplets,1.16473245862648
B0511.12,0.017433,Triplets,0.82210995698642
bath-15,0.027333,Triplets,0.754046183037424
bath-44,0.000967,Non-Triplets,0.77466274096513
bath-44,0.059167,Triplets,0.77466274096513
best-26,0.014367,Non-Triplets,1.16830432689465
bet-1,0.0563,Triplets,0.84308803328797
bet-1,0.0796,Triplets,0.84308803328797
bet-1,0.099467,Triplets,0.84308803328797
brf-1,0.0539,Triplets,0.755503768094837
C05C10.2,0.053867,Triplets,0.834161713621179
C05C8.5,0.060933,Non-Triplets,1.05891002974364
C05D11.8,0.032933,Non-Triplets,0.932157013810857
C06A5.3,0.021733,Triplets,0.770224775732102
C06A6.2,0.000867,Triplets,0.948671837682648
C06E1.7,0.062733,Triplets,1.23507485000563
C06G1.1,0.060133,Triplets,1.29111738889272
C06G4.4,0.0099,Triplets,0.881096941156286
C08B6.2,0.078733,Triplets,4.46554079774033
C08B6.6,0.022633,Non-Triplets,1.39055119749859
C09D4.4,0.009233,Triplets,0.885881900605602
C09H10.9,0.009433,Non-Triplets,1.02788991714658
C14B9.8,0.003,Triplets,0.817407722801112
C14B9.8,0.076967,Triplets,0.817407722801112
C16A11.4,0.012867,Triplets,0.826338569788773
C16A11.5,0.034567,Non-Triplets,5.88983858676937
C16E9.1,0.0226,Triplets,0.350757729896384
C17H12.2,0.020233,Non-Triplets,0.748026308239551
C23H3.9,0.040233,Triplets,1.82424714259515
C25H3.11,0.0333,Triplets,1.05525946397447
C27A7.5,0.020367,Triplets,0.763969594405385
C27C12.4,0.065,Triplets,0.996019652807107
C28C12.1,0.088567,Triplets,1.02403656486942
C30G12.6,0.0447,Triplets,0.829415615849472
C30G7.2,0.041933,Triplets,0.966900658655779
C30H6.5,0.015467,Triplets,1.70036236084271
C32C4.3,0.086733,Non-Triplets,0.917215260124538
C38C10.3,0.0746,Triplets,0.946643038594238
C39D10.8,0.015233,Triplets,1.06436067417805
C39E9.8,0.0031,Triplets,0.73154536628713
C42C1.3,0.030067,Triplets,1.01314648277713
C43C3.4,0.027767,Triplets,1.09738726364816
C44H9.5,0.080133,Triplets,0.846746488549272
C45G9.12,0.0347,Triplets,0.302863316858312
C49H3.6,0.0735,Non-Triplets,0.792232346409462
C50B6.3,0.0731,Triplets,0.562546225762832
C53A5.16,0.0134,Triplets,0.969322422201832
C53C11.5,0.029733,Triplets,0.998343427960033
C54G4.5,0.034267,Triplets,0.908351328251488
C55A6.10,0.057933,Triplets,2.65497577427128
C56A3.6,0.081633,Triplets,1.02455291285155
C56A3.8,0.0136,Non-Triplets,1.00823657226397
cand-1,0.096967,Triplets,0.844451972266963
cars-1,0.0192,Triplets,0.848595646860376
cash-1,0.055267,Triplets,0.822827747193134
cbp-1,0.032533,Triplets,0.869449529281669
cca-1,0.053333,Triplets,1.34275358655342
cdgs-1,0.063,Triplets,0.906238550435437
cdk-12,0.020533,Triplets,0.812366158896271
cdka-1,0.010733,Triplets,0.948710644265675
ced-4,0.0511,Triplets,0.797955335022399
ced-7,0.049133,Triplets,1.07061798174717
ceh-100,0.026067,Triplets,0.955172258844872
ceh-14,0.014933,Triplets,0.953994542389845
ceh-38,0.0251,Triplets,0.757118399950844
ceh-38,0.0858,Triplets,0.757118399950844
ceh-38,3e-04,Triplets,0.757118399950844
cest-2.2,0.021567,Triplets,1.06906532550912
cfim-2,0.075,Triplets,0.737733904943488
cid-1,0.0565,Triplets,0.911154829925764
cid-1,0.0042,Triplets,0.911154829925764
cids-2,0.002033,Triplets,0.764409529035679
cids-2,0.0916,Triplets,0.764409529035679
cids-2,0.097633,Triplets,0.764409529035679
cit-1.1,0.0026,Triplets,0.906420967908626
cit-1.2,0.006467,Triplets,0.980366619612354
cka-1,0.014867,Triplets,0.733800127310912
cki-2,0.0284,Triplets,0.743284448292266
clec-62,0.039133,Triplets,1.36557595803601
clh-3,0.0176,Triplets,0.923934376294467
clh-4,0.0952,Triplets,1.23746987361666
clr-1,0.0053,Triplets,0.891584422754393
cls-1,0.018167,Triplets,0.925916734319268
cls-2,0.0107,Triplets,0.887361535463138
col-113,0.007367,Triplets,0.978345457260209
copg-1,0.052067,Triplets,0.914389981572742
cpb-1,0.020133,Non-Triplets,1.00260621270471
crh-1,0.0704,Triplets,1.11151735154838
crh-2,0.004,Non-Triplets,0.959820897310314
csn-6,0.0955,Triplets,0.854293819398381
csnk-1,0.033133,Triplets,0.868451896820844
cul-2,0.0664,Triplets,0.808268909614002
cutl-8,0.092367,Triplets,1.77908883463221
cyh-1,0.0346,Triplets,0.839518396135162
cyh-1,0.063633,Triplets,0.839518396135162
cyk-1,0.006133,Triplets,0.940505816404255
cyk-3,0.051533,Triplets,0.869119815170314
cyp-34A6,0.084633,Non-Triplets,1.515106573188
cyy-1,0.071367,Triplets,0.833712751311955
cyy-1,0.072633,Triplets,0.833712751311955
D1044.6,0.0766,Triplets,0.658687913065115
dab-1,0.077667,Triplets,1.07902521307745
daf-15,0.0632,Triplets,0.910322833396297
daf-15,0.0663,Triplets,0.910322833396297
daf-16,0.009633,Triplets,0.872932857555078
dagl-2,0.082133,Triplets,0.899207229011423
dct-1,0.001567,Triplets,0.592539298507539
denn-4,0.054733,Triplets,1.04699336524716
denn-4,0.040733,Triplets,1.04699336524716
dkf-2,0.090067,Triplets,0.817701870697292
dli-1,0.081233,Triplets,0.843526658652779
dml-1,0.024933,Triplets,0.861264918526756
dnj-5,0.041033,Triplets,0.721892431683427
dnj-5,0.0704,Triplets,0.721892431683427
dop-1,0.023533,Triplets,0.885900855811087
dpf-3,0.070433,Triplets,0.809103326594585
dpff-1,0.014367,Triplets,0.875368990949715
dpff-1,0.056933,Triplets,0.875368990949715
drsh-1,0.039333,Triplets,0.638509033876102
drsh-1,0.054033,Triplets,0.638509033876102
dve-1,0.000767,Triplets,1.11464751052483
ect-2,0.047533,Triplets,0.762110952515003
edc-4,0.057067,Triplets,0.792059780747592
eel-1,0.020633,Triplets,0.868219630200866
eel-1,0.048567,Triplets,0.868219630200866
eel-1,0.0644,Triplets,0.868219630200866
efa-6,0.071433,Triplets,0.861705255530499
egl-10,0.011467,Triplets,0.952609374334145
egl-26,0.081067,Triplets,0.942139754916789
egl-27,0.081867,Triplets,0.757115777032555
egl-43,0.003967,Non-Triplets,0.970893095397883
egrh-1,0.005233,Non-Triplets,0.980797472946521
egrh-2,0.084033,Non-Triplets,1.03287493788303
egrh-3,0.067233,Non-Triplets,0.824543460979907
eif-2Bepsilon,0.0683,Triplets,0.881924563205493
eif-3.G,0.069767,Triplets,0.814713514508993
eif-3.L,0.0429,Triplets,0.799549233629225
eif-3.L,0.057033,Triplets,0.799549233629225
ekl-4,0.043533,Triplets,0.782667800647369
ekl-7,0.025533,Triplets,0.713023165774161
elt-1,0.034367,Triplets,1.07912123798493
elt-3,0.039867,Triplets,0.641969564263162
eor-2,0.081433,Triplets,1.07218647977053
epg-4,0.0425,Triplets,0.731331599146353
epg-6,0.0506,Triplets,0.66325711547657
epn-1,0.0013,Triplets,1.09492017410213
eri-9,0.0835,Triplets,0.73674629277501
erp-44.1,0.044467,Triplets,0.963687493242224
ess-2,0.010233,Triplets,1.0981557291332
F01G4.4,0.060733,Triplets,0.729382068867309
F10C2.5,0.0135,Non-Triplets,0.880518126471308
F11C1.7,0.036267,Triplets,0.864454971767299
F13G3.7,0.081533,Triplets,0.977595267326131
F14B8.5,0.0115,Triplets,0.992451043093698
F15D3.6,0.004367,Non-Triplets,0.830323133701192
F19C7.8,0.008667,Triplets,1.13768909563253
F20G2.6,0.087833,Triplets,0.89796039270726
F25B5.6,0.082633,Triplets,1.21281970360705
F26F2.7,0.0298,Triplets,0.737636501221146
F26G1.1,0.0294,Triplets,0.837307214499085
F27C1.2,0.059367,Triplets,0.724711067062965
F28C1.3,0.038667,Triplets,0.912016901639524
F28E10.1,0.010133,Triplets,0.968061851925251
F32B4.8,0.009767,Triplets,1.11189734608919
F32B5.6,0.007133,Triplets,0.937061301774874
F32B5.6,0.003067,Triplets,0.937061301774874
F32D8.7,0.022767,Triplets,1.50417367897984
F32H5.3,0.0636,Triplets,0.710131001687781
F34D10.9,0.017867,Non-Triplets,0.954983521247741
F35E2.5,0.035033,Triplets,1.32368798472409
F36H2.4,0.045833,Non-Triplets,1.09547845361258
F41H10.3,0.023067,Triplets,1.3772022471161
F41H10.4,0.0214,Non-Triplets,1.04441943840638
F42G4.2,0.0012,Triplets,1.12409517891546
F44E2.3,0.0561,Triplets,1.05475200864902
F45D3.4,0.0254,Triplets,1.09396654635843
F46H5.3,0.0275,Triplets,0.787903897171107
F47B8.5,0.0889,Triplets,1.60650200124665
F47H4.2,0.022633,Non-Triplets,2.72743434253133
F48C5.2,0.0384,Triplets,1.12060453642303
F49E10.2,0.0425,Triplets,1.72523161987523
F52A8.3,0.052533,Non-Triplets,1.11408048060845
F53C11.4,0.061767,Triplets,0.855901562806856
F54B3.1,0.054167,Triplets,0.861940901361147
F54B3.1,0.0548,Triplets,0.861940901361147
F54B3.1,0.0658,Triplets,0.861940901361147
F55A11.6,0.0047,Triplets,0.92947004708116
F55A12.5,0.073867,Triplets,0.824160534539791
F56C9.10,0.007933,Triplets,0.744843401870806
F56C9.10,0.0374,Triplets,0.744843401870806
F56C9.6,0.014667,Triplets,0.654755067263545
F56G4.7,0.0493,Non-Triplets,2.08397196696775
F58A4.6,0.000133,Triplets,0.6903247725742
F58H1.7,0.002867,Triplets,1.02220669394167
F59G1.8,0.030933,Triplets,0.764179798552796
farl-11,0.0416,Triplets,2.86136189063409
fbn-1,0.049667,Triplets,0.350079288201521
fem-3,0.020067,Non-Triplets,0.56905117475491
fic-1,0.0368,Non-Triplets,0.854954507070419
fipp-1,0.0444,Triplets,0.770794219270936
fkh-7,0.0503,Triplets,0.831733941495724
fkh-7,0.004133,Non-Triplets,0.831733941495724
flcn-1,0.089133,Triplets,0.86944713975197
flh-1,0.074933,Triplets,0.607353566641861
flp-1,0.010567,Triplets,1.09586170781962
flp-11,0.030433,Non-Triplets,1.0998597298699
flp-26,0.017733,Triplets,1.03129634107473
fre-1,0.066233,Triplets,0.916449785948988
frpr-13,0.003167,Non-Triplets,3.15291820893666
frpr-5,0.005033,Triplets,1.33743069805537
fzr-1,0.065533,Triplets,0.868644211611624
gap-2,0.0633,Triplets,1.32292752365978
gcn-2,0.002933,Triplets,1.07095751696299
gcy-28,0.0071,Triplets,0.986049249651947
gfi-2,0.0215,Triplets,0.890929431016774
gfi-2,0.090133,Triplets,0.890929431016774
glb-11,0.067633,Triplets,0.973754510521437
glb-20,0.067267,Triplets,0.774731794882745
glb-34,0.0601,Triplets,1.35481863050482
gld-1,0.0109,Triplets,0.645004329246641
gld-4,0.077,Non-Triplets,0.713785202371186
glh-1,0.032633,Triplets,0.906144521512771
gls-1,0.045933,Triplets,0.848047334248576
gmps-1,0.045633,Triplets,0.777054765486619
gopc-1,0.061067,Triplets,1.04023045234107
gyf-1,0.043233,Triplets,0.938367300219768
H01G02.3,0.023333,Triplets,1.0628284199419
H04D03.6,0.070433,Triplets,0.586666374637157
H05L14.2,0.041467,Triplets,0.754278231290255
H14E04.2,0.061733,Triplets,0.744965067398771
ham-2,0.035533,Triplets,0.771521589270001
hda-6,0.045033,Triplets,0.751897266161917
hecd-1,0.035967,Triplets,0.947290470156087
hif-1,0.035367,Triplets,0.921403221401014
hil-7,0.0188,Triplets,2.04931218901755
him-18,0.074067,Triplets,1.07171235359151
him-19,0.0561,Triplets,1.292911087023
him-4,0.024667,Triplets,1.0887358502748
hlh-1,0.092667,Triplets,1.35346178722667
hmgs-1,0.1,Triplets,0.906771625249229
hmp-1,0.0856,Triplets,0.753366178639577
hpl-2,0.078167,Triplets,0.75298525951455
hpo-11,0.036033,Triplets,0.915874049220734
hpo-11,0.056933,Triplets,0.915874049220734
hpo-11,0.0727,Triplets,0.915874049220734
hrpk-1,0.046333,Triplets,1.23091670049476
hsp-12.1,0.0727,Triplets,1.09810405816492
hsp-17,0.025933,Triplets,1.29536969326499
ifg-1,0.0316,Triplets,0.828899658152079
imb-1,0.066267,Triplets,0.939350314124983
imb-2,0.009567,Triplets,0.742436232013011
imph-1,0.030433,Triplets,0.806317833521131
imph-1,0.0388,Non-Triplets,0.806317833521131
imph-1,0.0452,Triplets,0.806317833521131
imph-1,0.048833,Triplets,0.806317833521131
ints-2,0.067667,Triplets,0.823746265666105
ints-6,0.093567,Triplets,0.941035755758515
ipla-3,0.006633,Triplets,0.824464081573671
irk-3,0.055833,Triplets,0.88901591422288
itx-1,0.003333,Triplets,0.969749079874569
jac-1,0.050267,Triplets,0.835658740123122
jamp-1,0.074233,Non-Triplets,0.839906427013403
jip-1,0.0043,Triplets,0.878930220835186
K02C4.3,0.0205,Triplets,0.731075342545605
K02C4.3,0.0217,Triplets,0.731075342545605
K04F10.3,0.069633,Triplets,0.780584410886756
K07B1.7,0.021333,Non-Triplets,3.53022757164244
K09B3.1,0.015967,Triplets,1.10219807377465
kel-3,0.020533,Triplets,0.855929337587095
kin-10,0.001033,Triplets,0.779557825911946
klp-3,0.007567,Triplets,0.914466634849202
klp-3,0.0741,Triplets,0.914466634849202
ksr-2,0.035333,Triplets,0.771615830933158
lag-1,0.008233,Triplets,0.735321497203172
let-2,0.019833,Triplets,1.09288809916748
let-363,0.049133,Triplets,0.841579821639802
let-363,0.067767,Triplets,0.841579821639802
let-363,0.073033,Triplets,0.841579821639802
let-526,0.0489,Non-Triplets,0.886681420031099
let-607,0.025867,Triplets,0.993218256311273
let-765,0.000733,Triplets,0.974193478801038
let-765,0.0958,Triplets,0.974193478801038
lgc-27,0.003833,Triplets,1.41120658699955
lgc-33,0.096633,Triplets,1.33585089030659
lin-13,0.056933,Triplets,0.850733567540206
lin-23,0.056833,Triplets,0.792824812834672
lin-28,0.0212,Non-Triplets,0.934447637623351
lin-29,0.091967,Triplets,0.84883076305006
lin-29,0.006567,Triplets,0.84883076305006
lin-29,0.059833,Triplets,0.84883076305006
lin-3,0.026833,Triplets,0.530783986847589
lin-36,0.009667,Triplets,0.754298995603871
lin-41,0.0681,Triplets,0.46429444334139
lin-54,0.022067,Triplets,0.558506665587637
lin-54,0.046367,Triplets,0.558506665587637
lin-66,0.052167,Triplets,0.873609070712786
lmd-1,0.005833,Non-Triplets,0.921634344751571
lmd-3,0.058133,Triplets,0.785808335800683
lpd-3,0.016,Triplets,0.93275148110834
lst-2,0.051833,Triplets,0.940216537188098
lsy-12,0.098733,Non-Triplets,0.89210192413914
M01E5.3,0.0519,Triplets,0.793664526734476
M05D6.9,0.0444,Triplets,0.79179956121801
M142.5,0.042867,Triplets,0.834660178549706
M28.4,0.0621,Non-Triplets,1.88121681800031
M28.4,0.031767,Triplets,1.88121681800031
maco-1,0.008867,Non-Triplets,0.747711302871401
maco-1,0.019267,Triplets,0.747711302871401
madd-3,0.034133,Triplets,0.964161444102364
madf-3,0.0751,Triplets,0.751697529786453
magu-4,9e-04,Triplets,0.922589935951224
mask-1,0.062667,Triplets,0.882600951044565
mask-1,0.079,Triplets,0.882600951044565
mat-1,0.0955,Triplets,0.738062714516671
math-33,0.059833,Triplets,0.87268232818695
max-2,0.077133,Triplets,0.889415289700474
mdt-15,0.005367,Triplets,0.848857824136766
mdt-17,0.010833,Triplets,0.85066890352813
mdt-28,0.0935,Triplets,0.681026895403229
mdt-30,0.0734,Triplets,0.712999725324939
mdt-8,0.0557,Non-Triplets,0.642465780701604
mec-1,0.0869,Triplets,1.19514956154567
mel-11,0.068267,Triplets,0.81309032772162
mel-26,0.061767,Triplets,0.599579082495167
met-1,0.076133,Triplets,0.776131976574704
mex-1,0.0511,Triplets,0.347095699629027
mex-3,0.012467,Triplets,0.44698091058184
mfn-1,0.031533,Triplets,0.747693331937059
mics-1,0.015467,Triplets,0.815019730200637
mig-1,0.0755,Triplets,0.832271579045122
mig-5,0.052867,Non-Triplets,0.675104778636866
mlt-2,0.041833,Triplets,1.3813854882291
mlt-2,0.073067,Non-Triplets,1.3813854882291
moa-1,0.025033,Triplets,1.2450547364366
mogs-1,0.069467,Triplets,0.842955110995808
mom-5,0.0195,Triplets,0.771479411411394
mon-2,0.018133,Triplets,0.861323684587592
mrck-1,0.003867,Triplets,0.902567732429511
mrck-1,0.0785,Non-Triplets,0.902567732429511
mrg-1,0.003833,Triplets,0.706715835408565
msi-1,0.032533,Triplets,0.853332150656271
mtk-1,0.070767,Non-Triplets,1.01428615540725
mtm-3,0.0677,Triplets,0.785434076166765
mtm-3,0.0792,Triplets,0.785434076166765
mtm-6,0.005333,Triplets,0.794865313629711
mup-4,0.0261,Triplets,1.51063019984491
mus-101,0.024267,Triplets,0.872692313283728
mut-16,0.0254,Triplets,0.89250946437222
mut-16,0.0205,Triplets,0.89250946437222
nas-29,0.007067,Non-Triplets,1.58741898296682
nck-1,0.0039,Triplets,0.895427867749483
ncx-2,0.0306,Triplets,0.867477800816268
nemp-1,0.0235,Triplets,0.700680541489815
nep-11,0.038167,Triplets,0.926673471245249
nep-9,0.0207,Non-Triplets,1.64294929926112
nepr-1,0.060633,Triplets,0.924907281370847
nepr-1,0.084433,Triplets,0.924907281370847
nfi-1,0.064533,Triplets,0.785772012420186
nhl-2,0.0329,Triplets,0.867499091546485
nhr-1,0.020467,Triplets,0.936802178570489
nhr-105,0.031867,Triplets,0.906088243119825
nhr-11,0.019833,Triplets,1.27410778178463
nhr-120,0.0194,Triplets,1.26981824049913
nhr-121,0.094967,Triplets,0.730766545502062
nhr-136,0.008433,Non-Triplets,1.04935168570793
nhr-14,0.0283,Non-Triplets,0.870700420382064
nhr-21,0.059533,Triplets,1.03362687451139
nhr-43,0.0488,Triplets,0.922530690966727
nhr-45,0.008933,Triplets,1.08434688131184
nhr-62,0.040967,Triplets,1.01462213938496
nhr-66,0.044833,Triplets,0.858648897245304
nhr-69,0.037067,Triplets,0.864027211999704
nhr-71,0.0772,Triplets,0.764437046673088
nhr-76,0.001167,Non-Triplets,0.787125204405954
nhr-86,0.028667,Triplets,0.734772807888653
nlg-1,0.038833,Triplets,1.0402627435754
nmt-1,0.039867,Triplets,0.756679384505223
nop-1,0.001933,Triplets,0.746993671642274
nos-3,0.0223,Triplets,0.979512617726646
nos-3,0.042,Non-Triplets,0.979512617726646
npl-4.1,0.063833,Triplets,0.830352663834517
npl-4.2,0.0538,Triplets,0.810191274018114
npp-10,0.0686,Triplets,0.832220999156415
npp-15,0.038467,Triplets,0.804486969769708
npp-15,0.055133,Triplets,0.804486969769708
npp-19,0.035033,Triplets,0.755150958801561
npp-21,0.057767,Triplets,0.853408103047172
npp-3,0.002033,Triplets,0.789848641174745
npp-6,0.0814,Triplets,0.823939287203513
nra-2,0.070067,Triplets,0.737052911379573
nra-2,0.083267,Triplets,0.737052911379573
nra-3,0.031433,Non-Triplets,1.02986709591851
nsy-1,0.000767,Triplets,0.991003557147133
nsy-7,0.098167,Triplets,0.872115554178822
ntl-4,0.063633,Triplets,0.941539588115063
nud-2,0.070533,Non-Triplets,0.807392717384578
nurf-1,0.0366,Triplets,0.96264003863461
nurf-1,0.049033,Triplets,0.96264003863461
odr-4,0.0789,Triplets,0.865648221628326
oef-1,0.067467,Triplets,0.826371256943368
ogt-1,0.0597,Triplets,0.907994642357565
ooc-3,0.0834,Triplets,0.741326180357707
pac-1,0.050733,Triplets,0.975436545359852
pac-1,0.082167,Non-Triplets,0.975436545359852
pak-1,0.003433,Triplets,0.821251583904546
pak-2,0.086067,Triplets,0.73116851770942
pal-1,0.0023,Triplets,0.474761966350948
panl-3,0.045233,Triplets,0.793578014182411
par-3,0.059667,Triplets,0.808168389209894
pat-9,0.068933,Triplets,1.36627033070945
pbo-5,0.018667,Triplets,0.999946975646528
pde-1,0.099133,Triplets,0.936152312304605
pde-2,0.007867,Triplets,0.852032728027193
pdf-1,0.0215,Triplets,1.14750223850655
pezo-1,0.031967,Triplets,0.853648611089203
pezo-1,0.078533,Triplets,0.853648611089203
pgam-5,0.009667,Triplets,0.762257966869286
pgap-3,0.066033,Non-Triplets,0.921952008918403
phf-15,0.063833,Non-Triplets,1.20949460405086
picc-1,0.0992,Triplets,0.627537578541392
pig-1,0.022767,Triplets,0.672646631098203
piga-1,0.084367,Non-Triplets,0.990446544173966
pigg-1,0.030567,Non-Triplets,1.50628520865112
pigm-1,0.050533,Triplets,0.817647675115488
pign-1,0.028567,Non-Triplets,0.983265299069428
pis-1,0.056467,Triplets,0.67212889915411
plpp-1.1,0.024267,Triplets,0.745768707022793
ppfr-1,0.090167,Triplets,0.961221062102352
ppk-3,0.0796,Triplets,1.00074444046455
pptr-2,0.0934,Triplets,0.74398882975934
pqn-20,0.020567,Triplets,0.687559173098312
pqn-20,0.0642,Triplets,0.687559173098312
pqn-27,0.073267,Triplets,0.889606675486239
pqn-36,0.0413,Triplets,1.70782520210524
pqn-37,0.048867,Triplets,0.765463209938501
pqn-65,0.021367,Triplets,0.837866076596017
pqn-67,0.0325,Non-Triplets,1.83013242115227
pqn-80,0.0034,Triplets,0.977758101506077
pqn-87,0.059967,Triplets,0.852454317981329
pqn-87,0.072933,Triplets,0.852454317981329
ptc-1,0.073733,Triplets,0.802331362342254
ptc-3,0.018967,Triplets,1.31504037453302
R02F2.1,0.057733,Triplets,0.77954018319895
R05D11.9,0.053033,Triplets,0.838219803724808
R06F6.8,0.035933,Triplets,0.805784451793106
R07B1.9,0.036633,Triplets,2.58998071564172
R107.2,0.0554,Triplets,0.960032797215156
R107.5,0.071267,Triplets,1.00638400570659
R10E11.6,0.061767,Non-Triplets,1.07528913132892
R119.2,0.0981,Triplets,1.02406729221143
R11D1.1,0.029267,Triplets,1.66769996888137
R11D1.10,0.020433,Non-Triplets,1.28809122017991
R11H6.4,0.0541,Triplets,0.773897789532803
R151.2,0.073233,Triplets,0.896653020596337
rabx-5,0.060333,Triplets,0.89385186906667
ran-2,0.050533,Triplets,0.985436787329367
rbm-5,0.0485,Triplets,2.99588470390387
rbm-5,0.073967,Triplets,2.99588470390387
rbpl-1,0.0158,Triplets,0.907941927527771
rbpl-1,0.057367,Triplets,0.907941927527771
rcor-1,0.0499,Triplets,0.797438116481278
rfp-1,0.060333,Triplets,0.761230536975639
rfp-1,0.061233,Triplets,0.761230536975639
rft-1,0.0899,Non-Triplets,1.12609152057299
rga-8,0.0581,Non-Triplets,1.17461812606402
rgef-1,0.012,Triplets,0.864570049342315
rgr-1,0.057033,Triplets,0.823041917474022
rict-1,0.060467,Triplets,0.809468116733061
rilp-1,0.080633,Non-Triplets,1.08700133710114
rom-4,0.043267,Triplets,0.839104742746035
row-1,0.0561,Triplets,1.08107840796535
rsa-1,0.046967,Triplets,0.654329950733747
rsa-2,0.0838,Triplets,0.737565344241857
sax-7,0.0838,Triplets,0.940052623343189
scd-1,0.006267,Triplets,0.932292426265257
sel-10,0.012367,Triplets,0.779901870251056
sel-2,0.083033,Triplets,1.00950320151068
selt-1.1,0.058333,Triplets,0.843815773319365
sem-4,0.025933,Triplets,1.01740667812027
set-2,2e-04,Triplets,0.858736089324748
sftd-3,0.053333,Triplets,0.979951534716142
sgo-1,0.053,Triplets,0.685793194591613
sin-3,0.0443,Triplets,0.772346573234519
sir-2.2,0.023533,Triplets,0.723151100961046
skpt-1,0.027967,Triplets,0.57130478956575
slr-2,0.0126,Triplets,0.874867701167515
smg-1,0.0387,Triplets,2.71851544556363
smg-8,0.012467,Triplets,0.893044312386384
smp-1,0.013267,Non-Triplets,0.780662451854682
smp-1,0.058,Triplets,0.780662451854682
smrc-1,0.012933,Triplets,0.911915543265339
sop-3,0.0286,Triplets,0.822721895910489
spat-1,0.068867,Triplets,0.797816626158036
spat-2,0.019733,Non-Triplets,0.912275760640483
spat-2,0.085667,Triplets,0.912275760640483
spe-48,0.0387,Triplets,0.874651151536363
spp-7,0.0504,Triplets,1.61995706979256
spr-2,0.0551,Triplets,0.718584234226664
spr-4,0.089367,Triplets,0.823300414761493
spsb-1,0.050167,Triplets,1.00771594065364
sqd-1,0.0596,Triplets,0.858481984337661
sqv-5,0.0816,Triplets,0.674984577972775
srd-53,0.077833,Triplets,1.10727480989836
ssl-1,0.0085,Triplets,0.854259052531349
sta-1,0.029567,Triplets,0.892865592041215
sto-1,0.005033,Triplets,1.17214960496387
sumv-1,0.004967,Triplets,0.679704514908509
sumv-1,0.026467,Triplets,0.679704514908509
sup-26,0.002167,Triplets,0.971156456905002
sup-37,0.015133,Triplets,0.964156764636602
sut-1,0.018733,Triplets,0.725515533369969
sut-2,0.040767,Triplets,0.861395105360469
swsn-1,0.0734,Triplets,0.881528918528543
syp-6,0.042533,Triplets,0.804938995556139
szy-20,0.0295,Triplets,0.752349914521734
T01G9.2,0.045933,Triplets,0.802784917436472
T07E3.3,0.059467,Triplets,0.68585871598641
T08A11.1,0.0712,Triplets,0.840553322925466
T08A11.1,0.090633,Triplets,0.840553322925466
T08G2.2,0.068967,Triplets,0.65412304448907
T12A7.2,0.015333,Triplets,0.826578972902302
T13C2.2,0.067367,Triplets,1.20145125752455
T23F4.2,0.0187,Triplets,0.87532525317365
T24B8.7,0.003833,Non-Triplets,0.926045142328539
T24B8.7,0.0322,Triplets,0.926045142328539
T24B8.7,0.010667,Triplets,0.926045142328539
T24B8.7,0.063367,Triplets,0.926045142328539
T24B8.7,0.065133,Triplets,0.926045142328539
T25F10.3,0.007533,Triplets,1.18726754831921
T26A5.2,0.038,Triplets,0.851812237189674
T28C6.7,0.029833,Triplets,1.11298608065006
taf-1,0.007067,Triplets,0.901293872755456
taf-10,0.0562,Triplets,0.622991088649258
taf-5,0.064567,Triplets,0.900574772734331
taf-8,0.009933,Triplets,0.709744540696782
tag-296,0.018767,Triplets,0.778661771057349
tag-325,0.0229,Triplets,0.930811090182049
tag-340,0.068,Triplets,0.861486775960659
tag-343,0.015733,Triplets,1.19890887370446
tag-77,0.0729,Triplets,0.910534172552178
tbc-14,0.079,Triplets,0.874046829302881
tbc-19,0.004967,Triplets,1.10611006034962
tdc-1,0.002433,Triplets,0.461077405117738
thoc-5,0.0756,Triplets,0.842306398761615
tim-1,0.014267,Triplets,0.777412346941383
tir-1,0.017633,Triplets,1.10791556515006
tlf-1,0.030333,Triplets,0.796695817400955
tlf-1,0.0867,Triplets,0.796695817400955
tlk-1,0.012133,Triplets,0.802714681178129
toca-2,0.0549,Triplets,0.931366234408034
tra-2,0.064,Triplets,0.828388945704082
trak-1,0.017233,Triplets,0.968662959549044
tram-1,0.045833,Triplets,0.850291368521595
trhr-1,0.037067,Triplets,1.38940616797735
trpa-1,0.016667,Triplets,0.92359662797772
trpp-8,0.012267,Triplets,0.840057516574881
trr-1,0.0454,Triplets,0.8275198414741
trr-1,0.003167,Triplets,0.8275198414741
trr-1,0.0981,Triplets,0.8275198414741
tsr-1,0.027233,Triplets,0.897271962878661
twk-10,0.054733,Triplets,4.42995471814835
twk-8,0.003733,Triplets,1.0493816117081
ubr-4,0.042233,Triplets,0.94527516690826
ubr-4,0.063867,Triplets,0.94527516690826
ufd-2,0.0518,Triplets,1.1209480434538
ufd-3,0.095833,Triplets,0.830857591949042
unc-103,0.012233,Triplets,0.959170703847702
unc-105,0.096433,Triplets,1.37161717165713
unc-11,0.096067,Triplets,0.84058193914582
unc-13,0.022833,Triplets,1.19582188389557
unc-42,0.001767,Triplets,2.3607282197566
unc-57,0.060367,Triplets,0.784352855893578
unc-57,0.090067,Triplets,0.784352855893578
unc-61,0.023233,Triplets,0.691567277251814
unc-61,0.075167,Triplets,0.691567277251814
unc-94,0.026433,Triplets,0.927941238317566
unk-1,0.0215,Triplets,1.0848812873152
unk-1,0.0506,Triplets,1.0848812873152
usp-48,0.0468,Triplets,0.837242780607013
usp-5,0.0856,Triplets,0.963107125019768
vbh-1,0.048333,Triplets,0.86314634275359
vbh-1,0.052667,Triplets,0.86314634275359
vps-26,0.023133,Triplets,0.802198634212985
vps-39,0.0541,Triplets,0.732044907566847
vps-39,0.073067,Triplets,0.732044907566847
W03A5.6,0.086467,Triplets,0.803427411222191
W06F12.2,0.050367,Triplets,1.19642331748584
W08G11.3,0.024233,Triplets,0.827006384972014
wapl-1,0.027667,Triplets,0.732606120453644
wdr-23,0.007533,Triplets,0.816433814340475
wdr-4,0.0712,Triplets,0.746108596551213
wdr-48,0.0762,Triplets,0.761143508523924
wdr-5.3,0.084767,Non-Triplets,0.494061003945721
wnk-1,0.0273,Triplets,0.858842186786435
wnk-1,0.033,Triplets,0.858842186786435
wnk-1,0.0012,Non-Triplets,0.858842186786435
wrk-1,0.008733,Triplets,1.0473376397787
wwp-1,0.061,Triplets,0.952759916458473
xpo-3,0.000733,Triplets,0.97585562760063
Y105C5A.15,0.001433,Triplets,2.1700265951713
Y105E8A.25,0.0629,Triplets,1.13017922667115
Y106G6H.6,0.038133,Triplets,0.605682970928425
Y17G7B.18,0.002733,Triplets,0.781354353900581
Y24F12A.1,0.002433,Triplets,0.726122656153367
Y32H12A.7,0.096667,Triplets,0.772788256035232
Y37E11AM.2,0.071967,Triplets,0.692086340932966
Y39B6A.3,0.0488,Triplets,0.737477261596681
Y39B6A.43,0.043533,Triplets,2.62027509130074
Y41D4B.4,0.0112,Triplets,0.701054820780432
Y44A6D.3,0.056033,Triplets,0.895055275458128
Y45G5AL.1,0.0932,Triplets,0.662510629568167
Y48C3A.12,0.061233,Non-Triplets,0.800396429149655
Y48C3A.12,0.082167,Triplets,0.800396429149655
Y48E1C.2,0.046867,Triplets,0.784499600159839
Y49G5B.1,0.0593,Triplets,0.665896185500089
Y50D4B.2,0.018267,Non-Triplets,13.4160364075713
Y53F4B.24,0.045433,Triplets,1.34867173045684
Y54F10BM.12,0.016667,Non-Triplets,2.7871652155451
Y54G2A.73,0.022067,Non-Triplets,1.13411063402811
Y56A3A.16,0.022267,Triplets,0.724704133917692
Y57G11C.33,0.081033,Triplets,0.798089222567991
Y59C2A.2,0.032933,Triplets,0.958876497238605
Y66D12A.16,0.0224,Triplets,0.752160746189801
Y67D8A.2,0.028533,Triplets,0.937522305779411
Y67H2A.10,0.0433,Triplets,0.592258352599112
Y69A2AR.19,0.060667,Triplets,0.912033411962457
Y71F9AL.12,0.080667,Triplets,0.768165078387134
Y76B12C.6,0.07,Triplets,0.752705820682059
Y92H12A.5,0.059467,Triplets,0.86678224201971
Y95D11A.3,0.0639,Triplets,0.665790606014182
ymel-1,0.0508,Triplets,0.857238698814153
ZC239.22,0.085667,Non-Triplets,1.27061680565158
ZC247.2,0.044533,Triplets,1.93220896963189
ZC262.2,0.005067,Triplets,1.94869042662939
ZC487.1,0.011467,Triplets,0.892725117539682
ZC8.6,0.027067,Triplets,1.30411926164904
zen-4,0.061467,Triplets,0.77705510858338
ZK1127.3,0.044667,Non-Triplets,0.727778521747588
ZK1248.15,0.041533,Triplets,0.758552822797343
ZK185.1,0.011133,Triplets,2.96053295063796
ZK355.2,0.001933,Triplets,0.741568252114624
ZK39.10,0.050067,Non-Triplets,1.20411976201639
ZK524.4,0.075833,Triplets,0.831687811851332
ZK669.5,0.012433,Non-Triplets,1.09977930257554
ZK688.5,0.060733,Triplets,0.95486659531296
ZK809.5,0.0403,Triplets,0.776445996687742
zmp-6,0.0323,Triplets,2.4767457027533
ztf-22,0.014567,Triplets,0.947448967158225
zwl-1,0.0634,Triplets,0.915552966352491
acbp-6,0.020233,Triplets,0.690497773186819
acs-17,0.049167,Triplets,0.938082100263428
akap-1,0.045633,Triplets,0.946968139816077
apb-3,0.025167,Triplets,0.848772774045932
B0034.1,0.060567,Triplets,0.766460350840032
B0281.3,0.040267,Triplets,1.00478515939717
bath-28,0.061133,Non-Triplets,1.11386031491901
bath-29,0.018733,Non-Triplets,1.17674919818341
bicd-1,0.068,Triplets,1.16876395756767
brc-1,0.081467,Triplets,0.936441560711364
C10C6.3,0.021967,Triplets,1.20174806207135
C10G11.6,0.0676,Non-Triplets,0.911457923873136
C26E1.2,0.0025,Non-Triplets,0.921082517696437
C30B5.2,0.016733,Triplets,0.833052891498407
C32E12.1,0.0478,Triplets,0.84648417069406
C33D9.3,0.0432,Triplets,0.719892266371727
C34B2.11,0.009933,Triplets,1.29934891172352
C37H5.14,0.058067,Triplets,1.38252084221882
C42D8.1,0.048467,Non-Triplets,0.961506228313076
C45G9.12,0.037167,Triplets,0.302863316858312
C48B4.9,0.0021,Non-Triplets,0.762699512112381
cdc-26,0.015067,Triplets,0.6637228785743
cdk-11.1,0.014733,Triplets,0.808585066335681
cest-16,0.027333,Triplets,1.2853493969512
chk-2,0.036133,Triplets,1.03342658154459
cnnm-3,0.018933,Triplets,0.925635178620611
coh-3,0.0187,Triplets,0.755042716368343
cra-1,0.0504,Triplets,0.909252073005249
cup-5,0.079167,Non-Triplets,0.764224914562243
cutl-24,0.025533,Triplets,0.910645690694764
cyp-31A5,0.055933,Non-Triplets,0.600439330153086
D1086.12,0.0203,Triplets,1.4239838044134
D2024.4,0.009433,Triplets,2.2891517552986
dlk-1,0.0393,Triplets,1.02677885133477
dnj-14,0.0051,Triplets,0.958110700316509
dop-2,0.080633,Triplets,1.08330452175661
drp-1,0.023233,Triplets,0.745268662113501
ect-2,0.047067,Triplets,0.762110952515003
eff-1,0.058933,Non-Triplets,0.792529827291659
egal-1,0.011933,Triplets,0.986191365749757
egl-5,0.003467,Triplets,0.897532070399108
egl-5,0.057567,Triplets,0.897532070399108
elt-2,0.005933,Triplets,0.909157386698967
epc-1,0.0022,Non-Triplets,1.00668633496916
epg-3,0.0619,Non-Triplets,0.941497223883134
F02E11.2,0.0277,Triplets,1.395037751742
F02E9.7,0.025833,Triplets,0.776062779027748
F13H8.12,0.004033,Non-Triplets,0.941039844887404
F14D2.5,0.091333,Non-Triplets,2.94069510392727
F14E5.2,0.006067,Triplets,1.03256960337319
F14H12.7,0.050433,Triplets,0.778876296832835
F15B9.10,0.072833,Triplets,0.719543635740287
F21D9.4,0.089767,Non-Triplets,1.33773997643876
F22D6.9,0.0569,Non-Triplets,2.66164699813147
F28B12.1,0.0117,Triplets,0.834249528419006
F28G4.4,0.0049,Triplets,1.86089567150675
F30F8.5,0.051233,Non-Triplets,1.12168920517439
F43C9.1,0.019867,Triplets,0.600028303599616
F44E7.4,0.0559,Triplets,0.766764848047902
F45D3.2,0.012767,Non-Triplets,0.982638368253067
F45F2.11,0.0096,Non-Triplets,0.701798945933789
F53E4.1,0.0195,Triplets,0.745787658858743
F53H4.6,0.080367,Triplets,1.07229693286303
F54D10.4,0.034533,Non-Triplets,2.90609321061055
F57B1.5,0.0327,Non-Triplets,1.16929347987867
F59A7.5,0.032867,Triplets,1.25241658807403
feh-1,0.0954,Non-Triplets,1.17019237851464
fncm-1,0.024367,Non-Triplets,1.45343457463143
fshr-1,0.045067,Triplets,1.17093223125841
gcn-2,0.042533,Triplets,1.07095751696299
gei-17,0.047967,Triplets,0.911937542217693
glb-17,0.056033,Triplets,1.22246405314494
glna-1,0.088,Triplets,0.897897282912273
grl-14,0.0203,Triplets,2.05811547640621
hecd-1,0.003733,Triplets,0.947290470156087
hizr-1,0.0476,Non-Triplets,1.06734758520504
hlh-1,0.095433,Non-Triplets,1.35346178722667
hmg-1.2,0.0096,Triplets,0.824772089801379
hot-4,0.007567,Triplets,0.987301923490848
hrpu-2,0.0252,Triplets,1.50803955692932
ifg-1,0.008533,Triplets,0.828899658152079
irk-2,0.082267,Triplets,1.10362124627664
K02E10.4,0.0209,Triplets,0.845428078319405
K09C6.2,0.0793,Non-Triplets,1.4862053172407
K10C3.4,0.018833,Non-Triplets,0.771394475521704
K12C11.3,0.073033,Triplets,1.22433966817552
kcnl-1,0.011367,Non-Triplets,0.942868040408883
kcnl-2,0.009367,Non-Triplets,1.03438516321547
kin-14,0.0418,Triplets,0.960535457451449
let-413,0.011067,Non-Triplets,1.0577530333794
let-413,0.045467,Triplets,1.0577530333794
letm-1,0.036333,Triplets,0.773356003805348
lin-2,0.0262,Triplets,0.997807637296372
lsl-1,0.068933,Triplets,0.708805118898804
lst-2,0.000167,Triplets,0.940216537188098
ltah-1.1,0.0178,Triplets,0.903600631436571
M01H9.3,0.006233,Triplets,0.611067023259638
M04F3.4,0.0238,Non-Triplets,0.895696401365714
mab-10,0.0247,Non-Triplets,0.944856735840018
mig-15,0.0148,Triplets,0.936755288825418
mlck-1,0.069067,Triplets,1.08882603141133
molo-1,0.0374,Non-Triplets,0.791844862693154
mpz-1,0.032267,Triplets,1.11673176793202
nas-29,0.088433,Non-Triplets,1.58741898296682
nceh-1,0.010933,Triplets,1.13876941508123
nhr-1,0.0389,Triplets,0.936802178570489
nhr-128,0.031067,Non-Triplets,1.09538801836718
nhr-204,0.067667,Triplets,0.984157440396224
nhr-21,0.004567,Triplets,1.03362687451139
nhr-212,0.0692,Triplets,1.16886028707249
nhr-232,0.037267,Triplets,1.49513383892585
nhr-48,0.0317,Triplets,0.829070168643439
nhr-49,0.0232,Triplets,0.859202764893013
nhr-61,0.060033,Triplets,1.01205829199031
nhr-65,0.008167,Triplets,0.808154010646794
nhr-76,0.003167,Triplets,0.787125204405954
nlp-16,0.037467,Non-Triplets,1.17561988683684
nlp-21,0.057333,Non-Triplets,1.02310850136168
npp-21,0.0274,Triplets,0.853408103047172
npp-9,0.008967,Triplets,0.720751681691388
npr-16,0.031067,Triplets,0.819338462796104
oga-1,0.034933,Triplets,1.005503542203
pdxk-1,0.0439,Triplets,0.775545655657226
pgl-1,0.0053,Triplets,0.816854047485603
pkn-1,0.017933,Triplets,0.923015298433376
plc-1,0.045367,Triplets,1.07845897435698
plc-1,0.097333,Triplets,1.07845897435698
plx-1,0.037467,Triplets,0.904686188709462
pmk-2,0.048,Triplets,0.944601396837182
pot-3,0.021267,Triplets,0.930782793909362
ppw-1,0.061267,Non-Triplets,2.73697694846606
R07B7.9,0.0337,Triplets,1.09442841728937
rbf-1,0.016733,Triplets,1.02095890929917
rde-2,0.033967,Triplets,0.838999555824805
rnh-1.2,0.0332,Non-Triplets,0.873503387423801
rskn-2,0.039967,Triplets,0.981591165055923
sax-3,0.0053,Triplets,1.04412927723568
scpl-4,0.0061,Triplets,0.766142959474077
sel-7,0.036033,Triplets,1.11034429877216
sipa-1,0.0146,Triplets,0.989319378182873
sma-9,0.030867,Non-Triplets,0.905033314972394
somi-1,0.059667,Triplets,1.08542064085343
spe-49,0.042733,Non-Triplets,1.27975487319792
ssl-1,0.051633,Triplets,0.854259052531349
ssu-2,0.024633,Triplets,1.24543088788722
sup-26,0.009267,Triplets,0.971156456905002
sup-26,0.013167,Triplets,0.971156456905002
syd-1,0.029333,Non-Triplets,1.16077739602866
syd-9,0.0252,Non-Triplets,1.07064653945998
T07D3.4,0.004367,Triplets,0.908080989642552
T09F3.5,0.027233,Triplets,0.999536978859256
T12C9.7,0.070733,Triplets,0.716076296962292
T14A8.2,0.035433,Triplets,1.12966102333879
T17H7.7,0.031533,Triplets,1.72472210369976
T20B3.1,0.061833,Triplets,0.760373314379615
T20D4.3,0.049033,Triplets,0.443041365047178
T25B2.2,0.004533,Non-Triplets,0.681912435725643
T25B2.2,0.0922,Triplets,0.681912435725643
T25B9.6,0.040367,Triplets,1.03208576725669
T28H10.1,0.057933,Non-Triplets,1.35123504893297
tag-343,0.0406,Triplets,1.19890887370446
tbc-9,0.0693,Triplets,0.885662611818084
tnt-4,0.027167,Triplets,0.862694544011329
tres-1,0.001233,Triplets,0.985379026668056
twk-17,0.080967,Triplets,1.12966722175283
ubxn-3,0.002233,Triplets,0.747685966440545
uev-3,0.011067,Triplets,1.0197455687573
unc-1,0.0157,Triplets,0.896895320770678
unc-103,0.007967,Non-Triplets,0.959170703847702
unc-104,0.022767,Triplets,0.848314209626116
unc-2,0.005967,Triplets,1.15752435262069
unc-7,0.044433,Triplets,1.09234998301891
unk-1,0.0076,Triplets,1.0848812873152
vit-6,0.040467,Triplets,0.287828677356905
W06D4.3,0.038767,Triplets,0.879782989321669
Y102A11A.9,0.093367,Non-Triplets,1.01827929781888
Y17G7B.8,0.026633,Triplets,1.16963455972487
Y20C6A.1,0.0836,Non-Triplets,5.85500815033618
Y2H9A.4,4e-04,Triplets,1.3523946508139
Y37H2A.12,0.039067,Triplets,0.855736029786961
Y38C1AA.1,0.001067,Triplets,0.888461636140548
Y39F10C.1,0.0729,Triplets,2.51358854314054
Y41D4A.6,0.0072,Triplets,1.11232704745566
Y47G6A.19,0.0028,Triplets,1.22519446884475
Y4C6B.7,0.0316,Non-Triplets,1.04720582043012
Y55B1BR.6,0.034833,Triplets,0.444022991088433
Y57E12AL.1,0.0442,Triplets,0.795232040247796
Y71H2AM.20,0.006867,Triplets,0.802706133815776
Y75B12B.1,0.068133,Non-Triplets,0.399471724304601
Y87G2A.16,0.0545,Triplets,0.752464612824055
ZC266.1,0.0858,Non-Triplets,0.746572901538829
ZC477.3,0.010533,Triplets,0.873240646653487
zip-12,0.081267,Triplets,3.14185964031535
ZK287.1,0.065167,Triplets,1.02004731054051
ZK470.6,0.0229,Triplets,2.33977807906702
ZK892.4,0.031967,Triplets,1.21263051464584
ZK899.1,0.052367,Non-Triplets,1.01401261390983
zmp-2,0.0378,Non-Triplets,0.771183794768464
