# Supplementary material for: Pervasive non-triplet alternative splicing drives functional isoform diversity
Source: Nat Commun. 2026 Apr 10;17:5112. doi: 10.1038/s41467-026-71615-5 (PMC13247117; doi:10.1038/s41467-026-71615-5)
Supplement: Supplementary file 10 — Source Data [file 41467_2026_71615_MOESM10_ESM.zip › source data/S3/s3h.tsv]

Gene,Abs_deltaPSI,Group,FoldChange
acl-7,0.132213608957795,Triplets,0.610134212353682
rsp-4,0.337424248880872,Triplets,1.08680701586731
T25D10.4,0.264630531463358,Triplets,1.41218503143444
ubc-24,0.12528908740218,Triplets,0.947136055545892
uaf-1,0.139048938971372,Triplets,0.930771475770175
oxy-4,0.163700041117446,Triplets,0.8328613568911
mig-22,0.511022024399636,Triplets,1.3179492199858
W06F12.3,0.216543066016381,Triplets,1.12575782601048
cisd-3.1,0.202289067885871,Triplets,0.743961338117259
clec-149,0.234880618914232,Triplets,1.31030708865565
R05D3.12,0.29542758644376,Triplets,1.02023398199999
sma-2,0.337095743553749,Triplets,2.04040619060527
clec-51,0.515791962166489,Triplets,1.24776355019961
rbm-39,0.708512477046052,Triplets,1.79747828395334
egl-2,0.33070842201277,Triplets,1.50124083981068
lea-1,0.183604515431833,Triplets,2.40210754077889
mct-4,0.111433055462294,Triplets,0.666825104611983
ags-3,0.283872070224669,Triplets,0.928692955715946
pqn-18,0.336882608400589,Triplets,1.47155722296554
F49E2.5,0.105800313380076,Triplets,1.59082666994352
F10C1.8,0.220169238427078,Triplets,1.55123663331002
dsc-4,0.161386606447516,Triplets,1.5086514285162
cal-5,0.124620417621078,Triplets,1.04917270686856
ifc-1,0.113973510774164,Triplets,1.24074707194118
nuaf-3,0.10887382448174,Triplets,0.957358247210228
parg-1,0.101615258565751,Triplets,1.58609764887537
Y105E8A.1,0.216676194912947,Non-Triplets,1.3579256411542
ztf-4,0.131210733752154,Non-Triplets,1.00407601660126
cbl-1,0.271098877115346,Non-Triplets,1.68115438932936
paic-1,0.231431072521158,Non-Triplets,1.16288435927369
tiar-1,0.211271988052783,Non-Triplets,0.872952402775682
C05D12.3,0.393535279427349,Non-Triplets,1.45002348928583
F53A10.2,0.175605012613922,Non-Triplets,1.15265439837672
F42G4.2,0.27830323515219,Non-Triplets,1.17846972982719
pes-4,0.287066753673757,Non-Triplets,1.67104110513989
Y76A2B.5,0.170750653077843,Non-Triplets,0.855429732200929
Y71H2AM.14,0.348008385744235,Non-Triplets,4.59680885786237
ZK418.13,0.402717739776563,Non-Triplets,1.69756298023498
fbxa-219,0.107638888888889,Non-Triplets,0.838549084744911
asd-1,0.329799756771021,Non-Triplets,1.7100977812906
Y42G9A.1,0.177568689887849,Non-Triplets,1.94175295973206
W01B6.3,0.804022988505747,Non-Triplets,2.83784091028176
sfa-1,0.365847546102853,Non-Triplets,1.50035817798561
Y54G2A.45,0.180704462864585,Non-Triplets,1.43052720170466
pct-1,0.232255904364576,Non-Triplets,0.812348347450399
ZK856.5,0.116576882405478,Non-Triplets,1.21516410458253
fubl-1,0.633282020814645,Non-Triplets,3.50525610279064
lmd-3,0.115817872912752,Non-Triplets,0.746356769554159
ttr-11,0.348856633562516,Non-Triplets,1.38048101072568
kel-8,0.164086927989812,Non-Triplets,0.747239091955227
unc-132,0.142460498216966,Non-Triplets,0.721295330360122
K08B12.3,0.59378924739436,Non-Triplets,1.38954766743033
sav-1,0.542663258025446,Non-Triplets,2.86898632394845
fox-1,0.102824800966666,Non-Triplets,1.42957663868864
ZK154.6,0.234406584086599,Non-Triplets,0.987246107108674
C29F7.1,0.13619654065148,Non-Triplets,1.4719236852501
fubl-3,0.32312116642979,Non-Triplets,1.54895538352624
lec-9,0.21178549601352,Non-Triplets,1.3227719821451
C07B5.4,0.29073515669441,Non-Triplets,1.90980031928385
rsp-7,0.719451590871052,Non-Triplets,2.67227151005529
cgt-2,0.519103011151066,Non-Triplets,2.00007186540451
viln-1,0.154822976229007,Non-Triplets,0.918953176031488
ugt-2,0.109841313245743,Non-Triplets,1.01724888000528
tag-244,0.281817592174573,Non-Triplets,3.10801235549131
T14G8.2,0.283087283087283,Non-Triplets,1.90974115153174
B0511.11,0.149566260612772,Non-Triplets,1.15624237531364
hrpf-1,0.307359918594698,Non-Triplets,1.31227871442148
hrpk-1,0.247040262437661,Non-Triplets,0.941792693333772
ilkp-1,0.5058467494742,Non-Triplets,2.05772547724064
F40F8.1,0.190479353380845,Non-Triplets,0.850206155351346
Y46E12BL.2,0.50005275485782,Non-Triplets,2.19563506969641
etr-1,0.340507734634246,Non-Triplets,1.77153558831947
W06B4.2,0.348961951879203,Non-Triplets,1.1507315295687
mak-1,0.169196829806463,Non-Triplets,0.931588294391539
tba-7,0.182044698075789,Non-Triplets,2.53433842529684
rps-22,0.639002488444232,Non-Triplets,1.66807602244054
B0244.10,0.256042661615417,Non-Triplets,0.862640485839331
ddo-1,0.417484675489863,Non-Triplets,1.23944189971797
ubc-19,0.139474919754583,Non-Triplets,1.44841604536128
W04E12.7,0.213797320417359,Non-Triplets,1.22821521477935
F25B4.8,0.203344848471297,Non-Triplets,1.33452874809343
C50H2.13,0.475408215333588,Non-Triplets,1.24392392770202
sur-7,0.35857194580267,Non-Triplets,0.810966089720938
vab-23,0.297393812201367,Non-Triplets,1.39212373618317
C44E12.1,0.240056434793277,Non-Triplets,1.33089952826186
F08F8.10,0.180645325766031,Non-Triplets,0.87081701988392
D1081.12,0.24687499904989,Non-Triplets,1.01730876336159
vha-11,0.306666666666667,Non-Triplets,1.14090734365667
best-18,0.144066666666667,Non-Triplets,1.4628064255356
E04F6.6,0.137033333333333,Non-Triplets,1.27308359181071
C53A5.13,0.149,Triplets,3.91318641371057
pqn-68,0.455033333333333,Non-Triplets,2.60328264444807
acl-6,0.368633333333333,Non-Triplets,0.951945432682332
C27B7.7,0.3056,Non-Triplets,1.86578063175889
metr-1,0.243433333333333,Non-Triplets,0.980132407323993
F46F11.7,0.196966666666667,Non-Triplets,1.68145575966666
C45G9.2,0.167233333333333,Non-Triplets,0.658877595385342
tag-115,0.372333333333333,Non-Triplets,0.87788837536114
C29E4.13,0.478966666666667,Non-Triplets,1.53365994739748
C24H10.3,0.322133333333333,Non-Triplets,2.26689614762217
nmad-1,0.1622,Non-Triplets,1.21432121160064
B0207.6,0.151433333333333,Non-Triplets,0.856814036550518
nhr-135,0.131233333333333,Non-Triplets,2.17523972692264
rpa-1,0.125866666666667,Non-Triplets,0.744803316431233
mlcd-1,0.103366666666667,Non-Triplets,0.810008115727375
cdh-9,0.1458,Non-Triplets,1.83108063213039
icln-1,0.1828,Non-Triplets,0.909221857646778
rol-3,0.214733333333333,Non-Triplets,2.61124711617333
Y17G9B.5,0.294466666666667,Non-Triplets,1.04024031900077
ZK287.7,0.340766666666667,Non-Triplets,0.851340231433568
F13B12.3,0.405566666666667,Non-Triplets,1.1921447663559
B0035.3,0.5698,Non-Triplets,1.65844532536335
R10D12.13,0.336566666666667,Triplets,9.0399000780976
rbm-25,0.257733333333333,Triplets,2.38033242997882
Y61A9LA.3,0.237033333333333,Triplets,2.98840267818315
EEED8.14,0.230366666666667,Triplets,0.792494959812585
adr-1,0.191866666666667,Triplets,1.82064177234064
atfs-1,0.1778,Triplets,0.937636562577006
denn-4,0.1557,Triplets,0.87727359090152
spsb-1,0.120133333333333,Triplets,0.876231086552288
F58G1.2,0.217566666666667,Triplets,4.76688331441098
acs-21,0.5361,Triplets,1.98605730846512
F25H2.12,0.505866666666667,Non-Triplets,2.423338507865
Y32G9B.1,0.1314,Non-Triplets,1.48317408441095
pals-19,0.4131,Non-Triplets,1.58807937861242
W09G3.7,0.621166666666667,Non-Triplets,2.98780511748719
ech-2,0.570833333333333,Non-Triplets,1.75729594976799
F42H10.6,0.472833333333333,Non-Triplets,1.57120990649354
hpo-32,0.254366666666667,Non-Triplets,1.06521937595456
F59A7.5,0.248466666666667,Non-Triplets,1.27689177738803
spe-39,0.243966666666667,Non-Triplets,0.872131151741796
C14C10.2,0.24,Non-Triplets,1.02631365785993
rmh-2,0.2017,Non-Triplets,2.05433396217295
F09E5.8,0.1338,Non-Triplets,1.51360598876657
mcu-1,0.131266666666667,Non-Triplets,0.820634101005735
pbo-6,0.105233333333333,Non-Triplets,6.89904161089169
pde-12,0.147966666666667,Non-Triplets,1.0748942515624
M01F1.8,0.2004,Non-Triplets,0.799344837256334
rft-1,0.246366666666667,Non-Triplets,1.398359523759
ZK546.5,0.258566666666667,Non-Triplets,0.966844206971049
smg-4,0.373733333333333,Non-Triplets,1.31886681845225
M18.6,0.520933333333333,Non-Triplets,1.78709547257693
plc-4,0.1919,Non-Triplets,1.08559606688941
nhr-212,0.195,Non-Triplets,1.57240221918401
ubl-1,0.560733333333333,Non-Triplets,1.73107568177621
chil-13,0.393566666666667,Non-Triplets,4.20704167345432
F14B6.6,0.3734,Non-Triplets,1.43020214880346
nhr-18,0.3648,Non-Triplets,1.11902171377619
F22B5.5,0.331133333333333,Non-Triplets,1.49286827894976
ugt-65,0.1672,Non-Triplets,2.27633559565306
C33B4.2,0.157966666666667,Non-Triplets,1.26840446931166
ztf-23,0.138633333333333,Non-Triplets,0.673323732403705
math-20,0.136666666666667,Non-Triplets,1.17839531687102
sas-6,0.1303,Non-Triplets,0.719922416556097
ess-2,0.1057,Non-Triplets,0.800527416951236
C46F11.4,0.1083,Non-Triplets,1.40021946951226
pho-13,0.127633333333333,Non-Triplets,0.631968108716458
exos-2,0.136666666666667,Non-Triplets,0.847794032723933
sart-3,0.153,Non-Triplets,0.764679978593933
fbxa-167,0.1849,Non-Triplets,1.11436518726036
moc-3,0.195133333333333,Non-Triplets,0.938851887785009
nas-9,0.199333333333333,Non-Triplets,2.11276920127689
W04D2.4,0.2595,Non-Triplets,0.826899273950016
mett-10,0.327766666666667,Non-Triplets,1.57697967829667
C49C3.9,0.367533333333333,Non-Triplets,1.22534482413864
cest-31,0.400366666666667,Non-Triplets,1.36096158558661
flr-4,0.411533333333333,Non-Triplets,1.90690289721382
aat-5,0.421233333333333,Non-Triplets,1.11943393113214
F25G6.9,0.6188,Non-Triplets,1.71315426246454
tdp-1,0.4196,Triplets,1.96955222060467
C25A1.1,0.289866666666667,Triplets,0.881076650501037
slx-1,0.135333333333333,Triplets,0.756956321405303
M04C3.1,0.412133333333333,Non-Triplets,1.50620052174206
F56C11.3,0.402966666666667,Non-Triplets,1.40082726495068
ifc-1,0.1778,Non-Triplets,1.24074707194118
Y57A10B.7,0.160733333333333,Non-Triplets,1.05013143233683
gtf-2E2,0.129866666666667,Non-Triplets,0.784526806716649
msh-5,0.1055,Non-Triplets,1.47886397568096
Y87G2A.2,0.110733333333333,Non-Triplets,0.869409108845177
flad-1,0.122566666666667,Non-Triplets,0.75621728250223
gro-1,0.1326,Non-Triplets,0.98474315722529
spe-9,0.293633333333333,Non-Triplets,1.62092186523995
F28F8.9,0.233933333333333,Non-Triplets,1.87507371296176
M03E7.2,0.128033333333333,Non-Triplets,1.71838161965142
best-8,0.424333333333333,Non-Triplets,7.03847961333294
F14D7.6,0.462,Non-Triplets,1.60838637175473
C34F11.8,0.1387,Triplets,2.91955797566562
bir-2,0.614433333333333,Non-Triplets,1.55601401098786
rtcb-1,0.131833333333333,Non-Triplets,1.32988146946449
W03F9.2,0.375066666666667,Non-Triplets,1.56917129781575
sups-1,0.120766666666667,Non-Triplets,1.07301082522086
Y32B12B.4,0.1804,Non-Triplets,0.683750850713274
mlt-2,0.213466666666667,Non-Triplets,1.26093090610479
C34B4.2,0.304033333333333,Non-Triplets,1.35148417972919
T25G12.6,0.3313,Non-Triplets,0.982105081648926
rnh-1.0,0.324933333333333,Non-Triplets,1.55638133508943
pxn-1,0.110866666666667,Non-Triplets,1.1582414768081
Y48E1B.8,0.118033333333333,Non-Triplets,1.30541947361456
rsr-1,0.576,Non-Triplets,1.90492674347052
ZK1307.4,0.1293,Non-Triplets,0.805196081226643
nhr-99,0.319633333333333,Non-Triplets,1.49724363476823
Y53F4B.21,0.5862,Non-Triplets,0.845200401665982
erl-1,0.1478,Non-Triplets,0.770671812429333
D2096.7,0.162833333333333,Non-Triplets,0.922978341326864
M176.9,0.181066666666667,Non-Triplets,1.04282796533122
dpy-27,0.288733333333333,Non-Triplets,1.29757847986869
F23H11.2,0.222433333333333,Non-Triplets,1.38664404619531
skr-18,0.151833333333333,Non-Triplets,0.850278816650892
ZK688.5,0.133433333333333,Non-Triplets,0.745292926828636
cyp-33E1,0.271766666666667,Non-Triplets,1.38017458780935
mocs-1,0.3705,Non-Triplets,1.09756769193872
nsy-7,0.2366,Triplets,1.01913835746152
B0310.1,0.110733333333333,Non-Triplets,1.24874624083051
arrd-14,0.124666666666667,Non-Triplets,1.4051638104535
F58F9.3,0.1172,Non-Triplets,1.57604842268907
math-39,0.331366666666667,Triplets,1.25517217959808
F49C5.12,0.1394,Non-Triplets,6.65101430556305
chpf-2,0.543833333333333,Non-Triplets,4.50397305335506
pah-1,0.155666666666667,Triplets,1.48607751296623
C49A9.2,0.195433333333333,Non-Triplets,0.763364680327536
F37C4.6,0.188566666666667,Triplets,1.07983687809342
acp-5,0.3815,Non-Triplets,1.69252426470285
F57C12.2,0.269466666666667,Non-Triplets,1.22746234372271
Y37F4.6,0.379433333333333,Non-Triplets,2.47058675309335
T07A5.1,0.4001,Non-Triplets,2.16162400484413
F32H2.10,0.131033333333333,Non-Triplets,0.661817165813466
hmgr-1,0.164633333333333,Non-Triplets,0.846510342552324
ZC449.1,0.185933333333333,Non-Triplets,0.959992345725023
aman-1,0.158433333333333,Non-Triplets,0.834210187005207
clp-9,0.4263,Non-Triplets,2.81561443397124
mrps-18C,0.156,Non-Triplets,0.757695710196032
lmp-2,0.2761,Triplets,1.31325928348457
C17H12.6,0.413833333333333,Non-Triplets,7.84351864297769
vps-36,0.231133333333333,Non-Triplets,1.01815887837078
T01D1.8,0.685466666666667,Non-Triplets,3.84982518607474
K07B1.7,0.3597,Non-Triplets,3.730987368952
tofu-7,0.311366666666667,Non-Triplets,0.814572699968673
mth-2,0.453733333333333,Non-Triplets,1.17682285543734
F13G3.6,0.508,Non-Triplets,3.84184675393651
algn-8,0.1584,Non-Triplets,1.05565211067472
nhr-238,0.605766666666667,Non-Triplets,2.59684276751369
F49E8.7,0.553933333333333,Non-Triplets,2.31862414448376
F46B6.4,0.5438,Non-Triplets,4.6967645996812
polh-1,0.4941,Non-Triplets,1.72818810081334
pars-2,0.478733333333333,Non-Triplets,1.18005524433825
zyg-1,0.456166666666667,Non-Triplets,1.30452954436785
F55A11.4,0.4302,Non-Triplets,1.16285232406316
R02D3.8,0.3118,Non-Triplets,1.349959362659
mmaa-1,0.303666666666667,Non-Triplets,0.769175986563309
use-1,0.2981,Non-Triplets,1.34846723924709
Y46G5A.29,0.2908,Non-Triplets,0.890930522837397
pin-2,0.242133333333333,Non-Triplets,1.81730661015786
mig-17,0.2172,Non-Triplets,1.67100525915445
nas-5,0.212366666666667,Non-Triplets,2.03236067752688
K01B6.3,0.1753,Non-Triplets,1.55256929831071
rde-8,0.163833333333333,Non-Triplets,1.27345419843843
pgl-3,0.155666666666667,Non-Triplets,0.610433271868004
F23H11.2,0.1551,Non-Triplets,1.38664404619531
lnp-1,0.154366666666667,Non-Triplets,0.912914723704088
Y34B4A.2,0.132866666666667,Non-Triplets,1.11551998709584
F54D8.6,0.111433333333333,Non-Triplets,0.98406127947757
hira-1,0.105833333333333,Non-Triplets,0.684499905299928
R05G6.4,0.1001,Non-Triplets,0.829044829060663
abt-4,0.102066666666667,Non-Triplets,0.962513098455176
C37A2.8,0.116266666666667,Non-Triplets,0.789773098929735
metr-1,0.1308,Non-Triplets,0.980132407323993
Y106G6D.5,0.133166666666667,Non-Triplets,4.17101649030665
maa-1,0.1351,Non-Triplets,1.37534958685823
R05D3.8,0.1664,Non-Triplets,0.844047967986617
fmo-4,0.180766666666667,Non-Triplets,1.44701801584098
F28E10.4,0.1894,Non-Triplets,1.13790498600824
Y71F9B.9,0.1987,Non-Triplets,1.16072638697472
Y41D4A.6,0.1999,Non-Triplets,1.04962024286433
nhr-112,0.2118,Non-Triplets,3.43329517675899
zhp-3,0.2519,Non-Triplets,0.750457338021014
exos-9,0.2587,Non-Triplets,1.0578003501143
nas-6,0.3024,Non-Triplets,1.618974497367
aff-1,0.3294,Non-Triplets,1.07378976142992
acdh-6,0.363533333333333,Non-Triplets,2.02141872854969
H04D03.2,0.383233333333333,Non-Triplets,0.876338247904268
M02B7.2,0.450333333333333,Non-Triplets,4.10357505600626
vars-1,0.558533333333333,Non-Triplets,1.61842733710679
cest-5.1,0.565166666666667,Non-Triplets,1.84116840779634
nhr-133,0.619433333333333,Non-Triplets,4.12955708811714
Y25C1A.8,0.287433333333333,Non-Triplets,1.3938119334426
cest-31,0.125433333333333,Non-Triplets,1.36096158558661
ZK1128.1,0.562466666666667,Non-Triplets,2.08350995753234
ZC513.2,0.500433333333333,Non-Triplets,2.87310106021255
C01G10.10,0.462266666666667,Non-Triplets,2.83688707716112
snpc-3.4,0.3917,Non-Triplets,1.1616115472994
F26F4.9,0.384133333333333,Non-Triplets,1.25772385427033
T26E4.4,0.372766666666667,Non-Triplets,2.94561912947851
cln-3.1,0.349466666666667,Non-Triplets,1.07276853887396
F01G10.10,0.3361,Non-Triplets,2.02511723258989
T21C9.6,0.232766666666667,Non-Triplets,1.44444778980118
clec-52,0.1448,Non-Triplets,0.863717422265448
rsy-1,0.134566666666667,Non-Triplets,0.887233736980313
C51E3.10,0.157266666666667,Non-Triplets,1.55780895881006
F08G2.7,0.225833333333333,Non-Triplets,1.21927889635931
K09H9.5,0.2392,Non-Triplets,2.01404791633862
C08F8.3,0.281933333333333,Non-Triplets,0.620993668815694
lact-8,0.358333333333333,Non-Triplets,2.19311874968387
K09C4.1,0.374866666666667,Non-Triplets,4.18375966291537
mtrr-1,0.374966666666667,Non-Triplets,1.02530249083828
F15E6.6,0.404633333333333,Non-Triplets,1.70316927728293
daao-1,0.5383,Non-Triplets,1.84046085859643
ddo-2,0.6096,Non-Triplets,2.09872282680193
stip-1,0.610533333333333,Non-Triplets,3.20639886286386
slc-17.6,0.615833333333333,Non-Triplets,1.85366064783278
cyp-35C1,0.1366,Non-Triplets,0.891540388306785
K06A1.2,0.134033333333333,Non-Triplets,1.01207279852344
Y54E5B.2,0.139433333333333,Non-Triplets,1.52988679640007
Y60A3A.16,0.756633333333333,Non-Triplets,5.46941673676855
Y11D7A.10,0.360066666666667,Non-Triplets,1.05201849854536
nhr-87,0.4357,Non-Triplets,6.34693953653228
F35H12.5,0.162133333333333,Non-Triplets,0.872386647630936
nsun-5,0.370533333333333,Non-Triplets,0.891406213915243
cln-3.2,0.199033333333333,Non-Triplets,0.996336565169348
cyp-37A1,0.108766666666667,Non-Triplets,1.05968417465173
pqn-68,0.154166666666667,Non-Triplets,2.60328264444807
rnf-113,0.7329,Non-Triplets,5.11835695620759
fbxa-11,0.4866,Non-Triplets,8.8342077562909
secs-1,0.128666666666666,Non-Triplets,1.29051920749333
math-22,0.404766666666667,Non-Triplets,1.34952842922331
nhr-5,0.5579,Non-Triplets,2.63081117757045
yars-2,0.651666666666667,Non-Triplets,5.17086477887795
nbs-1,0.157366666666667,Non-Triplets,1.35166679153593
Y37E3.8,0.1286,Non-Triplets,0.803561778569426
C24F3.2,0.1302,Non-Triplets,1.29851397156168
T01G1.4,0.196133333333333,Non-Triplets,1.40259534495455
Y45F10D.6,0.272266666666667,Non-Triplets,2.37226543760779
btb-9,0.346,Triplets,1.16759378286888
F58F12.4,0.1071,Triplets,1.15836942074357
D1037.1,0.442833333333333,Non-Triplets,2.02153031987563
adsl-1,0.168166666666667,Non-Triplets,0.68774965454879
bre-2,0.2737,Non-Triplets,1.03285180630317
aat-4,0.402366666666667,Non-Triplets,1.07682950330233
cyp-34A2,0.4205,Non-Triplets,2.65372879110894
B0393.4,0.270833333333333,Non-Triplets,1.19308556410088
Y69H2.9,0.414,Non-Triplets,2.18055642244658
dnj-10,0.128866666666667,Non-Triplets,0.802544032700616
dsb-2,0.1214,Non-Triplets,0.843499859898268
C44H9.5,0.213133333333333,Non-Triplets,1.26158388595081
eng-1,0.246733333333333,Non-Triplets,0.965557299949726
aex-5,0.124933333333333,Non-Triplets,1.36856784003248
scav-4,0.150466666666667,Non-Triplets,0.988427885071232
F28C1.1,0.454233333333333,Non-Triplets,1.54372472390515
Y39A1A.3,0.253033333333333,Non-Triplets,0.975172930272672
C15A11.7,0.31,Non-Triplets,2.88681106367218
pot-1,0.260133333333333,Triplets,0.973727281184782
R11D1.1,0.299266666666667,Non-Triplets,1.32873349381872
pitr-1,0.136666666666667,Non-Triplets,0.806732246363995
pgp-5,0.101966666666667,Non-Triplets,3.31651714035245
alp-1,0.145133333333333,Non-Triplets,0.88358605440437
nhr-103,0.297233333333333,Non-Triplets,2.1133831716053
cerk-1,0.2008,Non-Triplets,1.04325171409785
C54G4.3,0.141233333333333,Non-Triplets,1.01103943793492
fbxa-6,0.334566666666667,Triplets,1.05716835024881
eri-3,0.195066666666667,Non-Triplets,0.804117562571843
nhr-79,0.199933333333333,Non-Triplets,1.30988681915415
fbxa-196,0.510066666666667,Non-Triplets,1.35179544582388
fbxa-64,0.288933333333333,Non-Triplets,1.86004295929078
cku-70,0.1142,Non-Triplets,1.24677572521016
xpb-1,0.125266666666667,Non-Triplets,0.765254402130193
C49A9.2,0.139566666666667,Non-Triplets,0.763364680327536
K09E2.2,0.437133333333333,Triplets,4.04065461263124
cec-6,0.1445,Triplets,0.78304349396058
D1022.4,0.458,Non-Triplets,1.74321256078695
C49H3.4,0.2089,Non-Triplets,0.994687669704064
B0379.7,0.325766666666667,Non-Triplets,0.988349449477796
lurp-1,0.290433333333333,Triplets,2.22205693056567
age-1,0.451533333333333,Triplets,1.23021086437559
F14D7.6,0.228266666666667,Non-Triplets,1.60838637175473
marb-1,0.1082,Non-Triplets,0.938596232791856
kin-21,0.137566666666667,Non-Triplets,0.862235372365168
ZK250.13,0.483466666666667,Non-Triplets,1.87371087429968
B0001.8,0.183933333333333,Non-Triplets,0.822358277442879
ZC13.1,0.209266666666667,Triplets,1.09741772966041
T07A5.1,0.288966666666667,Non-Triplets,2.16162400484413
Y71F9AL.8,0.205966666666667,Triplets,0.999404442366499
nth-1,0.2836,Non-Triplets,0.927130040183304
BE0003N10.1,0.1595,Non-Triplets,0.699753792501062
emb-30,0.145233333333333,Non-Triplets,0.880737436320211
T13F2.4,0.453966666666667,Non-Triplets,3.81631396352877
F49E2.5,0.106,Non-Triplets,1.59082666994352
M28.9,0.171566666666667,Non-Triplets,0.812433847303834
F01F1.11,0.2407,Non-Triplets,0.733697724558205
spds-1,0.216233333333333,Non-Triplets,1.43256345085601
trx-3,0.1191,Non-Triplets,1.0037459822512
C05D11.5,0.2441,Non-Triplets,1.16074059146643
micu-1,0.5396,Triplets,3.7399468927832
Y18H1A.11,0.338366666666667,Non-Triplets,1.67065695910198
lig-1,0.134233333333333,Non-Triplets,0.633261408890915
F25E5.16,0.533933333333333,Non-Triplets,1.92435421531008
rop-1,0.172833333333333,Non-Triplets,1.25776361713785
scav-3,0.182533333333333,Non-Triplets,1.11017719114259
C50F4.10,0.377366666666667,Non-Triplets,0.945670713062908
pkg-2,0.125233333333334,Triplets,0.949116877037758
Y69E1A.8,0.1336,Non-Triplets,1.22054217895876
scm-1,0.1106,Non-Triplets,0.947198503673794
ZK470.2,0.353166666666667,Non-Triplets,1.34183956107671
K07A3.3,0.284733333333333,Non-Triplets,1.87577589926952
smu-2,0.1527,Non-Triplets,0.778862703955807
F54A3.6,0.415533333333333,Triplets,1.37669861195561
C16D2.1,0.270066666666667,Triplets,0.966892942622556
C10A4.9,0.1692,Non-Triplets,0.719315257123445
C06G3.8,0.100766666666667,Non-Triplets,0.860209860524075
snpc-1.2,0.116866666666667,Non-Triplets,0.683992251988494
K09H9.5,0.109266666666667,Non-Triplets,2.01404791633862
ZK418.2,0.110933333333333,Non-Triplets,1.20997725906335
C37C3.1,0.324066666666667,Non-Triplets,1.51793282946237
sir-2.4,0.355533333333333,Non-Triplets,1.04862399236644
fre-1,0.118333333333333,Non-Triplets,0.81143425620805
T23H2.3,0.114833333333333,Non-Triplets,0.694556663289254
ercc-1,0.158133333333333,Non-Triplets,0.92588604860817
mrpl-45,0.1254,Non-Triplets,0.862820008738033
