# Supplementary material for: Pervasive non-triplet alternative splicing drives functional isoform diversity
Source: Nat Commun. 2026 Apr 10;17:5112. doi: 10.1038/s41467-026-71615-5 (PMC13247117; doi:10.1038/s41467-026-71615-5)
Supplement: Supplementary file 10 — Source Data [file 41467_2026_71615_MOESM10_ESM.zip › source data/S3/s3l.tsv]

Gene,Abs_deltaPSI,Group
cgt-2,0.519103,Non-Triplets
elp-1,0.074701,Triplets
etr-1,0.299103,Non-Triplets
fbxa-61,0.236503,Non-Triplets
fln-2,0.01042,Triplets
fubl-1,0.599393,Non-Triplets
fubl-3,0.340588,Non-Triplets
ilkp-1,0.460955,Non-Triplets
nhr-195,0.042861,Non-Triplets
parg-1,0.101615,Triplets
pes-4,0.338349,Non-Triplets
rbm-39,0.659158,Triplets
rsp-7,0.719452,Non-Triplets
sav-1,0.353313,Non-Triplets
sfa-1,0.363094,Non-Triplets
snf-6,0.134787,Non-Triplets
srd-7,0.440961,Triplets
tag-244,0.281818,Non-Triplets
tos-1,0.069601,Non-Triplets
ugt-37,0.58436,Non-Triplets
W01B6.3,0.755794,Non-Triplets
Y17G9A.3,0.077505,Triplets
Y39F10C.1,0.085019,Non-Triplets
Y46E12BL.2,0.382248,Non-Triplets
acp-5,0.3279,Non-Triplets
adr-1,0.069433,Triplets
adr-1,0.1279,Triplets
B0035.3,0.534733,Non-Triplets
best-8,0.3402,Non-Triplets
C08B6.2,0.078733,Triplets
C16A11.5,0.034567,Non-Triplets
C27B7.7,0.4,Non-Triplets
C55A6.10,0.057933,Triplets
chil-13,0.361767,Non-Triplets
chpf-2,0.637367,Non-Triplets
clp-9,0.356733,Non-Triplets
cnnm-4,0.1001,Non-Triplets
ech-2,0.528967,Non-Triplets
F25G6.9,0.556567,Non-Triplets
F25H2.12,0.505867,Non-Triplets
F47H4.2,0.022633,Non-Triplets
F56G4.7,0.0493,Non-Triplets
F58G1.2,0.104,Triplets
farl-11,0.0416,Triplets
flr-4,0.342733,Non-Triplets
frpr-13,0.003167,Non-Triplets
hpo-32,0.3672,Non-Triplets
K07B1.7,0.021333,Non-Triplets
K08D8.4,0.1094,Triplets
M18.6,0.481533,Non-Triplets
M28.4,0.0621,Non-Triplets
M28.4,0.031767,Triplets
mett-10,0.488867,Non-Triplets
nep-9,0.0207,Non-Triplets
nhr-135,0.121867,Non-Triplets
nhr-135,0.129033,Non-Triplets
pigq-1,0.213067,Non-Triplets
pqn-68,0.430733,Non-Triplets
R10D12.13,0.516467,Non-Triplets
R11D1.1,0.029267,Triplets
rbm-25,0.208567,Triplets
rbm-5,0.0485,Triplets
rbm-5,0.073967,Triplets
rmh-2,0.2953,Non-Triplets
rnh-1.0,0.324933,Non-Triplets
rsr-1,0.483633,Non-Triplets
smg-1,0.0387,Triplets
spe-9,0.258733,Non-Triplets
twk-10,0.054733,Triplets
ubl-1,0.531167,Non-Triplets
ugt-5,0.105133,Non-Triplets
unc-42,0.001767,Triplets
W09D6.1,0.1873,Non-Triplets
W09G3.7,0.621167,Non-Triplets
Y105C5A.15,0.001433,Triplets
Y39B6A.43,0.043533,Triplets
Y50D4B.2,0.018267,Non-Triplets
Y54F10BM.12,0.016667,Non-Triplets
Y61A9LA.3,0.195,Triplets
ZC262.2,0.005067,Triplets
ZK185.1,0.011133,Triplets
acdh-6,0.3556,Non-Triplets
arrd-12,0.2178,Non-Triplets
C01G10.10,0.4507,Non-Triplets
C35B1.2,0.142533,Non-Triplets
C41A3.2,0.119033,Non-Triplets
C53H9.2,0.5679,Non-Triplets
cest-5.1,0.392733,Non-Triplets
D1022.4,0.4161,Non-Triplets
D1037.1,0.4,Non-Triplets
ddo-2,0.591767,Non-Triplets
dus-2,0.2787,Non-Triplets
F13G3.6,0.508,Non-Triplets
F15E6.6,0.337167,Non-Triplets
F22D6.9,0.0569,Non-Triplets
F28C1.1,0.454233,Non-Triplets
F29G6.1,0.120133,Non-Triplets
F46B6.4,0.532867,Non-Triplets
F49E8.7,0.505233,Non-Triplets
F54D10.4,0.034533,Non-Triplets
fbxa-11,0.492767,Non-Triplets
fbxa-196,0.3754,Non-Triplets
hrpu-2,0.0252,Triplets
K07B1.7,0.315633,Non-Triplets
K09C4.1,0.364733,Non-Triplets
lact-8,0.337533,Non-Triplets
M02B7.2,0.450167,Non-Triplets
metl-2,0.307333,Non-Triplets
micu-1,0.516433,Triplets
nas-6,0.276233,Non-Triplets
nhr-112,0.220433,Non-Triplets
nhr-237,0.6077,Non-Triplets
nhr-238,0.5695,Non-Triplets
nhr-87,0.416167,Non-Triplets
plc-2,0.1378,Non-Triplets
plc-2,0.106633,Non-Triplets
ppw-1,0.061267,Non-Triplets
pqn-68,0.215933,Non-Triplets
R11D1.1,0.352833,Non-Triplets
rnf-113,0.6752,Non-Triplets
secs-1,0.128933,Non-Triplets
stip-1,0.6169,Non-Triplets
vars-1,0.507867,Non-Triplets
Y106G6D.5,0.106133,Non-Triplets
Y20C6A.1,0.0836,Non-Triplets
Y39F10C.1,0.0729,Triplets
Y54E5B.2,0.100967,Non-Triplets
Y60A3A.16,0.765067,Non-Triplets
yars-2,0.600033,Non-Triplets
ZC513.2,0.381633,Non-Triplets
zip-12,0.081267,Triplets
ZK1128.1,0.535567,Non-Triplets
