# Supplementary material for: Pervasive non-triplet alternative splicing drives functional isoform diversity
Source: Nat Commun. 2026 Apr 10;17:5112. doi: 10.1038/s41467-026-71615-5 (PMC13247117; doi:10.1038/s41467-026-71615-5)
Supplement: Supplementary file 10 — Source Data [file 41467_2026_71615_MOESM10_ESM.zip › source data/S3/s3m.tsv]

Gene,Abs_deltaPSI,Group
dpy-1,0.0395067706932114,Triplets
dpy-1,0.0218877643311537,Triplets
rbm-39,0.708512477046052,Triplets
lea-1,0.183604515431833,Triplets
dsc-4,0.161386606447516,Triplets
pes-4,0.287066753673757,Non-Triplets
Y71H2AM.14,0.348008385744235,Non-Triplets
Y42G9A.1,0.177568689887849,Non-Triplets
fubl-1,0.633282020814645,Non-Triplets
tos-1,0.0717609445795531,Non-Triplets
sav-1,0.542663258025446,Non-Triplets
pbo-6,0.0807735290564214,Non-Triplets
rsp-7,0.719451590871052,Non-Triplets
tag-244,0.281817592174573,Non-Triplets
Y46E12BL.2,0.50005275485782,Non-Triplets
etr-1,0.340507734634246,Non-Triplets
tba-7,0.182044698075789,Non-Triplets
ckr-2,0.0581760073192142,Non-Triplets
rps-22,0.639002488444232,Non-Triplets
C53A5.13,0.149,Triplets
rbm-5,0.0853333333333333,Triplets
ZC262.2,0.0244,Triplets
pqn-68,0.455033333333333,Non-Triplets
nhr-135,0.131233333333333,Non-Triplets
R10D12.13,0.336566666666667,Triplets
rbm-25,0.257733333333333,Triplets
Y61A9LA.3,0.237033333333333,Triplets
adr-1,0.191866666666667,Triplets
F57C12.6,0.0604,Triplets
smg-1,0.0701000000000002,Triplets
F58G1.2,0.217566666666667,Triplets
F25H2.12,0.505866666666667,Non-Triplets
W09G3.7,0.621166666666667,Non-Triplets
ech-2,0.570833333333333,Non-Triplets
pbo-6,0.105233333333333,Non-Triplets
K07B1.7,0.0741333333333332,Non-Triplets
M18.6,0.520933333333333,Non-Triplets
ubl-1,0.560733333333333,Non-Triplets
chil-13,0.393566666666667,Non-Triplets
frpr-13,0.0086,Non-Triplets
adr-1,0.0768,Triplets
Y105C5A.15,0.0171333333333333,Triplets
best-8,0.424333333333333,Non-Triplets
W08F4.7,0.0232333333333333,Non-Triplets
rsr-1,0.576,Non-Triplets
F49C5.12,0.1394,Non-Triplets
chpf-2,0.543833333333333,Non-Triplets
acp-5,0.3815,Non-Triplets
rbm-5,0.0739666666666666,Triplets
nas-29,0.0064,Non-Triplets
Y37F4.6,0.379433333333333,Non-Triplets
F16B4.5,0.0760999999999999,Non-Triplets
clp-9,0.4263,Non-Triplets
C17H12.6,0.413833333333333,Non-Triplets
T01D1.8,0.685466666666667,Non-Triplets
K07B1.7,0.3597,Non-Triplets
egl-5,0.0478,Triplets
F13G3.6,0.508,Non-Triplets
nhr-238,0.605766666666667,Non-Triplets
F49E8.7,0.553933333333333,Non-Triplets
F46B6.4,0.5438,Non-Triplets
Y106G6D.5,0.133166666666667,Non-Triplets
nhr-112,0.2118,Non-Triplets
M02B7.2,0.450333333333333,Non-Triplets
vars-1,0.558533333333333,Non-Triplets
nhr-133,0.619433333333333,Non-Triplets
ZK1128.1,0.562466666666667,Non-Triplets
C01G10.10,0.462266666666667,Non-Triplets
math-3,0.0330333333333334,Non-Triplets
K09C4.1,0.374866666666667,Non-Triplets
stip-1,0.610533333333333,Non-Triplets
Y54E5B.2,0.139433333333333,Non-Triplets
Y60A3A.16,0.756633333333333,Non-Triplets
nas-29,0.0064666666666667,Non-Triplets
nhr-87,0.4357,Non-Triplets
pqn-68,0.154166666666667,Non-Triplets
rnf-113,0.7329,Non-Triplets
egl-5,0.0768333333333334,Triplets
fbxa-11,0.4866,Non-Triplets
nhr-5,0.5579,Non-Triplets
yars-2,0.651666666666667,Non-Triplets
Y45F10D.6,0.272266666666667,Non-Triplets
cest-16,0.0275333333333334,Triplets
D1037.1,0.442833333333333,Non-Triplets
F22D6.9,0.0670666666666666,Non-Triplets
nhr-103,0.297233333333333,Non-Triplets
K09E2.2,0.437133333333333,Triplets
D1022.4,0.458,Non-Triplets
T08D2.8,0.0638666666666667,Non-Triplets
ppw-1,0.0807,Non-Triplets
micu-1,0.5396,Triplets
