# Supplementary material for: Pervasive non-triplet alternative splicing drives functional isoform diversity
Source: Nat Commun. 2026 Apr 10;17:5112. doi: 10.1038/s41467-026-71615-5 (PMC13247117; doi:10.1038/s41467-026-71615-5)
Supplement: Supplementary file 10 — Source Data [file 41467_2026_71615_MOESM10_ESM.zip › source data/S3/s3b.tsv]

category,kind,count,total,percent
Overall,essential,205,399,51
Overall,poison,194,399,49
Cassette,essential,30,82,37
Cassette,poison,52,82,63
Upstream A3SS,essential,70,135,52
Upstream A3SS,poison,65,135,48
Upstream A5SS,essential,105,182,58
Upstream A5SS,poison,77,182,42
