# Supplementary material for: Pervasive non-triplet alternative splicing drives functional isoform diversity
Source: Nat Commun. 2026 Apr 10;17:5112. doi: 10.1038/s41467-026-71615-5 (PMC13247117; doi:10.1038/s41467-026-71615-5)
Supplement: Supplementary file 10 — Source Data [file 41467_2026_71615_MOESM10_ESM.zip › source data/S3/s3a.tsv]

DataFrame,Non_Triplet_Percentage
Overall,89
Cassette,74
A3SS,93
A5SS,93
