# Supplementary material for: Pervasive non-triplet alternative splicing drives functional isoform diversity
Source: Nat Commun. 2026 Apr 10;17:5112. doi: 10.1038/s41467-026-71615-5 (PMC13247117; doi:10.1038/s41467-026-71615-5)
Supplement: Supplementary file 10 — Source Data [file 41467_2026_71615_MOESM10_ESM.zip › source data/S3/s3e.tsv]

type,length
Reference,106
Alternate,131
Reference,50
Alternate,354
Reference,51
Alternate,202
Reference,99
Alternate,211
Reference,50
Alternate,169
Reference,69
Alternate,236
Reference,55
Alternate,287
Reference,165
Alternate,478
Reference,124
Alternate,233
Reference,82
Alternate,287
Reference,52
Alternate,140
Reference,37
Alternate,468
Reference,16
Alternate,240
Reference,3
Alternate,208
Reference,39
Alternate,157
Reference,122
Alternate,630
Reference,260
Alternate,370
Reference,766
Alternate,1158
Reference,74
Alternate,168
Reference,333
Alternate,452
Reference,80
Alternate,216
Reference,254
Alternate,261
Reference,49
Alternate,186
Reference,141
Alternate,206
Reference,42
Alternate,223
Reference,50
Alternate,240
Reference,94
Alternate,345
Reference,31
Alternate,248
Reference,31
Alternate,219
Reference,50
Alternate,351
Reference,112
Alternate,428
Reference,740
Alternate,1318
Reference,22
Alternate,206
Reference,257
Alternate,454
Reference,36
Alternate,214
Reference,149
Alternate,273
Reference,47
Alternate,217
Reference,74
Alternate,177
