# Supplementary material for: Pervasive non-triplet alternative splicing drives functional isoform diversity
Source: Nat Commun. 2026 Apr 10;17:5112. doi: 10.1038/s41467-026-71615-5 (PMC13247117; doi:10.1038/s41467-026-71615-5)
Supplement: Supplementary file 10 — Source Data [file 41467_2026_71615_MOESM10_ESM.zip › source data/S3/s3d.tsv]

type,distance,point_color
Reference,-327,grey
Alternate,-17,grey
Reference,-180,grey
Alternate,188,black
Reference,-61,grey
Alternate,532,black
Reference,-21,grey
Alternate,577,black
Reference,-282,grey
Alternate,697,black
Reference,68,grey
Alternate,2928,black
Reference,-139,grey
Alternate,2127,black
Reference,-99,grey
Alternate,562,black
Reference,-127,grey
Alternate,172,black
Reference,-9,grey
Alternate,823,black
Reference,-96,grey
Alternate,781,black
Reference,-543,grey
Alternate,-112,grey
Reference,-174,grey
Alternate,-7,grey
Reference,-209,grey
Alternate,624,black
Reference,-147,grey
Alternate,359,black
Reference,-169,grey
Alternate,408,black
Reference,-332,grey
Alternate,984,black
Reference,-160,grey
Alternate,156,black
Reference,-156,grey
Alternate,1768,black
Reference,-142,grey
Alternate,760,black
Reference,-229,grey
Alternate,1426,black
Reference,-113,grey
Alternate,1244,black
Reference,-108,grey
Alternate,-20,grey
Reference,-181,grey
Alternate,1347,black
Reference,-102,grey
Alternate,1186,black
Reference,-83,grey
Alternate,380,black
Reference,-85,grey
Alternate,678,black
Reference,-131,grey
Alternate,522,black
Reference,-190,grey
Alternate,102,black
Reference,-93,grey
Alternate,725,black
Reference,39,grey
Alternate,1760,black
Reference,-195,grey
Alternate,10,grey
Reference,-72,grey
Alternate,1085,black
Reference,-655,grey
Alternate,366,black
Reference,-168,grey
Alternate,1036,black
Reference,-438,grey
Alternate,2263,black
Reference,-175,grey
Alternate,1033,black
Reference,-152,grey
Alternate,318,black
Reference,-172,grey
Alternate,253,black
Reference,-108,grey
Alternate,1177,black
Reference,-271,grey
Alternate,42,grey
Reference,-46,grey
Alternate,849,black
Reference,-147,grey
Alternate,496,black
Reference,-501,grey
Alternate,329,black
Reference,-208,grey
Alternate,3366,black
Reference,40,grey
Alternate,1133,black
Reference,-231,grey
Alternate,874,black
Reference,-216,grey
Alternate,214,black
Reference,-127,grey
Alternate,1126,black
Reference,-294,grey
Alternate,128,black
Reference,-90,grey
Alternate,550,black
Reference,-105,grey
Alternate,46,grey
Reference,-75,grey
Alternate,334,black
Reference,-64,grey
Alternate,682,black
Reference,-110,grey
Alternate,9,grey
Reference,-146,grey
Alternate,408,black
Reference,-132,grey
Alternate,557,black
Reference,-108,grey
Alternate,665,black
Reference,-263,grey
Alternate,321,black
Reference,-77,grey
Alternate,35,grey
Reference,-331,grey
Alternate,-27,grey
Reference,-94,grey
Alternate,657,black
Reference,-182,grey
Alternate,-14,grey
Reference,-232,grey
Alternate,954,black
Reference,-190,grey
Alternate,136,black
Reference,-156,grey
Alternate,1472,black
Reference,-143,grey
Alternate,1752,black
Reference,-85,grey
Alternate,3181,black
Reference,-159,grey
Alternate,575,black
Reference,-160,grey
Alternate,253,black
Reference,-494,grey
Alternate,153,black
Reference,-115,grey
Alternate,505,black
Reference,-67,grey
Alternate,156,black
Reference,-284,grey
Alternate,213,black
Reference,-339,grey
Alternate,302,black
Reference,-264,grey
Alternate,380,black
Reference,-112,grey
Alternate,1518,black
Reference,-89,grey
Alternate,978,black
Reference,-128,grey
Alternate,-14,grey
Reference,-106,grey
Alternate,309,black
Reference,-342,grey
Alternate,6877,black
Reference,-170,grey
Alternate,423,black
Reference,-129,grey
Alternate,461,black
Reference,-121,grey
Alternate,1639,black
Reference,-202,grey
Alternate,306,black
Reference,-220,grey
Alternate,1066,black
Reference,-556,grey
Alternate,591,black
Reference,-181,grey
Alternate,480,black
Reference,-199,grey
Alternate,712,black
Reference,-131,grey
Alternate,611,black
Reference,-194,grey
Alternate,191,black
Reference,-92,grey
Alternate,830,black
Reference,-181,grey
Alternate,127,black
Reference,-211,grey
Alternate,1096,black
Reference,-177,grey
Alternate,409,black
Reference,-82,grey
Alternate,1338,black
Reference,-129,grey
Alternate,380,black
Reference,-202,grey
Alternate,588,black
Reference,-157,grey
Alternate,451,black
Reference,-120,grey
Alternate,1451,black
Reference,-132,grey
Alternate,473,black
Reference,-82,grey
Alternate,403,black
Reference,-130,grey
Alternate,1215,black
Reference,-130,grey
Alternate,-13,grey
Reference,-239,grey
Alternate,749,black
Reference,-163,grey
Alternate,1669,black
Reference,-100,grey
Alternate,904,black
Reference,-187,grey
Alternate,153,black
Reference,-815,grey
Alternate,423,black
Reference,-217,grey
Alternate,747,black
Reference,-371,grey
Alternate,368,black
Reference,-134,grey
Alternate,336,black
Reference,-196,grey
Alternate,639,black
Reference,-219,grey
Alternate,431,black
Reference,-39,grey
Alternate,773,black
Reference,-386,grey
Alternate,488,black
Reference,-142,grey
Alternate,1228,black
Reference,-356,grey
Alternate,765,black
Reference,-287,grey
Alternate,1847,black
Reference,-223,grey
Alternate,996,black
Reference,-88,grey
Alternate,616,black
Reference,-114,grey
Alternate,1975,black
Reference,-193,grey
Alternate,673,black
Reference,-228,grey
Alternate,659,black
Reference,-370,grey
Alternate,1095,black
Reference,-304,grey
Alternate,1113,black
Reference,-502,grey
Alternate,154,black
Reference,-182,grey
Alternate,605,black
Reference,-179,grey
Alternate,1146,black
Reference,-185,grey
Alternate,1491,black
Reference,-50,grey
Alternate,728,black
Reference,-111,grey
Alternate,3877,black
Reference,-218,grey
Alternate,3104,black
Reference,-205,grey
Alternate,114,black
Reference,-412,grey
Alternate,760,black
Reference,-214,grey
Alternate,351,black
Reference,-316,grey
Alternate,234,black
Reference,-320,grey
Alternate,1413,black
Reference,-59,grey
Alternate,608,black
Reference,-142,grey
Alternate,1245,black
Reference,-71,grey
Alternate,614,black
Reference,-142,grey
Alternate,886,black
Reference,-154,grey
Alternate,148,black
Reference,-249,grey
Alternate,28,grey
Reference,-136,grey
Alternate,900,black
Reference,-134,grey
Alternate,162,black
Reference,-352,grey
Alternate,280,black
Reference,-226,grey
Alternate,961,black
Reference,-331,grey
Alternate,268,black
Reference,-64,grey
Alternate,138,black
Reference,-2,grey
Alternate,1818,black
Reference,-109,grey
Alternate,1368,black
Reference,-92,grey
Alternate,687,black
Reference,-130,grey
Alternate,1074,black
Reference,-100,grey
Alternate,549,black
Reference,-58,grey
Alternate,1393,black
Reference,-193,grey
Alternate,154,black
Reference,-70,grey
Alternate,1615,black
Reference,-145,grey
Alternate,-51,grey
Reference,-97,grey
Alternate,429,black
Reference,-152,grey
Alternate,2610,black
Reference,-110,grey
Alternate,666,black
Reference,-344,grey
Alternate,242,black
Reference,-362,grey
Alternate,960,black
Reference,-261,grey
Alternate,3554,black
Reference,-168,grey
Alternate,1175,black
Reference,-506,grey
Alternate,-38,grey
Reference,-183,grey
Alternate,-108,grey
Reference,-274,grey
Alternate,81,black
Reference,-88,grey
Alternate,1830,black
Reference,-110,grey
Alternate,582,black
Reference,-96,grey
Alternate,392,black
Reference,-106,grey
Alternate,720,black
Reference,-109,grey
Alternate,114,black
Reference,-237,grey
Alternate,332,black
Reference,-127,grey
Alternate,1540,black
Reference,-120,grey
Alternate,737,black
Reference,-73,grey
Alternate,430,black
Reference,-436,grey
Alternate,802,black
Reference,-130,grey
Alternate,738,black
Reference,-111,grey
Alternate,182,black
Reference,-152,grey
Alternate,1307,black
Reference,-43,grey
Alternate,933,black
Reference,-84,grey
Alternate,269,black
Reference,-136,grey
Alternate,1687,black
Reference,-337,grey
Alternate,519,black
Reference,-181,grey
Alternate,211,black
Reference,-85,grey
Alternate,627,black
Reference,-105,grey
Alternate,266,black
Reference,-112,grey
Alternate,1230,black
Reference,-299,grey
Alternate,188,black
Reference,-324,grey
Alternate,1718,black
Reference,-115,grey
Alternate,499,black
Reference,-165,grey
Alternate,1760,black
Reference,-239,grey
Alternate,684,black
Reference,-312,grey
Alternate,1007,black
Reference,-324,grey
Alternate,968,black
Reference,-150,grey
Alternate,1463,black
Reference,-183,grey
Alternate,769,black
Reference,-204,grey
Alternate,1795,black
Reference,19,grey
Alternate,1397,black
Reference,-138,grey
Alternate,575,black
Reference,-87,grey
Alternate,1046,black
Reference,-135,grey
Alternate,505,black
Reference,-382,grey
Alternate,1386,black
Reference,-91,grey
Alternate,645,black
Reference,-171,grey
Alternate,946,black
Reference,-345,grey
Alternate,271,black
Reference,-135,grey
Alternate,313,black
Reference,-118,grey
Alternate,661,black
Reference,-417,grey
Alternate,1375,black
Reference,-167,grey
Alternate,2111,black
Reference,-214,grey
Alternate,708,black
Reference,-112,grey
Alternate,525,black
Reference,-154,grey
Alternate,1701,black
Reference,-188,grey
Alternate,2498,black
Reference,-178,grey
Alternate,312,black
Reference,-440,grey
Alternate,3317,black
Reference,-123,grey
Alternate,610,black
Reference,-84,grey
Alternate,3182,black
Reference,-94,grey
Alternate,918,black
Reference,-120,grey
Alternate,166,black
Reference,-177,grey
Alternate,469,black
Reference,-201,grey
Alternate,1273,black
Reference,-126,grey
Alternate,124,black
Reference,-168,grey
Alternate,694,black
Reference,-334,grey
Alternate,870,black
Reference,-245,grey
Alternate,437,black
Reference,-56,grey
Alternate,557,black
Reference,-171,grey
Alternate,940,black
Reference,-137,grey
Alternate,605,black
Reference,-159,grey
Alternate,607,black
Reference,-147,grey
Alternate,806,black
Reference,-96,grey
Alternate,1546,black
Reference,-138,grey
Alternate,575,black
Reference,-732,grey
Alternate,2093,black
Reference,-270,grey
Alternate,337,black
Reference,-367,grey
Alternate,495,black
Reference,-124,grey
Alternate,453,black
Reference,-178,grey
Alternate,624,black
Reference,-137,grey
Alternate,833,black
Reference,-120,grey
Alternate,611,black
Reference,-205,grey
Alternate,495,black
Reference,-184,grey
Alternate,832,black
Reference,-81,grey
Alternate,454,black
Reference,-87,grey
Alternate,796,black
Reference,-129,grey
Alternate,976,black
Reference,-112,grey
Alternate,784,black
Reference,-540,grey
Alternate,2396,black
Reference,-105,grey
Alternate,76,grey
Reference,-263,grey
Alternate,-66,grey
Reference,-71,grey
Alternate,-6,grey
Reference,-66,grey
Alternate,905,black
Reference,-150,grey
Alternate,38,grey
Reference,-36,grey
Alternate,715,black
Reference,-378,grey
Alternate,716,black
Reference,-36,grey
Alternate,874,black
Reference,-77,grey
Alternate,1565,black
Reference,-529,grey
Alternate,3118,black
Reference,-310,grey
Alternate,558,black
Reference,-96,grey
Alternate,728,black
Reference,-362,grey
Alternate,1938,black
Reference,-102,grey
Alternate,1381,black
Reference,-126,grey
Alternate,989,black
Reference,-157,grey
Alternate,631,black
Reference,-333,grey
Alternate,1933,black
Reference,-111,grey
Alternate,124,black
Reference,-96,grey
Alternate,28,grey
Reference,-245,grey
Alternate,630,black
Reference,-413,grey
Alternate,164,black
Reference,-282,grey
Alternate,851,black
Reference,-120,grey
Alternate,850,black
Reference,-341,grey
Alternate,-30,grey
Reference,-189,grey
Alternate,-5,grey
Reference,-281,grey
Alternate,735,black
Reference,-192,grey
Alternate,634,black
Reference,-262,grey
Alternate,166,black
Reference,-382,grey
Alternate,337,black
Reference,-359,grey
Alternate,1335,black
Reference,-204,grey
Alternate,1000,black
Reference,-352,grey
Alternate,282,black
Reference,-114,grey
Alternate,149,black
Reference,-56,grey
Alternate,416,black
Reference,-90,grey
Alternate,614,black
Reference,-177,grey
Alternate,128,black
Reference,-248,grey
Alternate,2034,black
Reference,-150,grey
Alternate,191,black
Reference,-150,grey
Alternate,14,grey
Reference,-68,grey
Alternate,1191,black
Reference,-135,grey
Alternate,371,black
Reference,-195,grey
Alternate,110,black
Reference,589,black
Alternate,1044,black
Reference,-86,grey
Alternate,1175,black
Reference,-84,grey
Alternate,188,black
Reference,-231,grey
Alternate,605,black
Reference,-214,grey
Alternate,874,black
Reference,-523,grey
Alternate,196,black
Reference,-262,grey
Alternate,322,black
Reference,-93,grey
Alternate,980,black
Reference,-296,grey
Alternate,114,black
Reference,-143,grey
Alternate,527,black
Reference,-269,grey
Alternate,1451,black
Reference,-92,grey
Alternate,719,black
Reference,-360,grey
Alternate,2335,black
Reference,-72,grey
Alternate,230,black
Reference,-370,grey
Alternate,706,black
Reference,-246,grey
Alternate,1085,black
Reference,-153,grey
Alternate,350,black
Reference,-108,grey
Alternate,749,black
Reference,-248,grey
Alternate,1046,black
Reference,-207,grey
Alternate,884,black
Reference,-204,grey
Alternate,607,black
Reference,-147,grey
Alternate,1547,black
Reference,-141,grey
Alternate,1928,black
Reference,-126,grey
Alternate,742,black
Reference,-555,grey
Alternate,92,black
Reference,-181,grey
Alternate,231,black
Reference,-65,grey
Alternate,72,grey
Reference,-133,grey
Alternate,694,black
Reference,-339,grey
Alternate,-23,grey
Reference,-258,grey
Alternate,43,grey
Reference,-234,grey
Alternate,740,black
Reference,-123,grey
Alternate,466,black
Reference,-129,grey
Alternate,590,black
Reference,-126,grey
Alternate,548,black
Reference,-231,grey
Alternate,142,black
Reference,-441,grey
Alternate,1343,black
Reference,-220,grey
Alternate,433,black
Reference,-81,grey
Alternate,851,black
Reference,-214,grey
Alternate,822,black
Reference,-49,grey
Alternate,705,black
Reference,-132,grey
Alternate,550,black
Reference,-78,grey
Alternate,274,black
Reference,-176,grey
Alternate,332,black
Reference,-198,grey
Alternate,-28,grey
Reference,-270,grey
Alternate,1354,black
Reference,-270,grey
Alternate,214,black
Reference,-294,grey
Alternate,556,black
Reference,-87,grey
Alternate,1082,black
Reference,-87,grey
Alternate,310,black
Reference,-137,grey
Alternate,560,black
Reference,-245,grey
Alternate,554,black
Reference,-102,grey
Alternate,305,black
Reference,-148,grey
Alternate,423,black
Reference,-204,grey
Alternate,817,black
Reference,-189,grey
Alternate,46,grey
Reference,-174,grey
Alternate,181,black
Reference,-116,grey
Alternate,693,black
Reference,-150,grey
Alternate,67,grey
Reference,-52,grey
Alternate,423,black
Reference,-592,grey
Alternate,474,black
Reference,-132,grey
Alternate,368,black
Reference,-134,grey
Alternate,1422,black
Reference,-166,grey
Alternate,192,black
Reference,115,black
Alternate,890,black
Reference,-251,grey
Alternate,618,black
