# Supplementary material for: Pervasive non-triplet alternative splicing drives functional isoform diversity
Source: Nat Commun. 2026 Apr 10;17:5112. doi: 10.1038/s41467-026-71615-5 (PMC13247117; doi:10.1038/s41467-026-71615-5)
Supplement: Supplementary file 10 — Source Data [file 41467_2026_71615_MOESM10_ESM.zip › source data/S3/s3f.tsv]

type,length
Reference,823
Alternate,1133
Reference,37
Alternate,468
Reference,69
Alternate,236
Reference,52
Alternate,140
Reference,82
Alternate,287
Reference,165
Alternate,478
Reference,51
Alternate,202
Reference,50
Alternate,169
Reference,99
Alternate,211
Reference,50
Alternate,354
Reference,86
Alternate,252
Reference,322
Alternate,441
Reference,260
Alternate,370
Reference,101
Alternate,378
Reference,74
Alternate,168
Reference,122
Alternate,630
Reference,333
Alternate,452
Reference,42
Alternate,223
Reference,257
Alternate,454
Reference,141
Alternate,206
Reference,31
Alternate,219
Reference,149
Alternate,273
Reference,30
Alternate,341
Reference,22
Alternate,206
Reference,2
Alternate,166
Reference,49
Alternate,186
Reference,112
Alternate,428
Reference,50
Alternate,351
Reference,47
Alternate,217
Reference,41
Alternate,276
Reference,31
Alternate,248
