# Supplementary material for: Pervasive non-triplet alternative splicing drives functional isoform diversity
Source: Nat Commun. 2026 Apr 10;17:5112. doi: 10.1038/s41467-026-71615-5 (PMC13247117; doi:10.1038/s41467-026-71615-5)
Supplement: Supplementary file 10 — Source Data [file 41467_2026_71615_MOESM10_ESM.zip › source data/S3/s3g.tsv]

Gene,log2FC_correct,padj,NMD
B0379.2,-0.268797191,0.867025945,Resistant
dys-1,0.137070777,0.920762294,Resistant
vab-10,-0.233933833,0.710256108,Resistant
Y105E8A.25,-0.292175773,0.613498957,Resistant
Y71F9B.6,-0.075655806,0.907860972,Resistant
fhod-1,0.245098149,0.761078174,Resistant
frm-4,-0.057881648,0.944742037,Resistant
zipt-11,-0.432636328,0.371398837,Resistant
pqn-52,-0.667255711,0.367070871,Resistant
zipt-2.4,-0.570578054,0.343611179,Resistant
hpo-11,-0.419868352,0.392402796,Resistant
lin-10,-0.45003774,0.438408888,Resistant
T19A6.1,-0.349844712,0.407619536,Resistant
T08G11.1,-0.395888665,0.207695445,Resistant
blmp-1,0.249059744,0.87640511,Resistant
cdk-9,-0.204367437,0.616909176,Resistant
nlp-38,-0.002750854,0.998069333,Resistant
peel-1,-0.362377288,0.713309994,Resistant
Y47G6A.7,-0.128989098,0.829207504,Resistant
nab-1,0.650308334,0.286476663,Resistant
met-1,-0.399867729,0.427538138,Resistant
mes-3,-0.378676016,0.232417605,Resistant
tom-1,0.116044218,0.916077425,Resistant
F46F11.1,-0.298298147,0.426332003,Resistant
hpo-27,-0.610222454,0.063999039,Resistant
C01H6.8,0.112785033,0.960455862,Resistant
unc-13,0.15675542,0.872905406,Resistant
rme-8,-0.570113007,0.170379334,Resistant
din-1,0.046064599,0.977628243,Resistant
Y46G5A.15,-0.155397492,0.784021952,Resistant
acl-7,-0.712801465,0.241019334,Sensitive
C13B4.1,-0.57189689,0.371450201,Resistant
rsp-4,0.120095784,0.871337009,Sensitive
T25D10.4,0.49792913,0.435708267,Sensitive
him-14,-0.630037779,0.484617215,Resistant
C23H3.9,-0.161075638,0.928608083,Resistant
glr-4,0.585113529,0.340339786,Resistant
swsn-7,-0.649261807,0.312722799,Resistant
F46C5.6,0.162649701,0.748348986,Resistant
ptp-3,0.246201272,0.786632089,Resistant
tag-10,-0.922916345,0.216539064,Resistant
sea-2,0.21687787,0.58877975,Resistant
cpna-1,-0.009583968,0.99134052,Resistant
pqn-35,0.308212655,0.787011261,Resistant
clr-1,-0.367497887,0.488487587,Resistant
clr-1,-0.367497887,0.488487587,Resistant
ifb-2,-0.11556883,0.942019819,Resistant
gyf-1,-0.356665041,0.356740971,Resistant
ceh-38,-0.554319567,0.364686031,Resistant
C15F1.1,-0.181850039,0.904525995,Resistant
unc-104,0.183996124,0.845752796,Resistant
ubc-24,-0.078356412,0.976005833,Sensitive
mel-11,-0.520098606,0.36482766,Resistant
uaf-1,-0.103501096,0.842906502,Sensitive
tra-1,-0.083381931,0.929793144,Resistant
pod-1,-0.780402667,0.331281954,Resistant
dpy-1,2.654144205,0.000556734,Resistant
dpy-1,2.654144205,0.000556734,Resistant
cic-1,-0.260853226,0.661110154,Resistant
daf-2,-0.0798251,0.94276087,Resistant
H06I04.6,-0.190106609,0.783310333,Resistant
Y50D7A.8,-0.475047649,0.514580982,Resistant
gei-4,-0.204888023,0.788660106,Resistant
stim-1,-0.152609906,0.796567904,Resistant
oxy-4,-0.263851739,0.561336983,Sensitive
Y55B1AR.2,-0.33148953,0.562324973,Resistant
mvk-1,-0.475312367,0.197775405,Resistant
mvk-1,-0.475312367,0.197775405,Resistant
efk-1,-0.3523082,0.729968174,Resistant
Y102E9.5,-0.025047592,0.986923995,Resistant
flap-1,-0.400795323,0.428479316,Resistant
pat-12,-0.138317906,0.810899837,Resistant
dagl-2,-0.247142142,0.681014762,Resistant
gei-8,-0.03773779,0.968280346,Resistant
ZK370.4,-0.64860499,0.320061238,Resistant
mig-22,0.398294785,0.520477038,Sensitive
clip-1,0.123711126,0.849512207,Resistant
mua-3,-0.266992624,0.874045255,Resistant
spat-2,-0.428023848,0.193673602,Resistant
W06F12.3,0.170896507,0.910687237,Sensitive
pqn-41,-0.067707405,0.937266135,Resistant
E02H9.3,-0.523125945,0.207147127,Resistant
smg-6,-0.179648656,0.834781149,Resistant
feh-1,0.087323034,0.916790383,Resistant
gei-1,0.115602184,0.914668978,Resistant
golg-4,-0.21604141,0.838234661,Resistant
cisd-3.1,-0.426700445,0.192976231,Sensitive
F35G12.5,0.31118124,0.702560541,Resistant
gop-1,-0.143444091,0.799984728,Resistant
daf-4,0.0724662,0.964626589,Resistant
par-3,-0.459327333,0.521774702,Resistant
T04C9.1,-0.263796127,0.637555931,Resistant
gar-2,0.459080894,0.610154516,Resistant
rbf-1,0.194805744,0.815398684,Resistant
lim-8,-0.188958896,0.886728074,Resistant
fbn-1,-0.098378824,0.981081703,Resistant
clp-1,-0.116351787,0.893925599,Resistant
clec-149,0.389904967,0.621668,Sensitive
R05D3.12,0.02890006,0.978818212,Sensitive
K02F3.2,-0.435257475,0.206677631,Resistant
sma-2,1.028856383,0.063894309,Sensitive
rgr-1,-0.470004507,0.280528764,Resistant
unc-16,-0.192999948,0.667022627,Resistant
unc-43,-0.019623097,0.987352576,Resistant
T12G3.2,-0.562264807,0.438475065,Resistant
F08G5.3,0.521775492,0.38246523,Resistant
col-99,0.493187587,0.582790089,Resistant
tag-273,0.219816411,0.836548491,Resistant
map-2,-0.486350827,0.221771484,Resistant
hlh-30,-0.084570352,0.926625052,Resistant
pqn-22,-0.249568555,0.567687268,Resistant
unc-77,0.533359904,0.472678057,Resistant
deb-1,-0.129427659,0.889614228,Resistant
F33D4.6,-0.05413841,0.987295697,Resistant
C06A6.4,-1.025700521,0.16601763,Resistant
clec-51,0.319344571,0.568528216,Sensitive
pezo-1,-0.382420573,0.548401448,Resistant
rbm-39,0.845974341,0.022535711,Sensitive
let-653,-0.075008893,0.985443946,Resistant
best-22,-0.449430654,0.29997842,Resistant
unc-31,0.46054707,0.294790246,Resistant
Y64G10A.7,0.276137436,0.764314163,Resistant
Y57G11C.42,0.242406968,0.894912349,Resistant
eps-8,-0.100571517,0.925138794,Resistant
clec-199,0.148308064,0.890250646,Resistant
denn-4,-0.188901256,0.627050551,Resistant
lgc-22,0.248372681,0.887945464,Resistant
jmjd-1.2,-0.486248393,0.391536934,Resistant
unc-44,-0.073252835,0.92876369,Resistant
zen-4,-0.698383577,0.366013128,Resistant
unc-82,0.165996893,0.826763909,Resistant
unc-82,0.165996893,0.826763909,Resistant
kvs-5,-0.281077096,0.839459285,Resistant
itr-1,-0.207562016,0.586253652,Resistant
C49H3.6,-0.627682305,0.466371743,Resistant
grsp-2,-0.189936796,0.836548491,Resistant
wnk-1,-0.368396756,0.481342027,Resistant
grl-7,0.110870854,0.967437818,Resistant
madd-2,0.671623713,0.242093336,Resistant
C14C10.2,0.037471709,0.972587642,Resistant
tank-1,0.383124852,0.396984838,Resistant
egl-2,0.586155443,0.332817349,Sensitive
uig-1,0.559365595,0.361722741,Resistant
rft-2,-0.880440628,0.018212811,Resistant
R02F11.3,0.108920334,0.926625052,Resistant
mlk-1,-0.116209983,0.874053716,Resistant
mlk-1,-0.116209983,0.874053716,Resistant
C18C4.7,0.096401313,0.954770942,Resistant
pcm-1,0.152672464,0.90220369,Resistant
W02F12.4,-0.03560282,0.980666693,Resistant
T19A5.3,0.108418639,0.950368193,Resistant
lea-1,1.264300741,0.000465465,Sensitive
egl-9,-0.404157927,0.472255886,Resistant
nrx-1,0.457637912,0.481342027,Resistant
C50B8.6,-0.35589862,0.745364332,Resistant
set-5,-0.175725655,0.858158768,Resistant
nhr-65,0.094401178,0.956274424,Resistant
F59A7.5,0.352636255,0.642297513,Resistant
unc-80,0.400371582,0.531248253,Resistant
egl-8,-0.144355028,0.847322037,Resistant
egl-8,-0.144355028,0.847322037,Resistant
egl-8,-0.144355028,0.847322037,Resistant
C33G8.2,-0.401685309,0.811438367,Resistant
spas-1,-0.591738233,0.433318091,Resistant
dop-2,0.027657129,0.986537821,Resistant
C14H10.2,0.337710724,0.665972202,Resistant
mig-15,0.162279442,0.907455591,Resistant
C34F6.10,-0.050928571,0.978501674,Resistant
slo-2,0.555949635,0.173976244,Resistant
hum-4,0.053627574,0.969770551,Resistant
gei-3,-0.37859319,0.570570292,Resistant
hlb-1,0.021118383,0.985528662,Resistant
let-2,-0.353853691,0.426382475,Resistant
tag-343,0.041448595,0.974869781,Resistant
C30G4.4,-0.132907893,0.845776569,Resistant
F54G2.1,0.390852728,0.598456518,Resistant
unc-2,0.368047634,0.540313039,Resistant
gpcp-1,0.649040581,0.181471269,Resistant
C18B2.5,-0.442460472,0.319124327,Resistant
C24A8.6,0.455240135,0.535483038,Resistant
mct-4,-0.584619675,0.221771484,Sensitive
ags-3,-0.106726403,0.900481417,Sensitive
lgx-1,0.014211118,0.99564096,Resistant
lgx-1,0.014211118,0.99564096,Resistant
lgx-1,0.014211118,0.99564096,Resistant
F14B8.5,-0.15477863,0.880797534,Resistant
C36B7.5,0.30149467,0.874337741,Resistant
sli-1,0.005072606,0.996646057,Resistant
F46H5.7,-0.157099948,0.869684894,Resistant
sli-1,0.005072606,0.996646057,Resistant
daf-3,-0.082633694,0.927760144,Resistant
C33D3.3,0.848800042,0.350351203,Resistant
tmc-1,0.01351333,0.995023435,Resistant
adt-1,-0.048308234,0.986505285,Resistant
pqn-18,0.557343644,0.34712752,Sensitive
H11E01.3,0.193731617,0.817832839,Resistant
mbl-1,-0.397055717,0.408275125,Resistant
Y102A11A.2,0.354458529,0.709859257,Resistant
gbb-1,0.265949585,0.718205719,Resistant
C12D12.1,-0.009924966,0.994263173,Resistant
mec-2,0.619195745,0.327763312,Resistant
twnk-1,0.726936662,0.400289605,Resistant
T25B2.2,-1.214348978,0.534113697,Resistant
glt-4,0.068965084,0.947124814,Resistant
syd-9,0.766723287,0.313563845,Resistant
pes-8,-0.449743339,0.862446448,Resistant
fln-2,0.536425921,0.338759201,Resistant
F49E2.5,0.669776654,0.277038712,Sensitive
F10C1.8,0.633418779,0.383473145,Sensitive
dsc-4,0.593259512,0.04514473,Sensitive
cal-5,0.069252183,0.969135282,Sensitive
ifc-1,0.31120905,0.830480663,Sensitive
nuaf-3,-0.062869207,0.938807274,Sensitive
parg-1,0.665481594,0.074831298,Sensitive
tag-241,0.241777888,0.741909908,Resistant
T06G6.6,0.021313354,0.995775328,Resistant
C07A12.7,0.652530504,0.2218907,Resistant
tcer-1,0.213652307,0.629773977,Resistant
lsy-12,-0.204338988,0.684904271,Resistant
coa-4,-0.35944087,0.518317924,Resistant
ajm-1,-0.235815896,0.635571996,Resistant
rme-1,-0.337772204,0.249539953,Resistant
cdc-14,-0.400287545,0.5815448,Resistant
C30H6.5,-0.033553501,0.994240234,Resistant
ret-1,-0.531169805,0.050422243,Resistant
icln-1,-0.137295728,0.868319278,Resistant
col-99,0.493187587,0.582790089,Resistant
rbf-1,0.194805744,0.815398684,Resistant
Y105E8A.1,0.441404481,0.277026021,Sensitive
ztf-3,-0.215191054,0.765087387,Resistant
rga-2,0.297733787,0.748348986,Resistant
ztf-4,0.005868497,0.996250315,Sensitive
cbl-1,0.749452221,0.302691509,Sensitive
shn-1,0.514455904,0.351898117,Resistant
paic-1,0.217707638,0.842249011,Sensitive
camt-1,-0.143013545,0.844454116,Resistant
tiar-1,-0.196025101,0.652420217,Sensitive
F58F12.2,-0.569488088,0.607188605,Resistant
aqp-2,0.476576564,0.552243338,Resistant
ptb-1,0.134306694,0.895735134,Resistant
C05D12.3,0.536076271,0.426141905,Sensitive
F53A10.2,0.204960013,0.80626301,Sensitive
F42G4.2,0.236914702,0.85437382,Sensitive
ephx-1,-0.145071524,0.918782372,Resistant
Y39A1A.2,0.269323025,0.850026902,Resistant
pes-4,0.740747222,0.028196019,Sensitive
Y76A2B.5,-0.225278743,0.463973073,Sensitive
snf-6,0.615192968,0.298489948,Resistant
Y71H2AM.14,2.200632678,0.000406668,Sensitive
dpff-1,-0.365176666,0.512619932,Resistant
R01H2.7,0.297695092,0.859761221,Resistant
ZK418.13,0.7634651,0.315679588,Sensitive
Y70G10A.3,-0.022484217,0.99493923,Resistant
fbxa-219,-0.25403286,0.78428451,Sensitive
asd-1,0.774078819,0.344607335,Sensitive
Y42G9A.1,0.957359665,0.047575856,Sensitive
dnj-10,-0.317347545,0.500949337,Resistant
W01B6.3,1.504793714,0.085577254,Sensitive
sfa-1,0.585306954,0.059994684,Sensitive
F42A6.6,-0.175583628,0.761758813,Resistant
tat-2,-0.481134475,0.652319656,Resistant
Y54G2A.45,0.516546931,0.564875318,Sensitive
tsen-34,-0.221893979,0.788013376,Resistant
pct-1,-0.299829585,0.519673597,Sensitive
ZK856.5,0.281151159,0.683205866,Sensitive
fubl-1,1.809519855,6.52e-08,Sensitive
rdy-2,0.864221386,0.319996062,Resistant
lmd-3,-0.42206267,0.482607917,Sensitive
tos-1,1.691605921,2.55e-16,Resistant
ttr-11,0.465171043,0.789575034,Sensitive
kel-8,-0.420358163,0.219437914,Sensitive
unc-132,-0.471338011,0.379249347,Sensitive
K08B12.3,0.474615326,0.517099673,Sensitive
sma-5,0.035461547,0.987157554,Resistant
sav-1,1.520541091,1.05e-05,Sensitive
fox-1,0.515587964,0.439522065,Sensitive
ZK154.6,-0.018518321,0.989321433,Sensitive
C29F7.1,0.557702874,0.436907984,Sensitive
dyn-1,-0.119583922,0.817493133,Resistant
pbo-6,2.786395962,1e-16,Resistant
fubl-3,0.631295589,0.108965571,Sensitive
lec-9,0.403564393,0.547899924,Sensitive
C07B5.4,0.933421804,0.167475509,Sensitive
rsp-7,1.418066597,0.000124598,Sensitive
cgt-2,1.000051839,0.058191767,Sensitive
viln-1,-0.121936742,0.928093132,Sensitive
scrm-1,-0.140951937,0.83544702,Resistant
tnt-3,-0.195282204,0.819588163,Resistant
ech-1.2,-0.267046874,0.472335922,Resistant
ugt-2,0.024672692,0.994263173,Sensitive
tag-244,1.635992239,0.000726027,Sensitive
T14G8.2,0.933377107,0.220907477,Sensitive
B0511.11,0.209443852,0.862446448,Sensitive
larp-5,-0.312050331,0.558206651,Resistant
hrpf-1,0.392074166,0.420745464,Sensitive
hrpk-1,-0.086518565,0.931487124,Sensitive
ilkp-1,1.041050524,0.084985975,Sensitive
F40F8.1,-0.234115391,0.68533422,Sensitive
Y46E12BL.2,1.134638288,0.000100795,Sensitive
etr-1,0.825000448,0.005375901,Sensitive
W06B4.2,0.202551286,0.595434323,Sensitive
T25D10.1,1.033604243,0.060264999,Resistant
mak-1,-0.102235583,0.941963719,Sensitive
shk-1,0.0156568,0.990269785,Resistant
tba-7,1.341609189,0.021921612,Sensitive
ckr-2,1.387533552,0.001720463,Resistant
rpn-6.1,-0.272082017,0.372070192,Resistant
zer-1,-0.395976353,0.356740971,Resistant
dhhc-4,-0.440601071,0.273199568,Resistant
rps-22,0.738185041,0.014348359,Sensitive
B0244.10,-0.213168668,0.867471966,Sensitive
hipr-1,-0.359608259,0.482140042,Resistant
kin-4,-0.826917277,0.193212506,Resistant
egl-10,0.176140533,0.770386783,Resistant
ddo-1,0.309690645,0.581633936,Sensitive
ubc-19,0.534476064,0.4858917,Sensitive
nhr-79,0.389442161,0.560960032,Resistant
W04E12.7,0.29656338,0.840714005,Sensitive
npr-5,-0.118933664,0.905798023,Resistant
F25B4.8,0.416330384,0.357757209,Sensitive
inx-10,-0.164591677,0.798955532,Resistant
egl-9,-0.404157927,0.472255886,Resistant
hif-1,-0.171344337,0.825472653,Resistant
nhr-13,-0.452869396,0.571528249,Resistant
lin-40,-0.198721764,0.68533422,Resistant
C50H2.13,0.31489826,0.577273399,Sensitive
ZC449.7,-0.396227804,0.692461695,Resistant
K09F5.6,0.819034607,0.219709909,Resistant
sur-7,-0.302286505,0.51574186,Sensitive
vab-23,0.477287448,0.624321547,Sensitive
C44E12.1,0.412401664,0.648137974,Sensitive
F31F4.1,0.639836193,0.35424433,Resistant
T28D6.5,0.491993935,0.309388271,Resistant
F42A10.9,-0.537440327,0.31731936,Resistant
par-3,-0.459327333,0.521774702,Resistant
F08F8.10,-0.19955849,0.823843398,Sensitive
D1081.12,0.024757618,0.991038025,Sensitive
vha-11,0.190181631,0.759749888,Sensitive
best-18,0.548738869,0.381842526,Sensitive
E04F6.6,0.348327151,0.848266674,Sensitive
C43C3.4,0.488696516,0.650030269,Resistant
egl-26,-0.488446156,0.221754502,Resistant
C53A5.13,1.968343838,0.000381155,Sensitive
rbm-5,1.636412033,1.51e-05,Resistant
cki-2,-0.542531245,0.43269219,Resistant
ZC8.6,0.255522462,0.703150439,Resistant
kin-10,-0.449850243,0.102907414,Resistant
C28C12.1,-0.029788725,0.988223049,Resistant
elt-1,0.499434222,0.345395785,Resistant
cars-1,-0.438150215,0.190001117,Resistant
gcy-28,-0.031161248,0.979479622,Resistant
F32B5.6,-0.061820317,0.94276087,Resistant
nhr-43,0.082207966,0.960034405,Resistant
F53F4.15,0.188767055,0.942224726,Resistant
pgam-5,-0.592488727,0.043706059,Resistant
cls-1,0.053280131,0.952726084,Resistant
T25F10.3,0.140152985,0.9354554,Resistant
spr-3,-0.016574567,0.990269785,Resistant
smrc-1,-0.447300253,0.444742498,Resistant
trpa-1,-0.136449769,0.925361974,Resistant
ZC262.2,0.911120852,0.000565131,Resistant
B0001.3,0.250603883,0.686799705,Resistant
Y71H2AM.3,-0.542245347,0.220176405,Resistant
C04E6.11,0.101567838,0.890876764,Resistant
hsp-17,0.823324537,0.128336069,Resistant
aman-3,-0.001357166,0.998714161,Resistant
F20G2.6,-0.140425118,0.943554251,Resistant
Y41D4B.4,-0.884970263,0.190001117,Resistant
sut-1,-0.3494727,0.600138802,Resistant
row-1,-0.081086785,0.951349987,Resistant
rgef-1,-0.087672648,0.960455862,Resistant
pqn-68,1.380331957,9.86e-07,Sensitive
acl-6,-0.071049217,0.949448781,Sensitive
C27B7.7,0.899779372,0.050830256,Sensitive
metr-1,-0.028951437,0.989973337,Sensitive
F46F11.7,0.749710821,0.465770872,Sensitive
C45G9.2,-0.601917625,0.384442271,Sensitive
tag-115,-0.187890584,0.889509957,Sensitive
C29E4.13,0.616978635,0.354631541,Sensitive
C24H10.3,1.180718299,0.173746963,Sensitive
nmad-1,0.280150093,0.644647602,Sensitive
B0207.6,-0.22294598,0.810449147,Sensitive
nhr-135,1.121174405,0.001030341,Sensitive
rpa-1,-0.425068598,0.487426824,Sensitive
mlcd-1,-0.303991732,0.751356825,Sensitive
C56A3.8,-0.153693193,0.916077425,Resistant
F52A8.3,0.969444635,0.357706656,Resistant
F56G4.7,0.67756749,0.554731235,Resistant
pigg-1,0.152486068,0.86343679,Resistant
cdh-9,0.872695322,0.267601486,Sensitive
icln-1,-0.137295728,0.868319278,Sensitive
rol-3,1.384738994,0.111203234,Sensitive
Y17G9B.5,0.056916862,0.952656121,Sensitive
ZK287.7,-0.232192286,0.799489447,Sensitive
F13B12.3,0.253559438,0.834781149,Sensitive
B0035.3,0.729831451,0.137063971,Sensitive
crh-1,0.161426802,0.788368708,Resistant
pdf-1,0.176973257,0.78428451,Resistant
moa-1,0.130426878,0.937593523,Resistant
him-19,0.161276353,0.830474856,Resistant
Y32H12A.7,-0.524977902,0.217645212,Resistant
R10D12.13,3.176306826,2.12e-20,Sensitive
rbm-25,1.25116307,2.03e-05,Sensitive
Y61A9LA.3,1.57937456,4.16e-18,Sensitive
EEED8.14,-0.335526335,0.860618041,Sensitive
adr-1,0.864447087,0.000843635,Sensitive
atfs-1,-0.092899267,0.945455103,Sensitive
denn-4,-0.188901256,0.627050551,Sensitive
spsb-1,-0.190616696,0.798310556,Sensitive
smp-1,0.135910104,0.926979837,Resistant
let-363,-0.509461129,0.046887195,Resistant
tag-340,-0.667974081,0.184032129,Resistant
unk-1,0.300374744,0.646267472,Resistant
ador-1,0.092107774,0.963547297,Resistant
cid-1,-0.521560326,0.135873681,Resistant
wwp-1,-0.192469707,0.718878736,Resistant
lpd-3,-0.227093994,0.624321547,Resistant
cit-1.2,-0.093033948,0.891570282,Resistant
H05L14.2,-0.835109843,0.392402796,Resistant
T08G2.2,-0.606865163,0.755201214,Resistant
C54G4.5,-0.016297986,0.994712634,Resistant
sur-2,-0.406571932,0.5094916,Resistant
clr-1,-0.367497887,0.488487587,Resistant
F26F2.7,-0.570952362,0.338388655,Resistant
mut-16,-0.50397783,0.21307384,Resistant
C45G9.12,0.338101535,0.862446448,Resistant
ekl-7,-0.744209344,0.440734333,Resistant
bath-15,-0.731020722,0.430451975,Resistant
cul-2,-0.526130651,0.192130245,Resistant
F57C12.6,2.917894514,2.81e-05,Resistant
sto-1,-0.28794906,0.709613842,Resistant
cyy-1,-0.363766847,0.400237613,Resistant
dop-3,-0.315383811,0.703551311,Resistant
tag-325,-0.167623627,0.790439058,Resistant
F47B8.5,0.111133162,0.95644432,Resistant
syp-6,-0.766302958,0.261449226,Resistant
elt-3,-0.217457193,0.874112596,Resistant
gfi-2,-0.2426564,0.604241934,Resistant
nhr-21,0.321421924,0.825494382,Resistant
mom-5,-0.763211677,0.225486925,Resistant
srd-53,-0.198379882,0.928608083,Resistant
C16A11.4,-0.589927695,0.384521797,Resistant
mon-2,-0.456791142,0.332561349,Resistant
C16E9.1,-0.059968605,0.985594867,Resistant
lin-3,-1.221281587,0.275714901,Resistant
lag-1,-0.309661022,0.656710638,Resistant
nop-1,-0.810453204,0.35525086,Resistant
C30G7.2,0.163463693,0.859618597,Resistant
Y24F12A.1,-0.620574583,0.35974755,Resistant
vps-26,-0.462587134,0.230129759,Resistant
nck-1,0.061468155,0.947124814,Resistant
F32B5.6,-0.061820317,0.94276087,Resistant
C27C12.4,-0.026907945,0.985443946,Resistant
pqn-65,-0.093300983,0.928098816,Resistant
sup-37,0.086429828,0.954366478,Resistant
lpd-3,-0.227093994,0.624321547,Resistant
denn-4,-0.188901256,0.627050551,Resistant
F19C7.8,0.551573675,0.30809882,Resistant
F58H1.7,0.360995689,0.626811539,Resistant
ham-2,0.241926942,0.843827979,Resistant
cest-2.2,0.492042327,0.345338244,Resistant
trak-1,-0.028365766,0.979479622,Resistant
M05D6.9,0.209999905,0.901820954,Resistant
let-607,0.021227561,0.98639253,Resistant
C06G1.1,-0.092123864,0.959188527,Resistant
nemp-1,-0.808704024,0.190938128,Resistant
clh-3,-0.490663712,0.350594033,Resistant
F32D8.7,0.303255731,0.781871725,Resistant
hif-1,-0.171344337,0.825472653,Resistant
F58A4.6,-0.741096089,0.145917788,Resistant
H04D03.6,-0.797654579,0.417333754,Resistant
F55A11.6,0.099222027,0.911820093,Resistant
pis-1,-0.699148483,0.21307384,Resistant
R151.2,-0.637226082,0.293566133,Resistant
wrk-1,-0.424074299,0.298278913,Resistant
tag-343,0.041448595,0.974869781,Resistant
mtm-6,-0.342249265,0.571827083,Resistant
sir-2.2,-0.411643911,0.448958194,Resistant
zmp-6,0.719458546,0.607082459,Resistant
pat-9,0.054283782,0.976005833,Resistant
dnsn-1,-1.119946383,0.141853873,Resistant
C39E9.8,0.469334202,0.601927695,Resistant
magu-4,0.045481888,0.980951645,Resistant
clec-62,0.622536463,0.119642739,Resistant
nhr-66,-0.383470789,0.548463103,Resistant
cdgs-1,-0.145266635,0.839339395,Resistant
epn-1,-0.203578644,0.847322037,Resistant
F48C5.2,0.661042591,0.485475344,Resistant
impt-1,-0.385568403,0.63946498,Resistant
K11H12.9,0.299700976,0.834704274,Resistant
pezo-1,-0.382420573,0.548401448,Resistant
xpo-3,-0.471135563,0.185729454,Resistant
C53A5.16,-0.450613685,0.298278913,Resistant
mrg-1,-0.6916269,0.298954866,Resistant
B0491.6,0.060920868,0.958360893,Resistant
ztf-22,0.135357329,0.850758663,Resistant
T24B8.7,-0.471241851,0.220550329,Resistant
unc-2,0.368047634,0.540313039,Resistant
C27A7.5,-0.027918114,0.976995338,Resistant
ZK1248.15,-0.834815769,0.172615429,Resistant
daf-16,-0.449942912,0.305040575,Resistant
F35E2.5,0.263204179,0.837116461,Resistant
M01F1.4,-0.065146059,0.931294519,Resistant
hil-7,1.674240425,0.054393594,Resistant
alh-13,-0.276332911,0.862677276,Resistant
cids-2,-0.719566468,0.231222111,Resistant
T12A7.2,0.025493273,0.984339899,Resistant
gap-2,0.425533595,0.431193668,Resistant
pezo-1,-0.382420573,0.548401448,Resistant
C06E1.7,0.134099428,0.900707531,Resistant
T10B11.8,-0.929219659,0.20940543,Resistant
rskn-1,-1.012698318,0.324356217,Resistant
rbpl-1,-0.395200543,0.360478635,Resistant
T24B8.7,-0.471241851,0.220550329,Resistant
unc-61,-0.601151356,0.405718286,Resistant
trpp-8,-0.311867813,0.391487124,Resistant
tram-1,-0.439016939,0.463973073,Resistant
sumv-1,-1.027965725,0.151569051,Resistant
aspm-1,-0.657095552,0.236206391,Resistant
wapl-1,-0.582060473,0.202676732,Resistant
mfn-1,-0.274040538,0.541531482,Resistant
smg-1,0.811891848,0.000902065,Resistant
sftd-3,-0.37729212,0.386644451,Resistant
cit-1.1,-0.40776914,0.350594033,Resistant
nmt-1,-0.516155978,0.173778265,Resistant
hda-6,-0.644800538,0.310804834,Resistant
sut-2,-0.405140895,0.333664001,Resistant
lmd-3,-0.42206267,0.482607917,Resistant
R06F6.8,-0.438903895,0.163333248,Resistant
fbn-1,-0.098378824,0.981081703,Resistant
lin-13,-0.608523268,0.155137987,Resistant
ced-7,-0.22049957,0.709807346,Resistant
tsr-1,-0.411289973,0.229174496,Resistant
B0001.8,-0.282161024,0.677593265,Resistant
cyk-1,-0.328629826,0.631691171,Resistant
hecd-1,-0.39014674,0.291948736,Resistant
F25B5.6,-0.188052095,0.750380217,Resistant
dagl-2,-0.247142142,0.681014762,Resistant
mrck-1,-0.375274345,0.302863728,Resistant
C09D4.4,-0.546584218,0.166991357,Resistant
F44E2.3,0.108110871,0.850026902,Resistant
ipla-3,-0.540310746,0.383842127,Resistant
lin-36,-0.661301857,0.276793094,Resistant
F58G1.2,2.253046311,1.44e-08,Sensitive
acs-21,0.989907253,0.093732834,Sensitive
F25H2.12,1.276995944,0.000202344,Sensitive
Y32G9B.1,0.568687941,0.572402508,Sensitive
bath-44,-0.379016677,0.558289137,Resistant
lin-28,-0.399812753,0.382934447,Resistant
pals-19,0.667283026,0.338610115,Sensitive
W09G3.7,1.57908605,6.84e-10,Sensitive
ech-2,0.813357179,0.004803716,Sensitive
F42H10.6,0.651875931,0.268294051,Sensitive
hpo-32,0.091150576,0.904525995,Sensitive
F59A7.5,0.352636255,0.642297513,Sensitive
spe-39,-0.19738299,0.835361066,Sensitive
C14C10.2,0.037471709,0.972587642,Sensitive
rmh-2,1.038670732,0.065597108,Sensitive
F09E5.8,0.597989702,0.102878624,Sensitive
mcu-1,-0.285188989,0.727793487,Sensitive
pbo-6,2.786395962,1e-16,Sensitive
F41H10.4,-0.030542608,0.975054013,Resistant
smp-1,0.135910104,0.926979837,Resistant
wdr-5.3,-1.464631567,0.199450516,Resistant
C04F5.9,0.103612776,0.942149895,Resistant
wnk-1,-0.368396756,0.481342027,Resistant
C32C4.3,-0.14394304,0.937266135,Resistant
egrh-1,-0.002168592,0.998240363,Resistant
piga-1,0.010832383,0.994296996,Resistant
pign-1,-0.277724481,0.504192689,Resistant
R11D1.10,0.332278018,0.430006169,Resistant
fic-1,-0.594324501,0.348106929,Resistant
nhr-76,-0.917926898,0.161092297,Resistant
mtk-1,-0.014806975,0.991836157,Resistant
F15D3.6,-0.726051134,0.088270444,Resistant
T24B8.7,-0.471241851,0.220550329,Resistant
W02B12.11,-0.037049757,0.974098371,Resistant
magu-1,-0.047758539,0.949006949,Resistant
maco-1,-0.617039367,0.310594754,Resistant
K07B1.7,1.899557476,2.08e-07,Resistant
Y54G2A.73,-0.045408969,0.969770551,Resistant
C25F9.10,0.050286474,0.967156443,Resistant
pde-12,0.104194734,0.901557928,Sensitive
M01F1.8,-0.323110079,0.751643066,Sensitive
rft-1,0.483735331,0.371045477,Sensitive
ZK546.5,-0.048644656,0.973300721,Sensitive
smg-4,0.399298886,0.427222759,Sensitive
M18.6,0.83761671,0.036876711,Sensitive
plc-4,0.118487399,0.873085073,Sensitive
C05C8.5,-0.254164927,0.766755599,Resistant
nhr-212,0.652970305,0.241451671,Sensitive
ubl-1,0.7916688,0.002526306,Sensitive
chil-13,2.072806109,9.17e-11,Sensitive
F14B6.6,0.516219076,0.363244121,Sensitive
nhr-18,0.162238031,0.778311241,Sensitive
F22B5.5,0.578086877,0.634247802,Sensitive
ugt-65,1.186713267,0.31603285,Sensitive
C33B4.2,0.343014866,0.892919106,Sensitive
ztf-23,-0.570627779,0.388494524,Sensitive
math-20,0.236823602,0.806194883,Sensitive
sas-6,-0.474086654,0.523188409,Sensitive
ess-2,-0.320977281,0.726701169,Sensitive
fem-3,-0.994388545,0.346203011,Resistant
B0207.7,0.052276813,0.979941601,Resistant
R10E11.6,0.053152986,0.941749024,Resistant
lmd-1,-0.244626967,0.713309994,Resistant
frpr-13,1.760290728,0.000596474,Resistant
ZK669.5,0.590185998,0.537817234,Resistant
B0546.3,-0.128760983,0.874047771,Resistant
nhr-14,0.068367878,0.926979837,Resistant
Y43E12A.3,-0.495046313,0.690482767,Resistant
C46F11.4,0.485652972,0.194102227,Sensitive
pho-13,-0.662076338,0.305508272,Sensitive
exos-2,-0.238214283,0.728938779,Sensitive
sart-3,-0.387071994,0.454396262,Sensitive
fbxa-167,0.156222094,0.847322037,Sensitive
moc-3,-0.091030517,0.893925599,Sensitive
nas-9,1.079135176,0.368751428,Sensitive
W04D2.4,-0.274216492,0.809512919,Sensitive
mett-10,0.657164069,0.135557891,Sensitive
C49C3.9,0.293187795,0.720612293,Sensitive
cest-31,0.444626346,0.627160287,Sensitive
flr-4,0.931231381,0.101458377,Sensitive
aat-5,0.162769383,0.874337741,Sensitive
F25G6.9,0.776655066,0.061959182,Sensitive
hmgs-1,-0.283888821,0.60235511,Resistant
nhr-62,0.418529495,0.521507788,Resistant
R11D1.1,0.41005177,0.435770059,Resistant
F28E10.1,0.480745115,0.370535493,Resistant
F01G4.4,-0.904368118,0.203438869,Resistant
tdp-1,0.977867669,0.100947898,Sensitive
C25A1.1,-0.182660561,0.847322037,Sensitive
clh-4,0.197407688,0.848266674,Resistant
zim-3,-0.753266988,0.317561831,Resistant
egl-27,-0.466045792,0.525318868,Resistant
cls-2,-0.034992356,0.97571948,Resistant
C30H6.5,-0.033553501,0.994240234,Resistant
nfi-1,-0.428629495,0.485676586,Resistant
wnk-1,-0.368396756,0.481342027,Resistant
cyk-3,-0.320651154,0.402902827,Resistant
gyf-1,-0.356665041,0.356740971,Resistant
cid-1,-0.521560326,0.135873681,Resistant
C06A5.3,-0.676144019,0.296160378,Resistant
F59G1.8,-0.512472504,0.356643474,Resistant
adr-1,0.864447087,0.000843635,Resistant
rabx-5,-0.33821637,0.559921722,Resistant
F32H5.3,-0.25941217,0.908377437,Resistant
daf-15,-0.459453623,0.141984182,Resistant
Y67D8A.2,-0.218643991,0.735654206,Resistant
unc-13,0.15675542,0.872905406,Resistant
Y48E1C.2,-0.393525053,0.293959552,Resistant
ran-2,-0.170560589,0.761758813,Resistant
pqn-36,0.443705226,0.631697401,Resistant
nlg-1,0.327424017,0.565783412,Resistant
Y66D12A.16,-0.75267533,0.354056391,Resistant
sta-1,-0.141566723,0.874112596,Resistant
C38C10.3,0.034187536,0.989973337,Resistant
F26G1.1,-0.486902473,0.395841977,Resistant
pac-1,0.140052427,0.829688445,Resistant
mlt-2,0.334489224,0.827903685,Resistant
ztf-20,-1.071800786,0.296967911,Resistant
adt-1,-0.048308234,0.986505285,Resistant
ceh-38,-0.554319567,0.364686031,Resistant
lin-29,-0.089053889,0.968267141,Resistant
pde-2,-0.288019355,0.654370396,Resistant
nhr-71,-0.338214122,0.718205719,Resistant
unc-103,0.122541434,0.886971618,Resistant
K09E9.3,0.203154283,0.81459197,Resistant
egl-10,0.176140533,0.770386783,Resistant
F42G4.2,0.236914702,0.85437382,Resistant
tlk-1,-0.467660831,0.372428485,Resistant
sup-26,0.31024399,0.846179549,Resistant
gld-1,-1.514687821,0.155240228,Resistant
flp-26,0.202000656,0.793471864,Resistant
C06A6.2,0.158965397,0.894298297,Resistant
ubr-4,-0.380877282,0.280183373,Resistant
hsp-12.1,0.315132735,0.686741278,Resistant
sem-4,0.182575645,0.905796682,Resistant
tir-1,0.603504273,0.099452485,Resistant
selt-1.1,-0.20989757,0.741187347,Resistant
lin-66,-0.167843557,0.812196989,Resistant
T23F4.2,0.192320629,0.825367659,Resistant
nep-11,0.284592913,0.734174858,Resistant
unc-94,-0.063558185,0.94006821,Resistant
C44H9.5,0.335236138,0.630062202,Resistant
T24B8.7,-0.471241851,0.220550329,Resistant
mdt-15,-0.497543089,0.228931105,Resistant
lgc-33,0.504152659,0.597786172,Resistant
atf-7,-0.181918562,0.79785212,Resistant
ncx-2,-0.08659851,0.940536401,Resistant
alg-3,0.016286821,0.994974501,Resistant
pak-1,-0.13380227,0.920162378,Resistant
ulp-5,-0.496984517,0.499852298,Resistant
madd-3,-0.053618504,0.960310004,Resistant
Y105C5A.15,1.146973009,0.010267658,Resistant
lst-2,-0.0123572,0.989973337,Resistant
F14B8.5,-0.15477863,0.880797534,Resistant
nsy-1,-0.181178769,0.714186755,Resistant
pig-1,-0.862329439,0.279676405,Resistant
nhr-69,-0.246799484,0.747326184,Resistant
tim-1,-0.722744082,0.217984808,Resistant
msi-1,0.016161298,0.989973337,Resistant
lgc-27,0.461066623,0.714440209,Resistant
cka-1,-0.761251789,0.201534333,Resistant
cutl-8,1.318461165,0.230664866,Resistant
Y59C2A.2,-0.144277216,0.868293445,Resistant
nhr-86,-0.323054595,0.540313039,Resistant
alg-4,0.022940994,0.992963733,Resistant
ppk-3,-0.230370235,0.589509548,Resistant
hpo-11,-0.419868352,0.392402796,Resistant
dct-1,-0.344407508,0.850102777,Resistant
rcor-1,-0.50582963,0.480367091,Resistant
dop-1,-0.073181003,0.965624233,Resistant
eel-1,-0.588611206,0.110654641,Resistant
Y92H12A.5,-0.420221662,0.164110967,Resistant
K02C4.3,-0.816924337,0.142328085,Resistant
rbpl-1,-0.395200543,0.360478635,Resistant
skpt-1,-1.2243973,0.142679542,Resistant
eif-3.L,-0.49961379,0.220176405,Resistant
Y105E8A.25,-0.292175773,0.613498957,Resistant
fre-1,-0.301453885,0.564851158,Resistant
trr-1,-0.558014461,0.211943835,Resistant
ect-2,-0.572184121,0.574623588,Resistant
F45F2.10,-0.560310009,0.219951801,Resistant
F53C11.4,-0.275514808,0.704004743,Resistant
slx-1,-0.40171804,0.692039593,Sensitive
M04C3.1,0.59091385,0.408322029,Sensitive
F56C11.3,0.486279069,0.298436161,Sensitive
ifc-1,0.31120905,0.830480663,Sensitive
Y57A10B.7,0.070569904,0.976660094,Sensitive
gtf-2E2,-0.350105351,0.576344579,Sensitive
msh-5,0.564489361,0.298489948,Sensitive
egrh-2,-0.498373691,0.360448838,Resistant
nra-3,0.076627108,0.948323059,Resistant
C24F3.2,0.376861537,0.633924756,Resistant
crh-2,-0.088013743,0.908580896,Resistant
Y87G2A.2,-0.201892884,0.850139256,Sensitive
flad-1,-0.403127274,0.314062679,Sensitive
gro-1,-0.022180608,0.98464199,Sensitive
spe-9,0.696814549,0.372311274,Sensitive
F28F8.9,0.906947312,0.27274889,Sensitive
M03E7.2,0.781050467,0.569241206,Sensitive
atg-18,-0.537221681,0.443263045,Resistant
best-8,2.815263825,3.29e-16,Sensitive
F14D7.6,0.685614017,0.359101763,Sensitive
C34F11.8,1.54574996,0.14668453,Sensitive
gfi-2,-0.2426564,0.604241934,Resistant
F27C1.2,-0.394580165,0.536037698,Resistant
imph-1,-0.614839433,0.031510861,Resistant
mel-26,-0.907086857,0.277140876,Resistant
ifg-1,-0.525328678,0.048553559,Resistant
Y57G11C.33,-0.407410644,0.477440247,Resistant
lin-29,-0.089053889,0.968267141,Resistant
B0001.7,-0.961001851,0.271580322,Resistant
ceh-14,-0.591731761,0.238823446,Resistant
mec-1,0.806190413,0.254916579,Resistant
unk-1,0.300374744,0.646267472,Resistant
dhhc-8,-0.492438732,0.18127506,Resistant
frpr-5,0.066607481,0.968267141,Resistant
col-113,0.699107556,0.676957839,Resistant
mig-1,-0.231000316,0.61486342,Resistant
mus-101,-0.507729068,0.333524442,Resistant
W06F12.2,-0.093232792,0.916216324,Resistant
C06G4.4,-0.120347605,0.952051182,Resistant
C23H3.9,-0.161075638,0.928608083,Resistant
hlh-1,0.644818891,0.315378237,Resistant
C53C11.5,-0.463475745,0.62603097,Resistant
let-765,-0.2476211,0.501564647,Resistant
mut-16,-0.50397783,0.21307384,Resistant
bir-2,0.637855051,0.468047218,Sensitive
rtcb-1,0.411297666,0.331137907,Sensitive
W03F9.2,0.650002852,0.303992461,Sensitive
sups-1,0.101664631,0.971481647,Sensitive
rga-8,0.245983317,0.519134746,Resistant
csn-6,-0.362593415,0.335217457,Resistant
F28C1.3,-0.196074315,0.766731498,Resistant
jip-1,0.00400099,0.997645821,Resistant
mup-4,0.117197655,0.952354926,Resistant
irk-3,-0.146437391,0.901063885,Resistant
nhr-1,0.139671415,0.850758663,Resistant
csnk-1,-0.33990058,0.219462523,Resistant
pbo-5,0.283265458,0.743155905,Resistant
Y32B12B.4,-0.548457372,0.406124333,Sensitive
mlt-2,0.334489224,0.827903685,Sensitive
C34B4.2,0.434544624,0.507420801,Sensitive
T25G12.6,-0.026050699,0.976005833,Sensitive
daf-15,-0.459453623,0.141984182,Resistant
imb-2,-0.655075409,0.214595174,Resistant
ymel-1,-0.255068261,0.615878672,Resistant
let-2,-0.353853691,0.426382475,Resistant
sop-3,-0.344964439,0.467160151,Resistant
Y53F4B.24,0.513392369,0.662903668,Resistant
rnh-1.0,0.638195584,0.073327815,Sensitive
W08F4.7,2.349369544,0.002182504,Resistant
pxn-1,0.211936066,0.686995824,Sensitive
nhr-45,0.214189495,0.61191375,Resistant
bath-44,-0.379016677,0.558289137,Resistant
Y69A2AR.19,-0.179092942,0.902837206,Resistant
Y48E1B.8,0.384513466,0.899541319,Sensitive
wdr-23,-0.241040277,0.716469337,Resistant
rsr-1,0.929735518,0.003711176,Sensitive
C50D2.6,-0.250744831,0.787011261,Resistant
klp-3,0.287056103,0.555020784,Resistant
F46H5.3,-0.212866546,0.696171911,Resistant
ceh-38,-0.554319567,0.364686031,Resistant
ZK1307.4,-0.312587944,0.850834046,Sensitive
glh-1,-0.495038962,0.370535493,Resistant
ZK355.2,-0.371803688,0.627160287,Resistant
cdka-1,0.227801075,0.832713053,Resistant
nhr-99,0.582308999,0.422675433,Sensitive
maco-1,-0.617039367,0.310594754,Resistant
cbp-1,-0.37625398,0.325504657,Resistant
flp-1,-0.098317761,0.925363484,Resistant
Y53F4B.21,-0.242634642,0.74696924,Sensitive
erl-1,-0.37581147,0.537666005,Sensitive
D2096.7,-0.115631301,0.905193666,Sensitive
M176.9,0.060501177,0.976995338,Sensitive
C06B3.16,1.396261112,0.063995052,Resistant
dpy-27,0.375821798,0.575683932,Sensitive
F56C9.6,-1.089081142,0.21521627,Resistant
F23H11.2,0.471597493,0.463973073,Sensitive
skr-18,-0.233992099,0.656710638,Sensitive
ZC239.22,0.89960279,0.496493355,Resistant
twk-8,0.000864879,0.998992951,Resistant
T28C6.7,-0.044911772,0.978124281,Resistant
pqn-31,0.000117611,0.999894056,Resistant
ZK688.5,-0.424120527,0.367341309,Sensitive
cyp-33E1,0.464850775,0.376682772,Sensitive
mocs-1,0.13430992,0.905830769,Sensitive
slr-2,-0.383495081,0.441996699,Resistant
cca-1,0.385979043,0.57755022,Resistant
nsy-7,0.027349924,0.979941601,Sensitive
B0310.1,0.320480335,0.564365964,Sensitive
nhr-136,0.242669406,0.773678186,Resistant
arrd-14,0.490738326,0.797208066,Sensitive
F58F9.3,0.656311861,0.206441072,Sensitive
math-39,0.327885281,0.511566023,Sensitive
nhr-105,0.014910524,0.994398251,Resistant
scd-1,-0.214112598,0.733070425,Resistant
F49C5.12,2.733574374,0.000838867,Sensitive
chpf-2,2.171198196,8.25e-07,Sensitive
klp-3,0.287056103,0.555020784,Resistant
unc-105,0.378607429,0.541531482,Resistant
pah-1,0.571509368,0.376611171,Sensitive
flp-11,0.338784259,0.46106222,Resistant
C49A9.2,-0.389555658,0.628358616,Sensitive
F37C4.6,0.110813393,0.908777763,Sensitive
acp-5,0.759176517,0.023412098,Sensitive
rbm-5,1.636412033,1.51e-05,Resistant
fkh-7,0.041732616,0.984651667,Resistant
itx-1,-0.107089569,0.881056695,Resistant
F57C12.2,0.295678766,0.77419021,Sensitive
him-4,-0.270312625,0.713817971,Resistant
nas-29,1.615191956,0.034219142,Resistant
Y37F4.6,1.304853716,0.000346146,Sensitive
ced-4,-0.550880415,0.337306844,Resistant
mics-1,-0.463902318,0.341366805,Resistant
T07A5.1,1.112115601,0.227104527,Sensitive
spe-48,-0.141712576,0.805481475,Resistant
F16B4.5,2.56239112,2.19e-18,Resistant
B0511.12,-0.592596328,0.212579431,Resistant
F32H2.10,-0.595495383,0.520477038,Sensitive
hmgr-1,-0.2404004,0.694220254,Sensitive
ZC449.1,-0.058905192,0.984651667,Sensitive
aman-1,-0.261517165,0.614611338,Sensitive
egrh-3,-0.495384928,0.258282477,Resistant
clp-9,1.493449787,0.000234991,Sensitive
H01G02.3,0.22692811,0.8101603,Resistant
mrps-18C,-0.400309515,0.303159656,Sensitive
K09B3.1,0.174214507,0.941478365,Resistant
lmp-2,0.393151783,0.431829085,Sensitive
C17H12.6,2.971501,0.000650261,Sensitive
F45D3.4,0.657716442,0.567659282,Resistant
vps-36,0.025962704,0.977938964,Sensitive
T01D1.8,1.944792937,0.007090054,Sensitive
K07B1.7,1.899557476,2.08e-07,Sensitive
tofu-7,-0.295884631,0.749196703,Sensitive
zmp-2,0.165765474,0.961383675,Resistant
sma-9,-0.088722272,0.934300657,Resistant
K10C3.4,-0.098214321,0.955752675,Resistant
mth-2,0.234897171,0.738248565,Sensitive
egl-5,1.62715263,0.014193762,Resistant
T25B9.6,-0.1440988,0.927455271,Resistant
scpl-4,-0.486466041,0.155137987,Resistant
nhr-204,0.202583802,0.833468699,Resistant
lst-2,-0.0123572,0.989973337,Resistant
R07B7.9,0.20385835,0.827627041,Resistant
ltah-1.1,-0.227577955,0.675285149,Resistant
nhr-49,-0.387661519,0.345617217,Resistant
nhr-232,0.550305602,0.320782675,Resistant
rbf-1,0.194805744,0.815398684,Resistant
cdc-26,-0.851658955,0.231419407,Resistant
T12C9.7,-0.779268859,0.391349458,Resistant
K02E10.4,-0.196001238,0.939935759,Resistant
ifg-1,-0.525328678,0.048553559,Resistant
unk-1,0.300374744,0.646267472,Resistant
F13G3.6,1.941799973,7.47e-14,Sensitive
algn-8,0.078134474,0.900992533,Sensitive
fncm-1,0.286768339,0.738181641,Resistant
nhr-238,1.376758665,0.001042051,Sensitive
F49E8.7,1.213268974,4.53e-05,Sensitive
F46B6.4,2.231667288,6.31e-16,Sensitive
polh-1,0.789260253,0.278549722,Sensitive
pars-2,0.238854401,0.573161448,Sensitive
zyg-1,0.383529618,0.581135868,Sensitive
F55A11.4,0.217667894,0.802863947,Sensitive
R02D3.8,0.432915979,0.60688286,Sensitive
mmaa-1,-0.378614372,0.713935229,Sensitive
use-1,0.431320472,0.291407363,Sensitive
Y46G5A.29,-0.166615164,0.954032858,Sensitive
pin-2,0.861801847,0.051318764,Sensitive
mig-17,0.740716274,0.254056743,Sensitive
nas-5,1.023156456,0.216465785,Sensitive
K01B6.3,0.634657664,0.383473145,Sensitive
rde-8,0.348747072,0.754731061,Sensitive
pgl-3,-0.712094496,0.379523463,Sensitive
F23H11.2,0.471597493,0.463973073,Sensitive
lnp-1,-0.131447992,0.846539667,Sensitive
Y34B4A.2,0.157716363,0.838149395,Sensitive
F54D8.6,-0.023179937,0.979941601,Sensitive
hira-1,-0.546877753,0.383473145,Sensitive
R05G6.4,-0.27047798,0.608705941,Sensitive
kcnl-1,0.288118096,0.74696924,Resistant
T19H12.6,-0.703757649,0.538627544,Resistant
C48B4.9,-0.823602639,0.203459256,Resistant
F30F8.5,0.112393411,0.921724285,Resistant
syd-1,0.900357543,0.085767753,Resistant
epc-1,-0.083836846,0.900013675,Resistant
cup-5,-0.559552584,0.383534355,Resistant
abt-4,-0.055121921,0.963437947,Sensitive
C37A2.8,-0.340489867,0.607199522,Sensitive
metr-1,-0.028951437,0.989973337,Sensitive
Y106G6D.5,2.060399016,2.66e-14,Sensitive
maa-1,0.45979837,0.337046888,Sensitive
R05D3.8,-0.244603104,0.839742349,Sensitive
fmo-4,0.533082884,0.464769629,Sensitive
F28E10.4,0.186380099,0.920192181,Sensitive
Y71F9B.9,0.215027932,0.849512207,Sensitive
Y41D4A.6,0.069867449,0.924206651,Sensitive
nhr-112,1.779593898,1.78e-05,Sensitive
zhp-3,-0.414158035,0.614907338,Sensitive
exos-9,0.081067358,0.905193666,Sensitive
nas-6,0.69508026,0.405310002,Sensitive
aff-1,0.102711554,0.971106892,Sensitive
acdh-6,1.015368201,0.367444341,Sensitive
H04D03.2,-0.190440268,0.87222959,Sensitive
M02B7.2,2.036881341,1.01e-05,Sensitive
vars-1,0.694592594,0.026871257,Sensitive
cest-5.1,0.880621593,0.221559985,Sensitive
nhr-133,2.045987055,2.83e-10,Sensitive
Y25C1A.8,0.479035912,0.412838685,Sensitive
cest-31,0.444626346,0.627160287,Sensitive
ZK1128.1,1.059015995,2.96e-07,Sensitive
ZC513.2,1.52260874,0.062736862,Sensitive
C01G10.10,1.504308725,2.22e-07,Sensitive
snpc-3.4,0.2161277,0.822417873,Sensitive
F26F4.9,0.330815199,0.359822738,Sensitive
T26E4.4,1.558570901,0.185213146,Sensitive
cln-3.1,0.101338833,0.928966779,Sensitive
F01G10.10,1.018005427,0.27065107,Sensitive
T21C9.6,0.530518058,0.211639084,Sensitive
clec-52,-0.211368704,0.902663577,Sensitive
math-3,1.49500956,5.62e-05,Resistant
R08C7.5,0.222834124,0.876084986,Resistant
zip-4,0.347196264,0.469429223,Resistant
F57B1.5,0.157202953,0.892839027,Resistant
rsy-1,-0.17261387,0.774401232,Sensitive
C51E3.10,0.63951832,0.369101069,Sensitive
F08G2.7,0.286028164,0.815398684,Sensitive
K09H9.5,1.010098007,0.326569686,Sensitive
C08F8.3,-0.687349535,0.575846137,Sensitive
lact-8,1.132983931,0.27836409,Sensitive
K09C4.1,2.064799978,0.00136731,Sensitive
mtrr-1,0.036049605,0.98619798,Sensitive
F15E6.6,0.768221831,0.167804178,Sensitive
daao-1,0.880067068,0.192049901,Sensitive
ddo-2,1.069511646,0.141853873,Sensitive
stip-1,1.680953902,2.14e-07,Sensitive
npp-21,-0.553629726,0.167475509,Resistant
nhr-21,0.321421924,0.825494382,Resistant
nhr-212,0.652970305,0.241451671,Resistant
acbp-6,-0.570449346,0.441251748,Resistant
glna-1,-0.244358957,0.598456518,Resistant
dgk-1,0.293951475,0.713827513,Resistant
glb-17,0.406302348,0.507013437,Resistant
oga-1,0.194859055,0.845752796,Resistant
plc-1,0.026011712,0.976995338,Resistant
dnj-14,-0.108558596,0.901688083,Resistant
tbc-9,-0.31218709,0.608615052,Resistant
hrpu-2,0.420725328,0.157942356,Resistant
C30B5.2,-0.268167488,0.484881018,Resistant
C45G9.12,0.338101535,0.862446448,Resistant
Y41D4A.6,0.069867449,0.924206651,Resistant
F14E5.2,-0.21695103,0.831563156,Resistant
M01H9.3,-0.649970855,0.414985614,Resistant
F15B9.10,-0.543162205,0.402665262,Resistant
hmg-1.2,-0.147385188,0.830723834,Resistant
T17H7.7,0.485143617,0.775975815,Resistant
coh-3,-0.700177207,0.269035807,Resistant
unc-7,0.431064818,0.606352811,Resistant
grl-14,0.549679188,0.765087387,Resistant
T20B3.1,0.235510368,0.848119566,Resistant
slc-17.6,0.890377152,0.237953816,Sensitive
cyp-35C1,-0.165627939,0.874675617,Sensitive
K06A1.2,0.017313067,0.994296996,Sensitive
Y54E5B.2,0.613424905,0.035974667,Sensitive
Y60A3A.16,2.451386991,3.18e-09,Sensitive
F45F2.11,-1.158603933,0.227807752,Resistant
Y4C6B.7,0.337770888,0.617304431,Resistant
nas-29,1.615191956,0.034219142,Resistant
F45D3.2,0.17333069,0.938807274,Resistant
gnrr-4,0.378390402,0.557427843,Resistant
nhr-1,0.139671415,0.850758663,Resistant
somi-1,0.043093676,0.973092169,Resistant
acs-17,0.107455234,0.898497148,Resistant
Y47G6A.19,0.114351254,0.957792101,Resistant
nhr-61,0.368534359,0.575480089,Resistant
T07D3.4,0.004256344,0.998069333,Resistant
Y38C1AA.1,-0.173181774,0.717772917,Resistant
fshr-1,-0.147606591,0.847322037,Resistant
hot-4,0.446324487,0.545696187,Resistant
ssl-1,-0.447260738,0.181520987,Resistant
C33D9.3,0.03806973,0.981869677,Resistant
D1086.12,0.33017283,0.618477322,Resistant
nhr-76,-0.917926898,0.161092297,Resistant
mab-10,0.265255491,0.887945464,Resistant
Y11D7A.10,0.073160073,0.923271608,Sensitive
nhr-87,2.666061099,5.11e-20,Sensitive
F35H12.5,-0.196960406,0.865250239,Sensitive
nsun-5,-0.165845077,0.777917278,Sensitive
cln-3.2,-0.005294924,0.996328081,Sensitive
cyp-37A1,0.083634352,0.952490559,Sensitive
pqn-68,1.380331957,9.86e-07,Sensitive
rnf-113,2.355680765,1.96e-12,Sensitive
F35D2.3,0.733973828,0.64181575,Resistant
mpz-1,0.011227152,0.994263173,Resistant
pot-3,-0.590392718,0.360736237,Resistant
hecd-1,-0.39014674,0.291948736,Resistant
hil-1,-0.666318058,0.68533422,Resistant
ZK287.1,1.177855506,0.069567324,Resistant
D2024.4,0.121869287,0.954032858,Resistant
nhr-65,0.094401178,0.956274424,Resistant
mlck-1,-0.404938505,0.612529543,Resistant
unc-1,0.354194182,0.406949698,Resistant
egl-5,1.62715263,0.014193762,Resistant
abl-1,0.302154202,0.622165875,Resistant
let-413,0.004663467,0.997529093,Resistant
fbxa-11,3.143100761,2.13e-09,Sensitive
secs-1,0.367951614,0.501426989,Sensitive
molo-1,0.110334142,0.915903883,Resistant
math-22,0.432455369,0.430678401,Sensitive
nhr-5,1.395507705,0.031854765,Sensitive
yars-2,2.370405578,1.61e-18,Sensitive
nbs-1,0.434739547,0.522845976,Sensitive
Y37E3.8,-0.315519151,0.409089758,Sensitive
C24F3.2,0.376861537,0.633924756,Sensitive
T01G1.4,0.488098845,0.301560061,Sensitive
Y45F10D.6,1.246265445,0.03032398,Sensitive
btb-9,0.223538434,0.862446448,Sensitive
F58F12.4,0.212095423,0.841669143,Sensitive
ssu-2,0.906795669,0.116223299,Resistant
egal-1,-0.091328319,0.948318174,Resistant
mig-15,0.162279442,0.907455591,Resistant
cest-16,0.91884392,0.046748656,Resistant
T10G3.1,0.041333612,0.982967882,Resistant
twk-17,0.542301473,0.221909242,Resistant
T14A8.2,0.214405597,0.704984265,Resistant
rbf-1,0.194805744,0.815398684,Resistant
dop-2,0.027657129,0.986537821,Resistant
ubxn-3,-0.485233624,0.409089758,Resistant
sax-3,0.233335638,0.719219727,Resistant
cra-1,-0.458598833,0.08686142,Resistant
pid-5,-0.797828452,0.266673501,Resistant
dmsr-1,0.268139731,0.770386783,Resistant
D1037.1,1.015447842,0.016516202,Sensitive
M04F3.4,-0.185622682,0.633924756,Resistant
adsl-1,-0.540044585,0.09048442,Sensitive
bre-2,0.046633271,0.979623633,Sensitive
aat-4,0.106789843,0.923089083,Sensitive
npr-16,-0.198849248,0.867435496,Resistant
akap-1,-0.321425741,0.366020111,Resistant
ten-1,-0.002380045,0.998364826,Resistant
F53E4.1,-0.355474639,0.787999334,Resistant
pkn-1,-0.229915118,0.682271225,Resistant
nhr-48,-0.266636864,0.532336562,Resistant
Y57E12AL.1,-0.51632037,0.268819634,Resistant
ZC477.3,-0.392086819,0.380264904,Resistant
cyp-34A2,1.408020936,0.29789318,Sensitive
B0393.4,0.254697512,0.868293445,Sensitive
Y69H2.9,1.124696321,0.266212689,Sensitive
dnj-10,-0.317347545,0.500949337,Sensitive
dsb-2,-0.245540266,0.848266674,Sensitive
C44H9.5,0.335236138,0.630062202,Sensitive
F22D6.9,1.155956539,0.014161395,Resistant
kcnl-2,0.286793678,0.769965564,Resistant
egl-44,-0.163895882,0.789510457,Resistant
Y71H2AM.20,-0.455871803,0.308398382,Resistant
drp-1,-0.44045611,0.377862874,Resistant
dlk-1,0.370215212,0.443936935,Resistant
eng-1,-0.050566218,0.95521744,Sensitive
aex-5,0.452666951,0.188342415,Sensitive
scav-4,-0.016792383,0.994974501,Sensitive
F28C1.1,0.626415515,0.086972984,Sensitive
K09C6.2,0.803737471,0.489043281,Resistant
Y39A1A.3,-0.036270016,0.970593206,Sensitive
C15A11.7,1.529476689,0.054343734,Sensitive
rskn-2,-0.282804504,0.498156549,Resistant
ect-2,-0.572184121,0.574623588,Resistant
gcn-2,-0.229024287,0.727662915,Resistant
F02E9.7,-0.508922937,0.440624647,Resistant
F43C9.1,-0.208812762,0.930826937,Resistant
nep-21,0.36329804,0.711514538,Resistant
B0563.6,0.271783836,0.749675746,Resistant
pot-1,-0.038410332,0.979500892,Sensitive
R11D1.1,0.41005177,0.435770059,Sensitive
pitr-1,-0.309838171,0.408274532,Sensitive
C42D8.1,0.151933046,0.868293445,Resistant
pgp-5,1.729668982,0.178534404,Sensitive
alp-1,-0.178557446,0.734774457,Sensitive
nhr-103,1.079554362,0.002911249,Sensitive
cerk-1,0.061087291,0.927867173,Sensitive
C54G4.3,0.015839274,0.994974501,Sensitive
Y37H2A.12,-0.600663661,0.355130247,Resistant
sipa-1,0.148888266,0.862446448,Resistant
K04C1.2,-0.027490701,0.984777538,Resistant
fbxa-6,0.080205139,0.95644432,Sensitive
spe-49,0.095589336,0.949219084,Resistant
eri-3,-0.314521655,0.660517531,Sensitive
nhr-79,0.389442161,0.560960032,Sensitive
fbxa-196,0.434876859,0.744890142,Sensitive
fbxa-64,0.895335942,0.179335112,Sensitive
cdk-11.1,-0.537866185,0.194209096,Resistant
pdxk-1,-0.448282271,0.344607335,Resistant
apb-3,-0.457183882,0.209340323,Resistant
cnnm-3,-0.71593055,0.113738892,Resistant
pgl-1,-0.930254975,0.22026795,Resistant
pdfr-1,0.204886811,0.837936109,Resistant
cku-70,0.318201971,0.570503754,Sensitive
xpb-1,-0.385988656,0.465009109,Sensitive
C49A9.2,-0.389555658,0.628358616,Sensitive
K09E2.2,2.014589038,0.006531286,Sensitive
cec-6,-0.352835651,0.633924756,Sensitive
kin-14,0.007138487,0.996972934,Resistant
plx-1,-0.05740464,0.956122615,Resistant
nceh-1,0.728503672,0.279561274,Resistant
Y6B3B.7,1.121520688,0.247763638,Resistant
D1022.4,0.801748497,0.034440285,Sensitive
T08D2.8,2.098408167,6.53e-13,Resistant
ppw-1,1.017920885,0.038579035,Resistant
C49H3.4,-0.007684502,0.996328081,Sensitive
B0379.7,-0.016906871,0.995541703,Sensitive
lurp-1,1.15189578,0.069951571,Sensitive
W05F2.4,0.289532083,0.644222428,Resistant
age-1,0.298905622,0.687919804,Sensitive
ZK899.1,0.21884203,0.687273365,Resistant
F14D7.6,0.685614017,0.359101763,Sensitive
marb-1,-0.091423425,0.876332164,Sensitive
kin-21,-0.213846346,0.911293371,Sensitive
C32E12.1,0.098316015,0.963547297,Resistant
bicd-1,0.021702977,0.989973337,Resistant
unc-105,0.378607429,0.541531482,Resistant
K12C11.3,0.090372358,0.95644432,Resistant
letm-1,-0.366689209,0.416684507,Resistant
W06D4.3,0.23068959,0.889614228,Resistant
elt-2,-0.382693697,0.683721963,Resistant
rgs-6,0.378633313,0.590355089,Resistant
lsl-1,-0.830439507,0.217238021,Resistant
syd-9,0.766723287,0.313563845,Resistant
plc-1,0.026011712,0.976995338,Resistant
K08E7.5,-0.197782776,0.939070585,Resistant
tag-343,0.041448595,0.974869781,Resistant
Y55B1BR.6,0.387590025,0.87640511,Resistant
unc-73,0.1448232,0.841475336,Resistant
ZK250.13,0.905898353,0.135418186,Sensitive
B0001.8,-0.282161024,0.677593265,Sensitive
ZC13.1,0.134112789,0.859952217,Sensitive
F44E7.4,-0.490401238,0.163173348,Resistant
T07A5.1,1.112115601,0.227104527,Sensitive
Y75B12B.1,-1.99086783,0.151357329,Resistant
F28B12.1,0.184853309,0.907238205,Resistant
Y87G2A.16,0.060336355,0.987295697,Resistant
Y71F9AL.8,-0.000859464,0.99915045,Sensitive
nth-1,-0.109156388,0.946025817,Sensitive
T09F3.5,-0.21438857,0.82615162,Resistant
F59A7.5,0.352636255,0.642297513,Resistant
tres-1,-0.27038353,0.713817971,Resistant
BE0003N10.1,-0.515080694,0.110117787,Sensitive
emb-30,-0.183216105,0.741909908,Sensitive
unc-103,0.122541434,0.886971618,Resistant
T13F2.4,1.932179865,0.107574348,Sensitive
F49E2.5,0.669776654,0.277038712,Sensitive
fut-5,0.189412913,0.925047668,Resistant
M28.9,-0.299677749,0.827718451,Sensitive
F01F1.11,-0.446742284,0.575864145,Sensitive
spds-1,0.51859904,0.45379926,Sensitive
trx-3,0.005394213,0.998312553,Sensitive
C05D11.5,0.215045587,0.832434729,Sensitive
micu-1,1.903017784,2.01e-19,Sensitive
F26A10.2,-0.143350293,0.95212313,Resistant
Y18H1A.11,0.740415531,0.382360431,Sensitive
lig-1,-0.659126931,0.378834083,Sensitive
F25E5.16,0.94437438,0.277026021,Sensitive
rop-1,0.330860809,0.621061452,Sensitive
scav-3,0.150789958,0.76198076,Sensitive
C50F4.10,-0.080590177,0.968280346,Sensitive
pkg-2,-0.075342339,0.946903446,Sensitive
ZK892.4,0.329077189,0.82482033,Resistant
npp-9,-0.742125308,0.140799829,Resistant
cyp-31A5,-1.119885727,0.380173983,Resistant
Y69E1A.8,0.287522152,0.835438932,Sensitive
B0281.3,0.104715629,0.920762294,Resistant
C34B2.9,0.065878859,0.975054013,Resistant
scm-1,-0.078261293,0.900456288,Sensitive
sup-26,0.31024399,0.846179549,Resistant
sup-26,0.31024399,0.846179549,Resistant
ZK470.2,0.424212184,0.558335558,Sensitive
tnt-4,0.008312789,0.997014012,Resistant
K07A3.3,0.907487478,0.332817951,Sensitive
smu-2,-0.360559059,0.575824406,Sensitive
F54A3.6,0.461212758,0.387046788,Sensitive
C16D2.1,-0.048571936,0.981971685,Sensitive
C10A4.9,-0.47530389,0.716695684,Sensitive
C06G3.8,-0.217239426,0.647744577,Sensitive
gmn-1,-0.723631924,0.447383076,Resistant
snpc-1.2,-0.547948112,0.581351994,Sensitive
K09H9.5,1.010098007,0.326569686,Sensitive
eff-1,0.360558479,0.843871375,Resistant
ZK418.2,0.274979933,0.824598118,Sensitive
C37C3.1,0.602107951,0.327420776,Sensitive
sir-2.4,0.06849746,0.957792101,Sensitive
uev-3,-0.190855942,0.847821127,Resistant
fre-1,-0.301453885,0.564851158,Sensitive
T23H2.3,-0.525835698,0.407174376,Sensitive
ercc-1,-0.111093447,0.933205303,Sensitive
mrpl-45,-0.212868462,0.650030269,Sensitive
Y17G7B.8,1.005932171,0.096951883,Resistant
C34B2.11,0.157579748,0.915183186,Resistant
