# Supplementary material for: Pervasive non-triplet alternative splicing drives functional isoform diversity
Source: Nat Commun. 2026 Apr 10;17:5112. doi: 10.1038/s41467-026-71615-5 (PMC13247117; doi:10.1038/s41467-026-71615-5)
Supplement: Supplementary file 10 — Source Data [file 41467_2026_71615_MOESM10_ESM.zip › source data/S4/s4b.tsv]

gene,replicate,genotype,rel_expr
fubl-3,1,WT,1
fubl-3,2,WT,1
fubl-3,3,WT,1
fubl-3,1,fubl-3,0.870550563296125
fubl-3,2,fubl-3,0.929804942613164
fubl-3,3,fubl-3,0.784584097896752
