# Supplementary material for: Pervasive non-triplet alternative splicing drives functional isoform diversity
Source: Nat Commun. 2026 Apr 10;17:5112. doi: 10.1038/s41467-026-71615-5 (PMC13247117; doi:10.1038/s41467-026-71615-5)
Supplement: Supplementary file 10 — Source Data [file 41467_2026_71615_MOESM10_ESM.zip › source data/S4/s4a.tsv]

rep,Genotype,Expression
1,WT,1
1,fubl-1,1.14076371586842
2,WT,1
2,fubl-1,0.862542031992192
3,WT,1
3,fubl-1,1.5654583335262
