# Supplementary material for: Pervasive non-triplet alternative splicing drives functional isoform diversity
Source: Nat Commun. 2026 Apr 10;17:5112. doi: 10.1038/s41467-026-71615-5 (PMC13247117; doi:10.1038/s41467-026-71615-5)
Supplement: Supplementary file 10 — Source Data [file 41467_2026_71615_MOESM10_ESM.zip › source data/Fig8/8a.tsv]

Gene,AS_event_ID,Group,category
ILK,chr11_+_6608967_6609070_6609156_6609297,Non-Triplet,cassette
CHST15,chr10_-_124010339_124010621_124011806_124012331,Triplet,cassette
CHST15,chr10_-_124012480_124013397_124013530_124021254,Non-Triplet,cassette
CHST15,chr10_-_124038671_124039408_124040042_124042299,Non-Triplet,cassette
PELI3,chr11_+_66468280_66468832_66468904_66471240,Triplet,cassette
BBS1,chr11_+_66511089_66511204_66511239_66514404,Non-Triplet,cassette
SPTBN2,chr11_-_66708299_66708901_66709019_66710580,Non-Triplet,cassette
C11orf80,chr11_+_66838445_66839131_66839207_66842847,Non-Triplet,cassette
RCE1,chr11_+_66845237_66845499_66845562_66845858,Triplet,cassette
PC,chr11_-_66852836_66853238_66853383_66863772,Non-Triplet,cassette
GRK2,chr11_+_67277348_67277795_67277951_67279198,Triplet,cassette
POU2F1,chr1_+_167413114_167413861_167413971_167415498,Non-Triplet,cassette
TIPRL,chr1_+_168191500_168192207_168192403_168196545,Non-Triplet,cassette
LRP5,chr11_+_68403699_68404222_68404416_68406522,Non-Triplet,cassette
PPP6R3,chr11_+_68591706_68592453_68592571_68596095,Non-Triplet,cassette
DEAF1,chr11_-_688460_688582_689813_691499,Non-Triplet,cassette
IGHMBP2,chr11_+_68911603_68914267_68914350_68914821,Non-Triplet,cassette
IGHMBP2,chr11_+_68938354_68938657_68938844_68939532,Non-Triplet,cassette
ENSG00000287725,chr11_+_69079020_69079833_69079883_69081398,Non-Triplet,cassette
ENSG00000287725,chr11_+_69084016_69085209_69085286_69085669,Non-Triplet,cassette
BLZF1,chr1_+_169380609_169382061_169382281_169386995,Non-Triplet,cassette
CROCC,chr1_+_16944282_16944951_16945255_16945460,Non-Triplet,cassette
C1orf112,chr1_+_169830747_169832416_169832506_169836925,Triplet,cassette
C1orf112,chr1_+_169850345_169850437_169850566_169851815,Triplet,cassette
ATP13A2,chr1_-_16986358_16986462_16986632_16986803,Non-Triplet,cassette
ATP13A2,chr1_-_16996300_16996385_16996496_16997018,Triplet,cassette
ANO1,chr11_+_70108404_70111125_70111191_70111705,Triplet,cassette
ANO1,chr11_+_70149792_70152449_70152461_70153055,Triplet,cassette
FMO4,chr1_+_171319957_171323003_171323192_171324136,Triplet,cassette
INPPL1,chr11_+_72225166_72228189_72228253_72228346,Non-Triplet,cassette
INPPL1,chr11_+_72235451_72235674_72235753_72235844,Non-Triplet,cassette
INPPL1,chr11_+_72237796_72238041_72238175_72238261,Non-Triplet,cassette
SUCO,chr1_+_172551626_172553259_172553370_172555867,Triplet,cassette
SUCO,chr1_+_172575623_172577538_172577559_172577762,Triplet,cassette
EPS8L2,chr11_+_726751_726900_727054_727355,Non-Triplet,cassette
ARAP1,chr11_-_72688537_72692752_72692785_72693323,Triplet,cassette
ARAP1,chr11_-_72703079_72704151_72704334_72705803,Triplet,cassette
ATG16L2,chr11_+_72826823_72827187_72827293_72828357,Non-Triplet,cassette
FCHSD2,chr11_-_73015885_73016523_73016605_73083693,Non-Triplet,cassette
FAM168A,chr11_-_73411536_73419873_73419999_73430688,Triplet,cassette
UROS,chr10_-_125794978_125795061_125795158_125796101,Non-Triplet,cassette
PPME1,chr11_+_74225256_74229877_74229942_74230243,Non-Triplet,cassette
RABGAP1L,chr1_+_174252590_174272413_174272480_174275831,Non-Triplet,cassette
POLD3,chr11_+_74625573_74629216_74629323_74634581,Non-Triplet,cassette
XRRA1,chr11_-_74843453_74843853_74843959_74844166,Non-Triplet,cassette
RABGAP1L,chr1_+_174982905_174988640_174988838_174989847,Triplet,cassette
ARRB1,chr11_-_75266274_75267651_75267703_75268887,Non-Triplet,cassette
ARRB1,chr11_-_75268959_75271700_75271724_75272893,Triplet,cassette
KLHL35,chr11_-_75426638_75428441_75428626_75429747,Non-Triplet,cassette
GDPD5,chr11_-_75444495_75448491_75448649_75448975,Non-Triplet,cassette
GDPD5,chr11_-_75462889_75472699_75472806_75477617,Non-Triplet,cassette
DGAT2,chr11_+_75769112_75773721_75773817_75784616,Triplet,cassette
UVRAG,chr11_+_75888903_75892128_75892393_75911952,Non-Triplet,cassette
UVRAG,chr11_+_75912039_75952759_75952896_75961442,Non-Triplet,cassette
COP1,chr1_-_175989479_176020945_176021159_176027570,Non-Triplet,cassette
UVRAG,chr11_+_76065788_76066493_76066599_76115922,Non-Triplet,cassette
ARHGEF10L,chr1_+_17632466_17634547_17634562_17634833,Triplet,cassette
EMSY,chr11_+_76453388_76454748_76454790_76458181,Triplet,cassette
ARHGEF10L,chr1_+_17687747_17694603_17694997_17695156,Non-Triplet,cassette
MYO7A,chr11_+_77211337_77211820_77211937_77212950,Triplet,cassette
PAK1,chr11_-_77336282_77337323_77337423_77340644,Non-Triplet,cassette
INTS4,chr11_-_77879127_77881433_77881555_77883830,Non-Triplet,cassette
INTS4,chr11_-_77981576_77987528_77987698_77991106,Non-Triplet,cassette
GNB1,chr1_-_1787437_1788239_1788456_1789051,Non-Triplet,cassette
RALGPS2,chr1_+_178808128_178808889_178809123_178811313,Triplet,cassette
RALGPS2,chr1_+_178889696_178892229_178892307_178893917,Triplet,cassette
TOR1AIP1,chr1_+_179889369_179889675_179889881_179900124,Non-Triplet,cassette
CEP350,chr1_+_180048705_180052223_180052316_180052968,Triplet,cassette
QSOX1,chr1_+_180182319_180182709_180183286_180183914,Non-Triplet,cassette
XPR1,chr1_+_180682411_180739761_180739989_180787751,Triplet,cassette
MR1,chr1_+_181034074_181036996_181037112_181049050,Non-Triplet,cassette
MR1,chr1_+_181050286_181052234_181052510_181053571,Triplet,cassette
PRCP,chr11_-_82839425_82843183_82843304_82849047,Non-Triplet,cassette
DDIAS,chr11_+_82928938_82930156_82930274_82931730,Non-Triplet,cassette
LAMC1,chr1_+_183024134_183025738_183025841_183103326,Non-Triplet,cassette
LAMC1,chr1_+_183137827_183138692_183138822_183140402,Non-Triplet,cassette
PCF11,chr11_+_83171914_83177084_83177204_83177712,Triplet,cassette
SMG7,chr1_+_183526767_183527625_183527731_183527954,Non-Triplet,cassette
EDEM3,chr1_-_184737711_184749546_184749592_184754487,Non-Triplet,cassette
MKI67,chr10_-_128113602_128114927_128116007_128116489,Triplet,cassette
NIBAN1,chr1_-_184899309_184973203_184973303_184974300,Non-Triplet,cassette
TRMT1L,chr1_-_185145568_185146304_185146433_185147180,Triplet,cassette
SWT1,chr1_+_185168398_185172752_185173071_185174370,Non-Triplet,cassette
SWT1,chr1_+_185182057_185184242_185184344_185184741,Triplet,cassette
IVNS1ABP,chr1_-_185305643_185306484_185306625_185307012,Triplet,cassette
SYTL2,chr11_-_85711232_85714412_85714507_85718788,Non-Triplet,cassette
TPR,chr1_-_186341159_186341251_186341389_186343324,Triplet,cassette
TMEM135,chr11_+_87318235_87318891_87319104_87319308,Triplet,cassette
GLRX3,chr10_+_130145319_130159745_130159834_130159993,Non-Triplet,cassette
ALDH4A1,chr1_-_18874581_18875072_18875254_18875380,Non-Triplet,cassette
AKIP1,chr11_+_8911671_8912452_8912533_8914824,Triplet,cassette
CHORDC1,chr11_-_90206272_90206747_90206810_90210534,Triplet,cassette
UCHL5,chr1_-_193023946_193027874_193027955_193028083,Triplet,cassette
SLC36A4,chr11_-_93182894_93184429_93184520_93185689,Non-Triplet,cassette
ANKRD49,chr11_+_94496951_94497901_94497964_94498069,Triplet,cassette
ZNF143,chr11_+_9472769_9473776_9473849_9473939,Non-Triplet,cassette
ZNF143,chr11_+_9516362_9521775_9521885_9525238,Non-Triplet,cassette
CEP57,chr11_+_95790743_95795515_95795559_95799230,Non-Triplet,cassette
NBL1,chr1_+_19644446_19653638_19653886_19655010,Non-Triplet,cassette
ASPM,chr1_-_197096164_197100430_197105185_197117787,Triplet,cassette
DENND1B,chr1_-_197645743_197647054_197647114_197652233,Triplet,cassette
DENND1B,chr1_-_197652315_197658299_197658369_197672035,Non-Triplet,cassette
BNIP3,chr10_-_131968569_131969650_131970011_131970636,Non-Triplet,cassette
DENND1B,chr1_-_197715074_197735585_197735796_197772866,Non-Triplet,cassette
SBF2,chr11_-_9790683_9795830_9795957_9807998,Non-Triplet,cassette
SBF2,chr11_-_9832420_9839289_9839414_9839496,Non-Triplet,cassette
OTUD3,chr1_+_19897662_19898836_19898953_19904265,Triplet,cassette
SBF2,chr11_-_9989595_9992414_9992543_9992988,Triplet,cassette
KIF14,chr1_-_200606798_200607253_200607445_200608828,Triplet,cassette
KIF21B,chr1_-_200981096_200983055_200983094_200984857,Triplet,cassette
KIF21B,chr1_-_201002350_201003078_201003242_201003584,Non-Triplet,cassette
NAV1,chr1_+_201783852_201785309_201785351_201786427,Triplet,cassette
NAV1,chr1_+_201786577_201788467_201788638_201789738,Triplet,cassette
NAV1,chr1_+_201789792_201790553_201790577_201790687,Triplet,cassette
NAV1,chr1_+_201793875_201794171_201794376_201794464,Non-Triplet,cassette
PPP1R12B,chr1_+_202416917_202417146_202417402_202422618,Non-Triplet,cassette
PPP1R12B,chr1_+_202428929_202430730_202430810_202431478,Non-Triplet,cassette
KDM5B,chr1_-_202774735_202776104_202776220_202777015,Non-Triplet,cassette
KLHL12,chr1_-_202892659_202893238_202893425_202894182,Non-Triplet,cassette
ADIPOR1,chr1_-_202942218_202943066_202943185_202943756,Non-Triplet,cassette
LRRC27,chr10_+_132348356_132348962_132349057_132351605,Non-Triplet,cassette
ATP2B4,chr1_+_203703813_203707008_203707223_203707860,Non-Triplet,cassette
SOX13,chr1_+_204123804_204124094_204124288_204124639,Non-Triplet,cassette
PIK3C2B,chr1_-_204433425_204433792_204433949_204434437,Non-Triplet,cassette
MDM4,chr1_+_204542944_204544534_204544684_204546795,Triplet,cassette
MUL1,chr1_-_20503309_20506724_20506846_20507903,Non-Triplet,cassette
NUAK2,chr1_-_205305331_205305430_205305614_205306186,Non-Triplet,cassette
ELK4,chr1_-_205616644_205618697_205618820_205618955,Triplet,cassette
SRGAP2,chr1_+_206384076_206391299_206391422_206392687,Triplet,cassette
SRGAP2,chr1_+_206438098_206438713_206438954_206439974,Non-Triplet,cassette
SRGAP2,chr1_+_206458947_206459584_206459679_206461035,Non-Triplet,cassette
PFKFB2,chr1_+_207054802_207060821_207060930_207061951,Non-Triplet,cassette
CD46,chr1_+_207785682_207790252_207790345_207793517,Triplet,cassette
EIF4G3,chr1_-_20886371_20892618_20892729_20893515,Triplet,cassette
EIF4G3,chr1_-_20904971_20941258_20941395_20941489,Non-Triplet,cassette
UHRF1BP1L,chr12_-_100051221_100057134_100057261_100057569,Non-Triplet,cassette
UHRF1BP1L,chr12_-_100108548_100128579_100128725_100142590,Non-Triplet,cassette
DEPDC4,chr12_-_100252536_100253488_100253715_100256047,Non-Triplet,cassette
SCYL2,chr12_+_100315734_100316795_100317037_100317801,Non-Triplet,cassette
ANO4,chr12_+_100971406_100987538_100987670_101020032,Triplet,cassette
UTP20,chr12_+_101345694_101346071_101346286_101346449,Non-Triplet,cassette
UTP20,chr12_+_101346588_101351072_101351467_101352053,Non-Triplet,cassette
UTP20,chr12_+_101362060_101362851_101363142_101363574,Triplet,cassette
GNPTAB,chr12_-_101753539_101756419_101756566_101757210,Triplet,cassette
WASHC3,chr12_-_102013192_102017719_102017805_102025972,Non-Triplet,cassette
HHAT,chr1_+_210387581_210400467_210400662_210404462,Triplet,cassette
ENSG00000255641,chr12_-_10416767_10417610_10417723_10418342,Non-Triplet,cassette
CHST11,chr12_+_104601991_104635698_104635837_104756947,Non-Triplet,cassette
WASHC4,chr12_+_105114269_105114361_105114427_105115182,Triplet,cassette
APPL2,chr12_-_105176082_105176875_105177016_105177224,Triplet,cassette
ECHS1,chr10_-_133366993_133367486_133367746_133368921,Non-Triplet,cassette
POLR3B,chr12_+_106496918_106499221_106499352_106501321,Non-Triplet,cassette
PWP1,chr12_+_107697597_107699372_107699434_107702933,Non-Triplet,cassette
SSH1,chr12_-_108789244_108790124_108790313_108792284,Triplet,cassette
ACACB,chr12_+_109239985_109240261_109240425_109241076,Non-Triplet,cassette
UBE3B,chr12_+_109516884_109517916_109518013_109521146,Non-Triplet,cassette
UBE3B,chr12_+_109521551_109523977_109524115_109524436,Triplet,cassette
TCHP,chr12_+_109908937_109909534_109909783_109911061,Triplet,cassette
GIT2,chr12_-_109939247_109945259_109945349_109947254,Triplet,cassette
IFT81,chr12_+_110136860_110143381_110143545_110146951,Non-Triplet,cassette
IFT81,chr12_+_110147048_110161161_110161283_110162917,Non-Triplet,cassette
IFT81,chr12_+_110205514_110205594_110205680_110209169,Non-Triplet,cassette
ATXN2,chr12_-_111452840_111453676_111453845_111456027,Non-Triplet,cassette
TMEM116,chr12_-_111934030_111936691_111936830_111937158,Non-Triplet,cassette
TMEM116,chr12_-_111991889_112003799_112003863_112005255,Non-Triplet,cassette
FAM107B,chr10_-_14530515_14553321_14553387_14604238,Triplet,cassette
NAA25,chr12_-_112048443_112049482_112049611_112053556,Triplet,cassette
TRAFD1,chr12_+_112135066_112140118_112140205_112140817,Triplet,cassette
HECTD4,chr12_-_112226758_112227552_112227773_112228087,Non-Triplet,cassette
HECTD4,chr12_-_112247076_112247461_112247550_112248065,Non-Triplet,cassette
HECTD4,chr12_-_112279386_112283109_112283302_112306062,Non-Triplet,cassette
RASAL1,chr12_-_113102009_113102935_113103091_113103944,Triplet,cassette
TPCN1,chr12_+_113267956_113268177_113268446_113268740,Non-Triplet,cassette
TPCN1,chr12_+_113284637_113284717_113284771_113285887,Triplet,cassette
SLC8B1,chr12_-_113310355_113314271_113314416_113315333,Non-Triplet,cassette
PLBD2,chr12_+_113369209_113371141_113371266_113372647,Non-Triplet,cassette
RBM19,chr12_-_113858896_113910679_113910960_113914967,Non-Triplet,cassette
ERC1,chr12_+_1141787_1167902_1168046_1180538,Triplet,cassette
TBX3,chr12_-_114679651_114679912_114679972_114680877,Triplet,cassette
DCLRE1C,chr10_-_14935564_14936537_14936593_14939808,Non-Triplet,cassette
LPGAT1,chr1_-_211751067_211766666_211766752_211778916,Non-Triplet,cassette
VSIG10,chr12_-_118068597_118071051_118071067_118071357,Non-Triplet,cassette
TAOK3,chr12_-_118243516_118244060_118244361_118244892,Non-Triplet,cassette
TAOK3,chr12_-_118244965_118247518_118247677_118255446,Triplet,cassette
SUDS3,chr12_+_118401820_118401982_118402004_118403410,Non-Triplet,cassette
PRKAB1,chr12_+_119668403_119671494_119671668_119672299,Triplet,cassette
CIT,chr12_-_119752247_119755915_119756048_119757369,Non-Triplet,cassette
CIT,chr12_-_119834228_119835671_119836282_119850172,Non-Triplet,cassette
CIT,chr12_-_119869201_119874097_119874357_119876071,Non-Triplet,cassette
NMT2,chr10_-_15135418_15140986_15141029_15141420,Non-Triplet,cassette
ENSG00000111780,chr12_+_120446829_120454932_120455030_120457074,Non-Triplet,cassette
ACADS,chr12_+_120727189_120729713_120729964_120736984,Non-Triplet,cassette
ACADS,chr12_+_120737135_120737355_120737467_120737835,Non-Triplet,cassette
C12orf43,chr12_-_121011146_121012429_121012847_121016328,Non-Triplet,cassette
CAMKK2,chr12_-_121255804_121260318_121260355_121263804,Non-Triplet,cassette
MINDY3,chr10_-_15779141_15780837_15780966_15782153,Triplet,cassette
MINDY3,chr10_-_15782226_15786560_15786648_15789245,Non-Triplet,cassette
CFAP251,chr12_+_121931886_121933497_121933586_121934245,Non-Triplet,cassette
RSRC2,chr12_-_122522299_122522798_122522906_122526846,Triplet,cassette
KNTC1,chr12_+_122562699_122564656_122564756_122568259,Non-Triplet,cassette
KNTC1,chr12_+_122610900_122613111_122613230_122613624,Non-Triplet,cassette
HIP1R,chr12_+_122851297_122852976_122853058_122854041,Non-Triplet,cassette
HIP1R,chr12_+_122860210_122860422_122860523_122860677,Non-Triplet,cassette
RILPL2,chr12_-_123423157_123430507_123430659_123436080,Non-Triplet,cassette
RILPL1,chr12_-_123472682_123472883_123473027_123484178,Triplet,cassette
GTF2H3,chr12_+_123633872_123639263_123639343_123645453,Non-Triplet,cassette
TCTN2,chr12_+_123692723_123694841_123694976_123695218,Triplet,cassette
TRDMT1,chr10_-_17160374_17161482_17161548_17162164,Triplet,cassette
PACC1,chr1_-_212387100_212387612_212387732_212410423,Triplet,cassette
NCOR2,chr12_-_124340443_124340601_124340751_124341821,Triplet,cassette
FBXW4,chr10_-_101624810_101667885_101667980_101672913,Non-Triplet,cassette
AACS,chr12_+_125076611_125078095_125078370_125086328,Non-Triplet,cassette
AACS,chr12_+_125114557_125118640_125118765_125124703,Non-Triplet,cassette
AACS,chr12_+_125124769_125124901_125125024_125128159,Triplet,cassette
TATDN3,chr1_+_212804429_212804595_212804651_212807734,Non-Triplet,cassette
MMP17,chr12_+_131844081_131844265_131844633_131845116,Non-Triplet,cassette
ULK1,chr12_+_131895824_131897123_131897239_131906890,Non-Triplet,cassette
ULK1,chr12_+_131906924_131907039_131907162_131907493,Triplet,cassette
EP400,chr12_+_132013913_132015897_132016157_132017533,Non-Triplet,cassette
FBRSL1,chr12_+_132490861_132507251_132507388_132508151,Non-Triplet,cassette
ZMYND11,chr10_+_210048_221194_221356_236836,Triplet,cassette
ANKLE2,chr12_-_132743276_132747154_132747544_132747830,Triplet,cassette
GOLGA3,chr12_-_132789290_132790787_132790878_132791214,Non-Triplet,cassette
ZNF268,chr12_+_133182030_133184663_133184759_133187870,Triplet,cassette
ZNF268,chr12_+_133192003_133193427_133193533_133202142,Non-Triplet,cassette
SMYD2,chr1_+_214281427_214305186_214305250_214314760,Non-Triplet,cassette
PTPN14,chr1_-_214398001_214398967_214399065_214401683,Non-Triplet,cassette
ERC1,chr12_+_1444750_1445324_1445554_1490091,Non-Triplet,cassette
RAP1GAP,chr1_-_21599617_21601683_21601797_21602802,Triplet,cassette
PRKCZ,chr1_+_2169604_2171549_2171645_2172053,Triplet,cassette
MLLT10,chr10_+_21727928_21728631_21728675_21730898,Non-Triplet,cassette
USP48,chr1_-_21756702_21756828_21756963_21757661,Triplet,cassette
SPATA17,chr1_+_217742098_217771818_217771903_217774332,Non-Triplet,cassette
RRP15,chr1_+_218285455_218294747_218294935_218302292,Non-Triplet,cassette
HSPG2,chr1_-_21841285_21841538_21841673_21842000,Triplet,cassette
RAB3GAP2,chr1_-_220195377_220196249_220196398_220202274,Non-Triplet,cassette
MARK1,chr1_+_220653352_220657789_220657834_220661810,Triplet,cassette
MTARC2,chr1_+_220748803_220754367_220754432_220754945,Non-Triplet,cassette
RECQL,chr12_-_21483574_21486478_21486585_21490197,Non-Triplet,cassette
CMAS,chr12_+_22060926_22061280_22061452_22062279,Non-Triplet,cassette
C2CD5,chr12_-_22472347_22472743_22472807_22474749,Non-Triplet,cassette
C2CD5,chr12_-_22513379_22517985_22518137_22523424,Non-Triplet,cassette
TAF1A,chr1_-_222570665_222575382_222575517_222577443,Triplet,cassette
ETNK1,chr12_+_22644022_22656431_22656745_22659012,Non-Triplet,cassette
AIDA,chr1_-_222703217_222711378_222711545_222712206,Non-Triplet,cassette
NVL,chr1_-_224294411_224296500_224296618_224300560,Non-Triplet,cassette
NVL,chr1_-_224300663_224301690_224301771_224303721,Triplet,cassette
WDR26,chr1_-_224431581_224431681_224431781_224433682,Non-Triplet,cassette
ZBTB40,chr1_+_22506241_22508000_22508137_22508528,Non-Triplet,cassette
DNAH14,chr1_+_225079548_225080378_225080748_225082547,Non-Triplet,cassette
DNAH14,chr1_+_225168028_225168472_225168634_225185289,Triplet,cassette
LBR,chr1_-_225406832_225410290_225410416_225411335,Triplet,cassette
ENAH,chr1_-_225501070_225504990_225505053_225507949,Triplet,cassette
ARMC3,chr10_+_22932044_22946143_22946261_22955805,Non-Triplet,cassette
TMEM63A,chr1_-_225859349_225860270_225860423_225860858,Triplet,cassette
LIN9,chr1_-_226287797_226295841_226295946_226297717,Triplet,cassette
PARP1,chr1_-_226366052_226366234_226366384_226367478,Triplet,cassette
MSRB2,chr10_+_23110318_23119045_23119134_23119302,Non-Triplet,cassette
ITPR2,chr12_-_26602706_26618625_26618780_26621121,Non-Triplet,cassette
ITPR2,chr12_-_26632059_26653975_26654126_26655706,Non-Triplet,cassette
ITPR2,chr12_-_26666051_26669551_26669789_26681872,Non-Triplet,cassette
PSEN2,chr1_+_226882048_226882314_226882430_226883703,Non-Triplet,cassette
FGFR1OP2,chr12_+_26957743_26960514_26960628_26963340,Triplet,cassette
ARHGAP21,chr10_-_24589302_24591224_24591330_24591640,Non-Triplet,cassette
CDC42BPA,chr1_-_227112422_227112670_227112913_227119802,Triplet,cassette
KLHL42,chr12_+_27791901_27797246_27797349_27797713,Non-Triplet,cassette
TRIM11,chr1_-_228397165_228400963_228401194_228402064,Triplet,cassette
FAR2,chr12_+_29332727_29332844_29332908_29333630,Non-Triplet,cassette
TULP3,chr12_+_2934561_2937630_2937729_2938112,Triplet,cassette
NUP133,chr1_-_229466756_229469253_229469386_229470578,Non-Triplet,cassette
NUP133,chr1_-_229498306_229498541_229499220_229499682,Non-Triplet,cassette
ABCB10,chr1_-_229531731_229538813_229538907_229539454,Non-Triplet,cassette
COG2,chr1_+_230679052_230682921_230683329_230683572,Triplet,cassette
COG2,chr1_+_230683635_230683812_230684111_230685083,Non-Triplet,cassette
COG2,chr1_+_230687132_230688070_230688143_230688418,Non-Triplet,cassette
ABI1,chr10_-_26823305_26835314_26835407_26860745,Triplet,cassette
EGLN1,chr1_-_231374099_231404473_231404610_231420996,Non-Triplet,cassette
DENND5B,chr12_-_31402643_31409262_31409384_31413434,Non-Triplet,cassette
TSPAN9,chr12_+_3201256_3206279_3206418_3278419,Non-Triplet,cassette
SIPA1L2,chr1_-_232465416_232471370_232471528_232479625,Non-Triplet,cassette
NTPCR,chr1_+_232950744_232955556_232955719_232956345,Non-Triplet,cassette
ANKRD26,chr10_-_27043567_27044156_27044190_27046351,Non-Triplet,cassette
ANKRD26,chr10_-_27048979_27051058_27052144_27053318,Triplet,cassette
ANKRD26,chr10_-_27060540_27061143_27061242_27063986,Triplet,cassette
MAP3K21,chr1_+_233372160_233372638_233372782_233375914,Triplet,cassette
ZNF436,chr1_-_23363221_23365834_23365910_23367040,Non-Triplet,cassette
SLC35F3,chr1_+_234231741_234309100_234309320_234316600,Non-Triplet,cassette
ANKRD26,chr10_-_27092512_27092957_27093081_27093347,Non-Triplet,cassette
ASAP3,chr1_-_23438834_23439160_23439230_23441100,Non-Triplet,cassette
TARBP1,chr1_-_234425793_234427316_234427388_234427574,Triplet,cassette
ASAP3,chr1_-_23442612_23451478_23451528_23452695,Non-Triplet,cassette
ANKRD26,chr10_-_27093799_27098179_27098326_27100083,Triplet,cassette
TARBP1,chr1_-_234460396_234463836_234463934_234465654,Non-Triplet,cassette
ARID4B,chr1_-_235177913_235181070_235181184_235181583,Triplet,cassette
ARID4B,chr1_-_235234492_235240312_235240451_235246418,Non-Triplet,cassette
GPR137B,chr1_+_236168755_236178413_236178636_236179877,Non-Triplet,cassette
GPR137B,chr1_+_236205250_236207132_236207280_236208048,Non-Triplet,cassette
MTR,chr1_+_236810595_236811644_236811701_236812736,Triplet,cassette
MTR,chr1_+_236829268_236831965_236832078_236835545,Non-Triplet,cassette
GALE,chr1_-_23796265_23796508_23796586_23796695,Triplet,cassette
PARP11,chr12_-_3830018_3863835_3863957_3873210,Non-Triplet,cassette
CPNE8,chr12_-_38685617_38686591_38686702_38693655,Triplet,cassette
CPNE8,chr12_-_38702921_38704164_38704248_38723770,Triplet,cassette
CPNE8,chr12_-_38848662_38862823_38862921_38873002,Non-Triplet,cassette
KIF21A,chr12_-_39333107_39333211_39333280_39337094,Triplet,cassette
KIF21A,chr12_-_39342124_39351776_39351980_39356830,Triplet,cassette
MYOM3,chr1_-_24061082_24061272_24061309_24061944,Non-Triplet,cassette
ACBD5,chr10_-_27219857_27223206_27223239_27223336,Triplet,cassette
IFNLR1,chr1_-_24157891_24159051_24159182_24159472,Non-Triplet,cassette
IFNLR1,chr1_-_24161684_24162089_24162400_24169415,Non-Triplet,cassette
PPHLN1,chr12_+_42326229_42332659_42332702_42335881,Non-Triplet,cassette
CEP170,chr1_-_243172846_243185778_243186072_243186257,Triplet,cassette
PUS7L,chr12_-_43730702_43731070_43731228_43731703,Non-Triplet,cassette
STPG1,chr1_-_24391679_24391923_24392067_24401317,Triplet,cassette
ADSS2,chr1_-_244418914_244420169_244420296_244422833,Non-Triplet,cassette
ODAD2,chr10_-_27940805_27944221_27944431_27944814,Triplet,cassette
ODAD2,chr10_-_27944962_27960384_27960644_27961566,Non-Triplet,cassette
SMYD3,chr1_-_245863886_245915529_245915640_245927929,Triplet,cassette
SMYD3,chr1_-_245928033_245929511_245929552_245929868,Non-Triplet,cassette
MPP7,chr10_-_28056623_28057645_28057849_28058493,Triplet,cassette
SLC38A2,chr12_-_46365189_46366863_46366945_46367074,Non-Triplet,cassette
SLC38A2,chr12_-_46367340_46370511_46370627_46370774,Non-Triplet,cassette
CNST,chr1_+_246621634_246622185_246622323_246631892,Triplet,cassette
AHCTF1,chr1_-_246891919_246894658_246894748_246895833,Triplet,cassette
HDAC7,chr12_-_47795767_47795905_47796016_47796205,Triplet,cassette
PFKM,chr12_+_48122859_48125324_48125562_48130361,Non-Triplet,cassette
PFKM,chr12_+_48131393_48132018_48132211_48132866,Non-Triplet,cassette
ASB8,chr12_-_48151305_48151564_48151665_48153366,Non-Triplet,cassette
CACNB3,chr12_+_48824733_48824948_48824968_48825161,Non-Triplet,cassette
DDX23,chr12_-_48838080_48839433_48839551_48839842,Non-Triplet,cassette
KMT2D,chr12_-_49022875_49024052_49024100_49024576,Triplet,cassette
RHEBL1,chr12_-_49066701_49066967_49067035_49069033,Non-Triplet,cassette
LMBR1L,chr12_-_49103813_49104447_49104551_49104744,Non-Triplet,cassette
LMBR1L,chr12_-_49104885_49105923_49105957_49106959,Non-Triplet,cassette
TROAP,chr12_+_49325884_49326075_49326158_49326666,Non-Triplet,cassette
SPATS2,chr12_+_49484669_49486249_49486348_49489463,Triplet,cassette
PRPF40B,chr12_+_49631925_49632595_49632623_49632853,Non-Triplet,cassette
PRPF40B,chr12_+_49632880_49633013_49633124_49633425,Triplet,cassette
DIP2B,chr12_+_50660319_50671185_50671398_50674472,Triplet,cassette
SVIL,chr10_-_29486230_29486409_29486557_29487161,Non-Triplet,cassette
POU6F1,chr12_-_51190592_51191595_51191764_51192328,Non-Triplet,cassette
GALNT6,chr12_-_51359332_51360720_51360838_51364119,Non-Triplet,cassette
SCN8A,chr12_+_51689096_51699569_51699791_51701142,Triplet,cassette
SCN8A,chr12_+_51746035_51751354_51751593_51762501,Non-Triplet,cassette
ACVR1B,chr12_+_51985348_51986817_51986942_51991861,Non-Triplet,cassette
KRT7,chr12_+_52235366_52237249_52237389_52237507,Non-Triplet,cassette
TNS2,chr12_+_53054014_53054269_53054441_53055184,Non-Triplet,cassette
TNS2,chr12_+_53055690_53055780_53055845_53057011,Non-Triplet,cassette
CSAD,chr12_-_53160844_53161126_53161191_53161271,Non-Triplet,cassette
RARG,chr12_-_53214235_53214445_53214606_53215291,Non-Triplet,cassette
TARBP2,chr12_+_53504815_53505134_53505262_53505647,Non-Triplet,cassette
CALCOCO1,chr12_-_53712121_53712774_53712846_53713098,Triplet,cassette
ZNF385A,chr12_-_54371096_54371472_54371715_54373971,Triplet,cassette
B4GALNT3,chr12_+_546713_548023_548102_548229,Non-Triplet,cassette
MACO1,chr1_+_25485795_25486730_25487058_25489171,Non-Triplet,cassette
DGKA,chr12_+_55942263_55943296_55943418_55951621,Non-Triplet,cassette
DGKA,chr12_+_55951783_55952034_55952099_55952339,Non-Triplet,cassette
ERBB3,chr12_+_56085181_56085453_56085736_56086529,Non-Triplet,cassette
ERBB3,chr12_+_56097940_56098499_56098575_56098757,Non-Triplet,cassette
ESYT1,chr12_+_56128709_56129201_56129517_56130580,Non-Triplet,cassette
SMARCC2,chr12_-_56163765_56164302_56164368_56164646,Triplet,cassette
CNPY2,chr12_-_56311414_56312550_56312885_56314849,Non-Triplet,cassette
ZEB1,chr10_+_31373173_31374802_31374964_31387122,Triplet,cassette
BAZ2A,chr12_-_56614138_56614772_56614920_56615012,Non-Triplet,cassette
PRIM1,chr12_-_56734245_56737306_56737518_56738432,Non-Triplet,cassette
NEMP1,chr12_-_57060945_57061567_57061665_57063117,Non-Triplet,cassette
NAB2,chr12_+_57093195_57093406_57093598_57094610,Triplet,cassette
LRP1,chr12_+_57138581_57140126_57140382_57141372,Non-Triplet,cassette
LRP1,chr12_+_57183909_57184084_57184214_57184324,Non-Triplet,cassette
R3HDM2,chr12_-_57303217_57305639_57305663_57310262,Triplet,cassette
PITRM1,chr10_-_3167042_3169937_3169987_3170102,Non-Triplet,cassette
PITRM1,chr10_-_3170206_3170733_3170953_3172715,Non-Triplet,cassette
METTL1,chr12_-_57771257_57771479_57771605_57771972,Triplet,cassette
TSFM,chr12_+_57783283_57783614_57784170_57786161,Non-Triplet,cassette
ARHGAP12,chr10_-_31861658_31879150_31879241_31908170,Non-Triplet,cassette
MON2,chr12_+_62467318_62470700_62470778_62484168,Triplet,cassette
MON2,chr12_+_62565380_62566013_62566031_62566320,Triplet,cassette
CRYBG2,chr1_-_26331618_26336094_26336207_26336336,Non-Triplet,cassette
SRGAP1,chr12_+_63844883_63937844_63937998_63983945,Non-Triplet,cassette
SRGAP1,chr12_+_64097375_64108931_64109037_64111760,Non-Triplet,cassette
EPC1,chr10_-_32272167_32273013_32273082_32273161,Triplet,cassette
TBK1,chr12_+_64498039_64499066_64499280_64501328,Non-Triplet,cassette
MSRB3,chr12_+_65328603_65359504_65359702_65368996,Triplet,cassette
CCDC7,chr10_+_32571893_32583033_32583307_32584230,Non-Triplet,cassette
HELB,chr12_+_66310608_66313985_66314163_66315240,Non-Triplet,cassette
ARID1A,chr1_+_26732792_26734107_26734273_26760854,Non-Triplet,cassette
P3H3,chr12_+_6834049_6834824_6834955_6836983,Non-Triplet,cassette
ITGB1,chr10_-_32912124_32919884_32920084_32920243,Non-Triplet,cassette
NUP107,chr12_+_68735344_68740891_68741097_68741811,Non-Triplet,cassette
CPM,chr12_-_68871956_68885791_68885889_68932676,Non-Triplet,cassette
CPSF6,chr12_+_69257905_69258034_69258145_69258588,Triplet,cassette
NRP1,chr10_-_33180365_33182697_33182748_33185626,Triplet,cassette
C1RL,chr12_-_7099760_7099900_7100026_7101896,Triplet,cassette
C1RL,chr12_-_7102087_7108250_7108479_7109108,Non-Triplet,cassette
PEX5,chr12_+_7201841_7202240_7202351_7202610,Triplet,cassette
TRHDE,chr12_+_72286954_72370763_72370869_72377993,Non-Triplet,cassette
MAP3K6,chr1_-_27355469_27355668_27355745_27356024,Non-Triplet,cassette
MAP3K6,chr1_-_27364394_27364660_27364684_27364771,Triplet,cassette
ZDHHC17,chr12_+_76764329_76797433_76797537_76805315,Non-Triplet,cassette
CSRP2,chr12_-_76860413_76862809_76862891_76863174,Non-Triplet,cassette
CUL2,chr10_-_35016394_35018465_35018760_35025130,Non-Triplet,cassette
FAM76A,chr1_+_27744811_27749067_27749154_27755193,Triplet,cassette
EYA3,chr1_-_27974546_27974791_27974959_27978372,Triplet,cassette
PPP1R12A,chr12_-_79786478_79786776_79786858_79788646,Non-Triplet,cassette
EYA3,chr1_-_27997378_27998283_27998351_27999958,Non-Triplet,cassette
EYA3,chr1_-_28017239_28027788_28027926_28035542,Triplet,cassette
NECAP1,chr12_+_8090299_8091768_8091850_8092674,Non-Triplet,cassette
METTL25,chr12_+_82358824_82369386_82369560_82386801,Triplet,cassette
CEP290,chr12_-_88053746_88054339_88054413_88055574,Non-Triplet,cassette
CEP290,chr12_-_88111858_88114419_88114562_88115096,Non-Triplet,cassette
CEP290,chr12_-_88139564_88140955_88141033_88141204,Triplet,cassette
TMTC3,chr12_+_88172745_88174606_88174727_88176206,Non-Triplet,cassette
WNK1,chr12_+_882073_882942_883059_883393,Triplet,cassette
ATP2B1,chr12_-_89603254_89603711_89603925_89604153,Non-Triplet,cassette
EPB41,chr1_+_29030487_29031787_29031913_29033091,Triplet,cassette
MECR,chr1_-_29202045_29203130_29203233_29206760,Non-Triplet,cassette
EEA1,chr12_-_92782135_92783730_92783840_92787865,Non-Triplet,cassette
EEA1,chr12_-_92799086_92800880_92800921_92801598,Non-Triplet,cassette
PTPRU,chr1_+_29305428_29309682_29309856_29310742,Triplet,cassette
CEP83,chr12_-_94403262_94410620_94410679_94411695,Non-Triplet,cassette
CDK17,chr12_-_96280885_96281374_96281678_96282507,Non-Triplet,cassette
SLC25A3,chr12_+_98594135_98595432_98595557_98595725,Non-Triplet,cassette
APAF1,chr12_+_98699569_98703370_98703499_98706483,Triplet,cassette
TMTC4,chr13_-_100635195_100635678_100635779_100636530,Non-Triplet,cassette
GTPBP4,chr10_+_1000868_1000676_999095_1000946,Triplet,cassette
TPP2,chr13_+_102636392_102636694_102636763_102637080,Triplet,cassette
TEX30,chr13_-_102766580_102767272_102767478_102768258,Non-Triplet,cassette
POGLUT2,chr13_-_102784512_102786231_102786339_102787832,Triplet,cassette
BIVM,chr13_+_102822159_102831564_102831697_102834464,Non-Triplet,cassette
ERCC5,chr13_+_102863103_102863677_102863891_102865665,Non-Triplet,cassette
CARS2,chr13_-_110642521_110644064_110644182_110644383,Non-Triplet,cassette
TUBGCP3,chr13_-_112520021_112521662_112521864_112522318,Non-Triplet,cassette
TUBGCP3,chr13_-_112569259_112584038_112584161_112587903,Triplet,cassette
PCID2,chr13_-_113195125_113195272_113195445_113196179,Non-Triplet,cassette
GRTP1,chr13_-_113344959_113349488_113349840_113350847,Non-Triplet,cassette
DCUN1D2,chr13_-_113461136_113462739_113462891_113474122,Non-Triplet,cassette
SNRNP40,chr1_-_31260121_31260954_31261176_31261527,Triplet,cassette
ADGRB2,chr1_-_31740034_31740109_31740178_31740345,Triplet,cassette
ADGRB2,chr1_-_31740541_31741372_31741479_31741622,Non-Triplet,cassette
BMS1,chr10_+_42787247_42790322_42790511_42791625,Triplet,cassette
MPHOSPH8,chr13_+_19670363_19670839_19670964_19671204,Non-Triplet,cassette
IFT88,chr13_+_20574475_20579191_20579358_20582955,Non-Triplet,cassette
IFT88,chr13_+_20591681_20592334_20592404_20596148,Non-Triplet,cassette
IFT88,chr13_+_20598753_20599450_20599565_20601703,Non-Triplet,cassette
BMS1,chr10_+_42820688_42820933_42820992_42822060,Non-Triplet,cassette
TMEM234,chr1_-_32217351_32217436_32217577_32221129,Triplet,cassette
HDAC1,chr1_+_32327077_32327405_32327458_32327534,Non-Triplet,cassette
MIPEP,chr13_-_23760217_23798723_23798855_23805948,Triplet,cassette
MTMR6,chr13_-_25249492_25251648_25251775_25251851,Non-Triplet,cassette
MTMR6,chr13_-_25253964_25254384_25254434_25257194,Non-Triplet,cassette
NUP58,chr13_+_25315467_25319325_25319350_25320528,Non-Triplet,cassette
RBBP4,chr1_+_32668398_32668738_32668854_32668970,Non-Triplet,cassette
PAN3,chr13_+_28277376_28278121_28278192_28280410,Non-Triplet,cassette
RNF19B,chr1_-_32942459_32943351_32943608_32944017,Non-Triplet,cassette
KATNAL1,chr13_-_30241086_30255446_30255615_30280061,Non-Triplet,cassette
AZIN2,chr1_+_33098179_33101832_33101902_33117900,Non-Triplet,cassette
BRCA2,chr13_+_32341196_32344557_32344653_32346825,Triplet,cassette
BRCA2,chr13_+_32394933_32395990_32396116_32396896,Triplet,cassette
RASSF4,chr10_+_44982663_44984021_44984113_44984811,Non-Triplet,cassette
PDS5B,chr13_+_32694304_32696853_32696902_32699728,Non-Triplet,cassette
PHC2,chr1_-_33372447_33373750_33373917_33375364,Non-Triplet,cassette
MARCHF8,chr10_-_45459267_45459739_45459877_45461229,Triplet,cassette
MARCHF8,chr10_-_45461411_45463150_45463996_45464237,Triplet,cassette
MARCHF8,chr10_-_45464327_45484830_45484933_45489365,Non-Triplet,cassette
NBEA,chr13_+_35164509_35168986_35168995_35171270,Triplet,cassette
EXOSC8,chr13_+_37006025_37006114_37006160_37006973,Non-Triplet,cassette
SUPT20H,chr13_-_37009809_37010551_37010655_37012190,Non-Triplet,cassette
PROSER1,chr13_-_39031631_39034130_39034196_39037196,Triplet,cassette
COG6,chr13_+_39677579_39679537_39679620_39679973,Non-Triplet,cassette
COG6,chr13_+_39694725_39699500_39699618_39719234,Non-Triplet,cassette
ZFAND4,chr10_-_45639963_45641050_45641170_45648292,Triplet,cassette
MRPS31,chr13_-_40759106_40766745_40767033_40770983,Triplet,cassette
SLC25A15,chr13_+_40805255_40807293_40807463_40808436,Non-Triplet,cassette
WBP4,chr13_+_41062716_41065015_41065078_41065162,Triplet,cassette
NAA16,chr13_+_41369283_41372202_41372311_41372730,Non-Triplet,cassette
VWA8,chr13_-_41671147_41675214_41675296_41685045,Non-Triplet,cassette
VWA8,chr13_-_41787543_41793438_41793642_41811223,Triplet,cassette
VWA8,chr13_-_41833531_41837118_41837250_41865734,Triplet,cassette
VWA8,chr13_-_41950013_41953867_41954024_41960851,Non-Triplet,cassette
DGKH,chr13_+_42129632_42130533_42130700_42155289,Non-Triplet,cassette
DGKH,chr13_+_42198595_42199565_42199676_42199811,Triplet,cassette
AKAP11,chr13_+_42295742_42297047_42297182_42298531,Triplet,cassette
AKAP11,chr13_+_42308609_42313046_42313130_42313892,Triplet,cassette
ENOX1,chr13_-_43236738_43265397_43265454_43269468,Triplet,cassette
NUFIP1,chr13_-_44980820_44982071_44982154_44989023,Non-Triplet,cassette
GTF2F2,chr13_+_45252970_45259081_45259245_45267231,Non-Triplet,cassette
SLC25A30,chr13_-_45402370_45404326_45404412_45405881,Non-Triplet,cassette
WASHC2C,chr10_+_45750838_45751481_45751553_45752586,Triplet,cassette
LRCH1,chr13_+_46712597_46715559_46715664_46723219,Triplet,cassette
ESD,chr13_-_46784350_46785648_46785719_46787019,Non-Triplet,cassette
ARHGEF16,chr1_+_3469593_3469999_3470081_3473076,Non-Triplet,cassette
ITM2B,chr13_+_48233477_48239225_48239332_48253806,Non-Triplet,cassette
CDADC1,chr13_+_49268059_49269697_49269831_49274289,Non-Triplet,cassette
WASHC2C,chr10_+_45785631_45786611_45786674_45787033,Triplet,cassette
PHF11,chr13_+_49518151_49518648_49518769_49520892,Non-Triplet,cassette
PHF11,chr13_+_49524216_49525772_49525937_49526385,Triplet,cassette
RNASEH2B,chr13_+_50934999_50941849_50942054_50943319,Non-Triplet,cassette
INTS6,chr13_-_51379572_51382028_51382123_51383327,Non-Triplet,cassette
WDFY2,chr13_+_51660663_51675169_51675243_51703594,Non-Triplet,cassette
NEK3,chr13_-_52136902_52141019_52141069_52143913,Non-Triplet,cassette
NEK3,chr13_-_52153992_52154079_52154173_52156073,Non-Triplet,cassette
ZMYM4,chr1_+_35387278_35387453_35387604_35388908,Non-Triplet,cassette
TIMM23,chr10_+_45972730_45975453_45975512_45982521,Non-Triplet,cassette
CLSPN,chr1_-_35737075_35737338_35737421_35737990,Non-Triplet,cassette
AGO4,chr1_+_35808435_35816881_35817047_35822860,Non-Triplet,cassette
AGO4,chr1_+_35832185_35832436_35832570_35833988,Non-Triplet,cassette
AGO1,chr1_+_35895269_35901330_35901392_35901472,Non-Triplet,cassette
DIAPH3,chr13_-_59879468_59888316_59888367_59911733,Triplet,cassette
DIAPH3,chr13_-_59911836_59913583_59913948_59916153,Non-Triplet,cassette
DIAPH3,chr13_-_60112186_60132956_60132989_60163585,Triplet,cassette
ADPRS,chr1_+_36089115_36091243_36091340_36091616,Non-Triplet,cassette
MAP7D1,chr1_+_36156463_36161363_36161486_36170969,Triplet,cassette
NCOA4,chr10_-_46014552_46014853_46014942_46015124,Non-Triplet,cassette
STK40,chr1_-_36344264_36346526_36346719_36348698,Non-Triplet,cassette
TP73,chr1_+_3683180_3690746_3690944_3707547,Triplet,cassette
TBC1D4,chr13_-_75302401_75303191_75303313_75306311,Non-Triplet,cassette
TBC1D4,chr13_-_75312898_75313680_75313823_75326195,Non-Triplet,cassette
TBC1D4,chr13_-_75337040_75341124_75341235_75341494,Triplet,cassette
GNL2,chr1_-_37576556_37581341_37581545_37582221,Triplet,cassette
LMO7,chr13_+_75804541_75809153_75809183_75817159,Triplet,cassette
MYCBP2,chr13_-_77158109_77160142_77160378_77161904,Non-Triplet,cassette
EPHA10,chr1_-_37721845_37722005_37722296_37723039,Triplet,cassette
MYCBP2,chr13_-_77273668_77278757_77278911_77288159,Non-Triplet,cassette
MANEAL,chr1_+_37794732_37795117_37795215_37795735,Non-Triplet,cassette
MTF1,chr1_-_37832322_37832928_37832999_37835077,Non-Triplet,cassette
INPP5B,chr1_-_37885825_37886572_37886658_37886886,Non-Triplet,cassette
FHL3,chr1_-_37997870_37997962_37998132_37998972,Non-Triplet,cassette
UTP11,chr1_+_38012865_38013394_38014321_38016357,Triplet,cassette
CEP104,chr1_-_3845351_3846264_3846387_3847473,Triplet,cassette
DFFB,chr1_+_3866000_3866283_3866398_3867972,Non-Triplet,cassette
MACF1,chr1_+_39311000_39315512_39315691_39316389,Non-Triplet,cassette
MACF1,chr1_+_39372596_39378460_39378523_39379201,Triplet,cassette
TGDS,chr13_-_94581189_94581560_94581633_94583092,Non-Triplet,cassette
GPR180,chr13_+_94612390_94619149_94619330_94619466,Non-Triplet,cassette
MACF1,chr1_+_39463686_39465094_39465112_39468613,Triplet,cassette
ABCC4,chr13_-_95116001_95157160_95157322_95161187,Triplet,cassette
ABCC4,chr13_-_95161335_95163121_95163216_95163608,Non-Triplet,cassette
ABCC4,chr13_-_95210781_95219969_95220177_95234608,Non-Triplet,cassette
UGGT2,chr13_-_95903060_95915552_95915980_95925678,Non-Triplet,cassette
HEYL,chr1_-_39630308_39630397_39630651_39631494,Non-Triplet,cassette
CTPS1,chr1_+_40996068_40996340_40996677_40997392,Non-Triplet,cassette
TECPR2,chr14_+_102428382_102431795_102432128_102434233,Triplet,cassette
TECPR2,chr14_+_102435211_102437029_102437102_102438020,Non-Triplet,cassette
SCMH1,chr1_-_41028726_41033982_41034048_41037360,Triplet,cassette
PPP1R13B,chr14_-_103749934_103752133_103752319_103752998,Triplet,cassette
INF2,chr14_+_104708587_104708670_104708732_104709279,Non-Triplet,cassette
CLBA1,chr14_+_104989088_104989631_104989707_104991489,Non-Triplet,cassette
NUDT14,chr14_-_105177735_105178397_105178694_105181127,Triplet,cassette
BRF1,chr14_-_105226760_105226988_105227413_105228818,Non-Triplet,cassette
SCMH1,chr1_-_41161432_41162778_41162979_41186119,Triplet,cassette
TTC5,chr14_-_20296446_20298796_20298888_20299296,Non-Triplet,cassette
TTC5,chr14_-_20301965_20302076_20302290_20305885,Non-Triplet,cassette
PARP2,chr14_+_20352347_20352896_20353003_20354083,Non-Triplet,cassette
PARP2,chr14_+_20357149_20357395_20357520_20357636,Non-Triplet,cassette
TEP1,chr14_-_20381401_20381552_20381686_20381911,Non-Triplet,cassette
TEP1,chr14_-_20389297_20389609_20389740_20390679,Non-Triplet,cassette
NDRG2,chr14_-_21018239_21018456_21018504_21018761,Triplet,cassette
ERCC6,chr10_-_49528525_49530719_49530840_49532541,Non-Triplet,cassette
CHD8,chr14_-_21395119_21395297_21395352_21395815,Non-Triplet,cassette
OGDHL,chr10_-_49736520_49737785_49737858_49737945,Non-Triplet,cassette
CHD8,chr14_-_21429335_21430800_21431562_21431809,Triplet,cassette
RAB2B,chr14_-_21468752_21469041_21469216_21474865,Non-Triplet,cassette
FOXJ3,chr1_-_42199230_42205761_42205863_42227881,Triplet,cassette
OGDHL,chr10_-_49752740_49755118_49755240_49756774,Non-Triplet,cassette
RBM23,chr14_-_22905453_22905605_22905659_22906193,Triplet,cassette
ACIN1,chr14_-_23081836_23089981_23090101_23090520,Triplet,cassette
AP1G2,chr14_-_23565701_23565815_23565892_23566062,Non-Triplet,cassette
AP1G2,chr14_-_23566419_23566561_23566686_23567109,Non-Triplet,cassette
DHRS2,chr14_+_23639895_23640274_23640431_23643150,Non-Triplet,cassette
DHRS4L2,chr14_+_23990359_23990691_23991432_23995030,Triplet,cassette
MDP1,chr14_-_24215662_24215736_24215797_24215917,Non-Triplet,cassette
CCDC30,chr1_+_42577229_42580831_42580981_42581358,Triplet,cassette
SCFD1,chr14_+_30643405_30643879_30644018_30649526,Non-Triplet,cassette
WASHC2A,chr10_+_50091518_50092161_50092233_50093266,Triplet,cassette
EAPP,chr14_-_34516586_34518657_34518932_34524695,Non-Triplet,cassette
BAZ1A,chr14_-_34786001_34786125_34786221_34792773,Triplet,cassette
PPP2R3C,chr14_-_35091207_35095047_35095184_35096556,Non-Triplet,cassette
RALGAPA1,chr14_-_35655915_35659137_35659196_35664640,Non-Triplet,cassette
RALGAPA1,chr14_-_35686666_35688458_35688540_35689834,Non-Triplet,cassette
RALGAPA1,chr14_-_35750690_35752023_35752162_35756791,Non-Triplet,cassette
RALGAPA1,chr14_-_35762753_35766816_35767005_35770940,Triplet,cassette
MIPOL1,chr14_+_37267169_37268657_37268793_37270418,Non-Triplet,cassette
ST3GAL3,chr1_+_43814933_43824730_43824892_43838217,Triplet,cassette
SEC23A,chr14_-_39033328_39036060_39036317_39039029,Non-Triplet,cassette
GEMIN2,chr14_+_39114913_39115482_39115732_39117997,Non-Triplet,cassette
GEMIN2,chr14_+_39118599_39121903_39122024_39122428,Non-Triplet,cassette
GEMIN2,chr14_+_39122543_39124991_39125036_39128278,Triplet,cassette
PNN,chr14_+_39175392_39175682_39175863_39176076,Non-Triplet,cassette
SLC6A9,chr1_-_44001298_44001389_44001627_44002311,Non-Triplet,cassette
DMAP1,chr1_+_44213858_44214349_44214441_44214701,Non-Triplet,cassette
PRPF39,chr14_+_45097005_45099966_45100133_45102527,Non-Triplet,cassette
FANCM,chr14_+_45137241_45140631_45140709_45148835,Triplet,cassette
FANCM,chr14_+_45154822_45155372_45155459_45159094,Triplet,cassette
FANCM,chr14_+_45167163_45170588_45170746_45173053,Non-Triplet,cassette
FANCM,chr14_+_45176976_45178148_45178200_45181428,Non-Triplet,cassette
DNAAF2,chr14_-_49626048_49628011_49628155_49633285,Triplet,cassette
NEMF,chr14_-_49831361_49832050_49832126_49832205,Non-Triplet,cassette
HECTD3,chr1_-_45009683_45009985_45010121_45010199,Non-Triplet,cassette
SOS2,chr14_-_50118853_50120274_50120384_50129959,Non-Triplet,cassette
SOS2,chr14_-_50145332_50145476_50145596_50150006,Triplet,cassette
SOS2,chr14_-_50161609_50161826_50162059_50174452,Non-Triplet,cassette
L2HGDH,chr14_-_50284033_50293204_50293283_50294113,Non-Triplet,cassette
CDKL1,chr14_-_50330181_50332261_50332432_50334563,Triplet,cassette
ZSWIM5,chr1_-_45040538_45041527_45041706_45043217,Non-Triplet,cassette
MAP4K5,chr14_-_50438008_50438091_50438094_50440011,Triplet,cassette
MAP4K5,chr14_-_50456594_50461058_50461361_50462663,Triplet,cassette
NET1,chr10_+_5452920_5453249_5453346_5453482,Non-Triplet,cassette
NIN,chr14_-_50743529_50744242_50744365_50747990,Triplet,cassette
NIN,chr14_-_50754867_50756491_50758630_50759855,Triplet,cassette
NIN,chr14_-_50763964_50766306_50766396_50766778,Triplet,cassette
TXNDC16,chr14_-_52488486_52490390_52490451_52490837,Non-Triplet,cassette
STYX,chr14_+_52757782_52757873_52757924_52759680,Triplet,cassette
GNPNAT1,chr14_-_52778458_52778757_52779012_52780677,Triplet,cassette
DDHD1,chr14_-_53046949_53051843_53051927_53054436,Triplet,cassette
CDKN3,chr14_+_54401579_54407111_54407263_54408743,Non-Triplet,cassette
CGRRF1,chr14_+_54510063_54515275_54515393_54522452,Non-Triplet,cassette
SAMD4A,chr14_+_54702580_54737023_54737287_54748813,Triplet,cassette
TASOR2,chr10_+_5720970_5722310_5722503_5723675,Non-Triplet,cassette
TASOR2,chr10_+_5723777_5724429_5724533_5726883,Non-Triplet,cassette
KTN1,chr14_+_55673012_55673171_55673255_55675833,Triplet,cassette
IPP,chr1_-_45717017_45717713_45717833_45719201,Triplet,cassette
ARID4A,chr14_+_58346505_58347019_58347117_58347645,Non-Triplet,cassette
KIAA0586,chr14_+_58458545_58459842_58460070_58460984,Triplet,cassette
KIAA0586,chr14_+_58470723_58472198_58472279_58474605,Triplet,cassette
DAAM1,chr14_+_59324238_59324350_59324454_59325662,Non-Triplet,cassette
L3HYPDH,chr14_-_59476006_59476091_59476214_59479180,Triplet,cassette
CISD1,chr10_+_58269304_58276117_58276212_58277115,Non-Triplet,cassette
CISD1,chr10_+_58277322_58282898_58283082_58287559,Non-Triplet,cassette
SIX4,chr14_-_60720445_60720979_60721144_60723210,Triplet,cassette
UBE2D1,chr10_+_58361401_58361494_58361526_58363607,Non-Triplet,cassette
MNAT1,chr14_+_60818847_60838536_60838648_60879712,Non-Triplet,cassette
POMGNT1,chr1_-_46188980_46189241_46189357_46189456,Non-Triplet,cassette
NSUN4,chr1_+_46340919_46341322_46341497_46344799,Non-Triplet,cassette
SYNE2,chr14_+_63961625_63963898_63964000_63967707,Triplet,cassette
SYNE2,chr14_+_63986617_63990410_63990569_63990940,Triplet,cassette
FAAH,chr1_+_46408584_46409100_46409198_46410396,Non-Triplet,cassette
MTHFD1,chr14_+_64388468_64390336_64390467_64400791,Non-Triplet,cassette
MTHFD1,chr14_+_64435671_64439095_64439172_64440124,Non-Triplet,cassette
MTHFD1,chr14_+_64444734_64445116_64445223_64448215,Non-Triplet,cassette
PLEKHG3,chr14_+_64732901_64736284_64736374_64736851,Triplet,cassette
MAX,chr14_-_65093815_65101545_65101572_65102302,Triplet,cassette
MKNK1,chr1_-_46558800_46560233_46560277_46561476,Non-Triplet,cassette
ATPAF1,chr1_-_46658737_46663832_46663923_46665254,Non-Triplet,cassette
FBH1,chr10_+_5924508_5924750_5924801_5925365,Triplet,cassette
EFCAB14,chr1_-_46686870_46688352_46688544_46689585,Triplet,cassette
ATP6V1D,chr14_-_67353040_67353698_67353959_67359656,Triplet,cassette
ARG2,chr14_+_67642363_67645642_67645802_67646642,Non-Triplet,cassette
EXD2,chr14_+_69237931_69238819_69239026_69240882,Triplet,cassette
MAP3K9,chr14_-_70733342_70733756_70733798_70734384,Triplet,cassette
PCNX1,chr14_+_71013202_71013611_71015279_71019007,Triplet,cassette
SIPA1L1,chr14_+_71672622_71684420_71684758_71685360,Non-Triplet,cassette
RGS6,chr14_+_72478329_72495151_72495262_72510152,Triplet,cassette
STIL,chr1_-_47272241_47280240_47280363_47280944,Triplet,cassette
STIL,chr1_-_47282459_47283276_47283541_47287549,Non-Triplet,cassette
DCAF4,chr14_+_72941824_72942269_72942502_72942992,Non-Triplet,cassette
ZFYVE1,chr14_-_72978044_72978136_72978234_72978859,Non-Triplet,cassette
ZFYVE1,chr14_-_72981895_72984070_72984162_72993141,Non-Triplet,cassette
RBM25,chr14_+_73099750_73100300_73100362_73103190,Non-Triplet,cassette
PAPLN,chr14_+_73259545_73260708_73260829_73261154,Non-Triplet,cassette
MIDEAS,chr14_-_73729985_73730069_73730179_73736996,Non-Triplet,cassette
COQ6,chr14_+_73953569_73955450_73955509_73955803,Non-Triplet,cassette
ENTPD5,chr14_-_73974985_73975935_73976015_73976322,Non-Triplet,cassette
ENTPD5,chr14_-_73976412_73976512_73976913_73977022,Non-Triplet,cassette
BBOF1,chr14_+_74029249_74034027_74034171_74040563,Triplet,cassette
ABCD4,chr14_-_74292376_74292550_74292642_74292746,Non-Triplet,cassette
YLPM1,chr14_+_74782325_74797579_74799697_74802554,Triplet,cassette
ARID5B,chr10_+_61940408_62000090_62000321_62050886,Triplet,cassette
MLH3,chr14_-_75023018_75024211_75024620_75030541,Non-Triplet,cassette
MLH3,chr14_-_75032179_75033418_75033490_75038338,Triplet,cassette
MLH3,chr14_-_75038412_75039910_75040015_75041613,Triplet,cassette
NEK9,chr14_-_75114313_75116191_75116410_75117193,Triplet,cassette
PFKFB3,chr10_+_6217191_6218473_6219306_6219567,Non-Triplet,cassette
TTLL5,chr14_+_75669522_75680667_75680767_75681543,Non-Triplet,cassette
TTLL5,chr14_+_75752955_75757830_75757869_75764613,Triplet,cassette
TTLL5,chr14_+_75771854_75774733_75774831_75775482,Non-Triplet,cassette
TGFB3,chr14_-_75963487_75964494_75964637_75965586,Non-Triplet,cassette
RTKN2,chr10_-_62218301_62223237_62223332_62236064,Non-Triplet,cassette
POMT2,chr14_-_77306441_77311948_77312033_77320432,Non-Triplet,cassette
VIPAS39,chr14_-_77454102_77457094_77457365_77457493,Non-Triplet,cassette
SPTLC2,chr14_-_77570508_77575731_77575968_77576765,Triplet,cassette
GTF2A1,chr14_-_81204104_81209869_81209936_81216411,Non-Triplet,cassette
SPATA6,chr1_-_48413151_48451551_48451600_48452992,Non-Triplet,cassette
SPATA7,chr14_+_88391455_88393392_88393488_88396154,Triplet,cassette
TTC8,chr14_+_88841196_88841424_88841514_88843804,Triplet,cassette
TTC8,chr14_+_88872452_88875025_88875109_88877292,Triplet,cassette
EFCAB11,chr14_-_89932627_89950096_89950142_89953904,Non-Triplet,cassette
TDP1,chr14_+_89971271_89975780_89975815_89980538,Non-Triplet,cassette
TDP1,chr14_+_89985210_89985718_89985813_89988903,Non-Triplet,cassette
TTC7B,chr14_-_90618045_90625437_90625675_90644046,Non-Triplet,cassette
RPS6KA5,chr14_-_90894583_90895534_90895878_90899327,Non-Triplet,cassette
CCDC88C,chr14_-_91279306_91281161_91281308_91281455,Triplet,cassette
TC2N,chr14_-_91787627_91792366_91792558_91797783,Triplet,cassette
TRIP11,chr14_-_91988383_91993216_91993473_91993807,Non-Triplet,cassette
ATXN3,chr14_-_92096137_92096673_92096838_92106527,Triplet,cassette
CPSF2,chr14_+_92155323_92156478_92156631_92157657,Triplet,cassette
BTBD7,chr14_-_93257355_93260542_93260858_93261600,Non-Triplet,cassette
PPP4R4,chr14_+_94242408_94244634_94244712_94245585,Triplet,cassette
PPP4R4,chr14_+_94265887_94266958_94267029_94275372,Non-Triplet,cassette
DICER1,chr14_-_95130192_95131508_95131639_95132513,Non-Triplet,cassette
PAPOLA,chr14_+_96544258_96547796_96547918_96552478,Non-Triplet,cassette
VRK1,chr14_+_96855356_96856129_96856250_96856526,Non-Triplet,cassette
SETD3,chr14_-_99459185_99461191_99461340_99463484,Non-Triplet,cassette
LINS1,chr15_-_100570117_100570450_100570660_100571892,Triplet,cassette
LRRK1,chr15_+_101015402_101016677_101016838_101021051,Non-Triplet,cassette
PCSK6,chr15_-_101307325_101308840_101310347_101313374,Non-Triplet,cassette
PCSK6,chr15_-_101326479_101331650_101331689_101331850,Triplet,cassette
TM2D3,chr15_-_101650161_101651695_101651773_101652269,Triplet,cassette
TARS3,chr15_-_101657036_101657784_101657857_101661710,Non-Triplet,cassette
TARS3,chr15_-_101661816_101671485_101671586_101671669,Non-Triplet,cassette
BTF3L4,chr1_+_52064938_52083339_52083541_52086110,Non-Triplet,cassette
TUBGCP5,chr15_-_23024193_23024736_23024830_23026114,Non-Triplet,cassette
ZFYVE9,chr1_+_52337934_52340125_52340231_52344766,Non-Triplet,cassette
ORC1,chr1_-_52375599_52380880_52380984_52381640,Non-Triplet,cassette
ORC1,chr1_-_52383569_52383829_52383937_52384548,Triplet,cassette
ORC1,chr1_-_52393803_52394553_52394615_52396044,Non-Triplet,cassette
PRPF38A,chr1_+_52404879_52405259_52405313_52405678,Triplet,cassette
TUT4,chr1_-_52490801_52492195_52492275_52493609,Non-Triplet,cassette
UBE3A,chr15_-_25354426_25354527_25354683_25355890,Triplet,cassette
RUFY2,chr10_-_68364113_68372783_68372900_68376851,Triplet,cassette
RUFY2,chr10_-_68394451_68396779_68396881_68401618,Triplet,cassette
RUFY2,chr10_-_68401737_68404670_68404844_68407184,Triplet,cassette
CHRNA7,chr15_+_32111899_32112236_32112363_32153905,Non-Triplet,cassette
LRP8,chr1_-_53280715_53281860_53282110_53289565,Non-Triplet,cassette
SLC12A6,chr15_-_34256283_34257641_34257788_34258811,Triplet,cassette
DNA2,chr10_-_68470163_68470488_68470612_68471789,Non-Triplet,cassette
AQR,chr15_-_34910313_34915037_34915179_34918256,Non-Triplet,cassette
CDIN1,chr15_+_36579961_36644277_36644323_36645221,Non-Triplet,cassette
CDIN1,chr15_+_36709961_36790222_36790358_36808322,Non-Triplet,cassette
MEIS2,chr15_-_36892459_36894716_36894812_36895149,Triplet,cassette
MEIS2,chr15_-_36896686_36950323_36950400_37036812,Non-Triplet,cassette
RASGRP1,chr15_-_38500139_38501142_38501287_38502310,Non-Triplet,cassette
EIF2AK4,chr15_+_40011346_40016501_40016672_40017106,Triplet,cassette
BUB1B,chr15_+_40165196_40166358_40166482_40170060,Non-Triplet,cassette
BUB1B,chr15_+_40217667_40218455_40218562_40220562,Non-Triplet,cassette
RPUSD2,chr15_+_40571900_40573044_40573325_40573525,Non-Triplet,cassette
KNL1,chr15_+_40629371_40640911_40641027_40644995,Non-Triplet,cassette
ZFYVE19,chr15_+_40810216_40810387_40810471_40810647,Triplet,cassette
ZFYVE19,chr15_+_40810757_40812698_40812902_40813336,Triplet,cassette
LTK,chr15_-_41505777_41505914_41506005_41507093,Non-Triplet,cassette
MGA,chr15_+_41740203_41742545_41743172_41748635,Triplet,cassette
MAPKBP1,chr15_+_41817458_41817613_41817735_41818007,Non-Triplet,cassette
VPS39,chr15_-_42160829_42161473_42161590_42161680,Triplet,cassette
VPS39,chr15_-_42178570_42180040_42180089_42184515,Non-Triplet,cassette
SSBP3,chr1_-_54228477_54228747_54228826_54239127,Non-Triplet,cassette
GANC,chr15_+_42292917_42297610_42297656_42306544,Non-Triplet,cassette
GANC,chr15_+_42322020_42322802_42322901_42326296,Triplet,cassette
GANC,chr15_+_42327442_42329305_42329449_42330574,Triplet,cassette
ZNF106,chr15_-_42425025_42425471_42425664_42428016,Non-Triplet,cassette
STARD9,chr15_+_42638812_42651015_42651085_42652518,Non-Triplet,cassette
SSBP3,chr1_-_54281527_54381122_54381379_54401859,Non-Triplet,cassette
TTBK2,chr15_-_42840433_42855117_42855200_42872609,Non-Triplet,cassette
UBR1,chr15_-_43086240_43091960_43092080_43105940,Triplet,cassette
TMEM62,chr15_+_43169677_43178606_43178711_43181179,Triplet,cassette
CCNDBP1,chr15_+_43189280_43190054_43190151_43190323,Non-Triplet,cassette
ADAL,chr15_+_43345980_43347015_43347096_43348905,Triplet,cassette
TUBGCP4,chr15_+_43398179_43399111_43399174_43400042,Triplet,cassette
TP53BP1,chr15_-_43475694_43476632_43476799_43477591,Non-Triplet,cassette
DUOX1,chr15_+_45147658_45147903_45147997_45148270,Non-Triplet,cassette
DUOX1,chr15_+_45154000_45155446_45155639_45155800,Non-Triplet,cassette
DUT,chr15_+_48336090_48340144_48340214_48341287,Non-Triplet,cassette
SECISBP2L,chr15_-_49017628_49019417_49019552_49027363,Triplet,cassette
GALK2,chr15_+_49319805_49322811_49322958_49327950,Triplet,cassette
AP4E1,chr15_+_50915571_50916114_50916207_50923929,Triplet,cassette
AP4E1,chr15_+_51001183_51001903_51002021_51002500,Non-Triplet,cassette
DMXL2,chr15_-_51491747_51493511_51493658_51495022,Triplet,cassette
USP24,chr1_-_55154778_55156947_55157051_55157254,Non-Triplet,cassette
GNB5,chr15_-_52154076_52163426_52163986_52179766,Non-Triplet,cassette
MYO5C,chr15_-_52269860_52271762_52271844_52272578,Non-Triplet,cassette
MYO5A,chr15_-_52330499_52331698_52331836_52336461,Triplet,cassette
MYO5A,chr15_-_52340394_52343116_52343197_52346359,Triplet,cassette
MFSD13A,chr10_+_102470075_102470664_102471117_102471271,Triplet,cassette
MYO5A,chr15_-_52346461_52348817_52348826_52351252,Triplet,cassette
FAM214A,chr15_-_52611255_52611574_52611777_52613671,Non-Triplet,cassette
PIGB,chr15_+_55319413_55319633_55319701_55320273,Non-Triplet,cassette
PIGB,chr15_+_55321390_55324779_55324834_55327529,Non-Triplet,cassette
CCPG1,chr15_-_55372044_55374154_55374250_55376947,Triplet,cassette
DNAAF4,chr15_-_55430779_55432496_55432602_55434903,Non-Triplet,cassette
NEDD4,chr15_-_55874008_55875548_55875634_55924644,Non-Triplet,cassette
NEDD4,chr15_-_55924699_55934692_55934754_55951374,Non-Triplet,cassette
NEDD4,chr15_-_55966546_55991925_55992005_55993509,Non-Triplet,cassette
ZNF280D,chr15_-_56678821_56682253_56682477_56689039,Non-Triplet,cassette
ZNF280D,chr15_-_56689470_56693097_56693215_56700931,Non-Triplet,cassette
TCF12,chr15_+_57063823_57072652_57072714_57091787,Non-Triplet,cassette
TCF12,chr15_+_57251423_57252420_57252492_57253260,Triplet,cassette
SLTM,chr15_-_58889554_58890280_58890461_58892895,Non-Triplet,cassette
RNF111,chr15_+_59076215_59076980_59077047_59080934,Non-Triplet,cassette
MYO1E,chr15_-_59138367_59144543_59144816_59153588,Triplet,cassette
MYO1E,chr15_-_59163303_59170625_59170732_59171895,Non-Triplet,cassette
MYO1E,chr15_-_59205485_59206835_59207682_59208679,Non-Triplet,cassette
VPS13C,chr15_-_61945882_61946306_61946410_61947191,Non-Triplet,cassette
VPS13C,chr15_-_61967447_61969298_61969452_61972623,Non-Triplet,cassette
SNX1,chr15_+_64131892_64132339_64132453_64134662,Triplet,cassette
TRIP4,chr15_+_64409828_64414084_64414211_64418539,Non-Triplet,cassette
ZNF609,chr15_+_64500166_64561732_64561858_64622825,Triplet,cassette
ZNF609,chr15_+_64623052_64637572_64637627_64670344,Non-Triplet,cassette
RBPMS2,chr15_-_64741242_64741382_64741604_64748417,Triplet,cassette
PIF1,chr15_-_64816765_64817945_64818091_64818255,Non-Triplet,cassette
PALD1,chr10_+_70534843_70536523_70536847_70537809,Triplet,cassette
ANKDD1A,chr15_+_64949972_64950953_64951233_64957101,Non-Triplet,cassette
INTS14,chr15_-_65584888_65591597_65591731_65593426,Non-Triplet,cassette
INTS14,chr15_-_65593572_65595097_65595156_65595731,Non-Triplet,cassette
SLC24A1,chr15_+_65625970_65638127_65638181_65639593,Triplet,cassette
SLC24A1,chr15_+_65650942_65651669_65651759_65652640,Triplet,cassette
ADAMTS14,chr10_+_70672884_70674555_70674995_70702310,Non-Triplet,cassette
MAP2K5,chr15_+_67630927_67641444_67641658_67646229,Non-Triplet,cassette
MAP2K5,chr15_+_67772752_67806153_67806459_67806644,Triplet,cassette
PIAS1,chr15_+_68086750_68087841_68087890_68141944,Non-Triplet,cassette
PIAS1,chr15_+_68181354_68183629_68183667_68187540,Non-Triplet,cassette
ADAMTS14,chr10_+_70749985_70751138_70751276_70751476,Triplet,cassette
KIF23,chr15_+_69414476_69414979_69415109_69415992,Non-Triplet,cassette
KIF23,chr15_+_69421752_69421991_69422128_69422324,Non-Triplet,cassette
UACA,chr15_-_70676591_70677107_70677140_70678097,Triplet,cassette
LRRC49,chr15_+_70963932_70973248_70973432_70980099,Non-Triplet,cassette
MYO9A,chr15_-_71830311_71847414_71847468_71848843,Triplet,cassette
SGPL1,chr10_+_70857690_70858156_70858348_70859369,Triplet,cassette
MYO9A,chr15_-_71938927_71951776_71951896_71959899,Triplet,cassette
MYO9A,chr15_-_72010447_72019038_72019095_72020916,Triplet,cassette
GRAMD2A,chr15_-_72163757_72165353_72165410_72166630,Triplet,cassette
SGPL1,chr10_+_70869897_70870844_70870936_70871046,Non-Triplet,cassette
UNC5B,chr10_+_71288732_71288957_71288990_71290913,Triplet,cassette
SLC29A3,chr10_+_71323054_71344208_71344291_71351560,Non-Triplet,cassette
MPI,chr15_+_74896325_74897010_74897219_74897510,Non-Triplet,cassette
FAM219B,chr15_-_74904712_74904981_74905059_74905152,Triplet,cassette
PSAP,chr10_-_71822007_71823887_71823896_71825835,Triplet,cassette
SIN3A,chr15_-_75407144_75408081_75408135_75409834,Triplet,cassette
UBE2Q2,chr15_+_75854487_75859877_75859982_75868949,Triplet,cassette
TBC1D2B,chr15_-_77998355_77998502_77998900_78001617,Non-Triplet,cassette
TBC1D2B,chr15_-_78016739_78017846_78017957_78024154,Triplet,cassette
HYKK,chr15_+_78515107_78518587_78518773_78527378,Triplet,cassette
ADAMTS7,chr15_-_78791223_78795666_78796251_78796588,Triplet,cassette
CTSH,chr15_-_78937423_78937685_78937823_78939138,Triplet,cassette
SUFU,chr10_+_102504334_102505282_102505419_102509167,Non-Triplet,cassette
FAH,chr15_+_80153135_80153358_80153510_80158058,Non-Triplet,cassette
FAH,chr15_+_80168316_80172148_80172248_80173012,Non-Triplet,cassette
DNAJB12,chr10_-_72345127_72353341_72353408_72354763,Non-Triplet,cassette
WDR73,chr15_-_84645836_84645972_84646085_84646182,Non-Triplet,cassette
WDR73,chr15_-_84646348_84646689_84647023_84647888,Non-Triplet,cassette
WDR73,chr15_-_84652802_84652920_84653475_84653630,Triplet,cassette
AKAP13,chr15_+_85485753_85518595_85518854_85521426,Non-Triplet,cassette
AKAP13,chr15_+_85575329_85577762_85577871_85578928,Non-Triplet,cassette
MFGE8,chr15_-_88899532_88899655_88899811_88901549,Triplet,cassette
ABHD2,chr15_+_89185516_89186805_89187043_89188191,Non-Triplet,cassette
ABHD2,chr15_+_89188303_89189053_89189114_89191078,Non-Triplet,cassette
TICRR,chr15_+_89585942_89588911_89589086_89592045,Non-Triplet,cassette
TICRR,chr15_+_89616495_89617546_89617664_89618150,Non-Triplet,cassette
ZNF710,chr15_+_90074290_90075751_90076246_90079658,Triplet,cassette
FES,chr15_+_90893414_90893653_90893811_90893934,Non-Triplet,cassette
MCTP2,chr15_+_94340924_94345128_94345164_94356135,Triplet,cassette
HOOK1,chr1_+_59862877_59863824_59863868_59864630,Non-Triplet,cassette
LRRC28,chr15_+_99256125_99276575_99276616_99287255,Non-Triplet,cassette
LRRC28,chr15_+_99361511_99363105_99363265_99386028,Non-Triplet,cassette
FAM149B1,chr10_+_73234940_73235192_73235318_73239310,Triplet,cassette
TXNDC11,chr16_-_11684245_11685964_11686334_11687855,Non-Triplet,cassette
DNAJC9,chr10_-_73243929_73244250_73244490_73245920,Triplet,cassette
ZC3H7A,chr16_-_11768501_11769030_11769095_11770781,Non-Triplet,cassette
UBE2I,chr16_+_1314376_1314756_1315223_1315652,Non-Triplet,cassette
BAIAP3,chr16_+_1346684_1346846_1346955_1347296,Non-Triplet,cassette
TSR3,chr16_-_1349608_1349888_1349952_1350056,Non-Triplet,cassette
UNKL,chr16_-_1367858_1367971_1368114_1370128,Non-Triplet,cassette
UNKL,chr16_-_1385385_1388720_1388889_1390630,Non-Triplet,cassette
UNKL,chr16_-_1390694_1392505_1392593_1392889,Non-Triplet,cassette
ERCC4,chr16_+_13922211_13924040_13924183_13926559,Non-Triplet,cassette
UNKL,chr16_-_1403344_1413845_1414055_1414613,Triplet,cassette
NFIA,chr1_+_61406727_61426464_61426556_61455301,Non-Triplet,cassette
SUFU,chr10_+_102627243_102628669_102629321_102630064,Non-Triplet,cassette
PARN,chr16_-_14580943_14581999_14582045_14582179,Non-Triplet,cassette
PARN,chr16_-_14610809_14617589_14617650_14627104,Non-Triplet,cassette
TELO2,chr16_+_1500699_1501419_1501499_1501661,Non-Triplet,cassette
PDXDC1,chr16_+_15016213_15017119_15017168_15017319,Non-Triplet,cassette
RRN3,chr16_-_15080096_15083512_15083582_15084640,Non-Triplet,cassette
RRN3,chr16_-_15086258_15086364_15086454_15091313,Triplet,cassette
IFT140,chr16_-_1558134_1558592_1559928_1561983,Non-Triplet,cassette
MARF1,chr16_-_15600553_15600640_15600701_15601989,Non-Triplet,cassette
PPP3CB,chr10_-_73438420_73439871_73439901_73444723,Triplet,cassette
USP54,chr10_-_73500838_73504849_73504990_73505306,Triplet,cassette
CRAMP1,chr16_+_1637907_1640452_1640765_1641137,Non-Triplet,cassette
CRAMP1,chr16_+_1665138_1666072_1666177_1666420,Triplet,cassette
TM2D1,chr1_-_61701025_61704004_61704213_61709327,Non-Triplet,cassette
PATJ,chr1_+_61769422_61771430_61771626_61775204,Non-Triplet,cassette
HAGH,chr16_-_1823037_1826506_1826602_1826710,Triplet,cassette
FAHD1,chr16_+_1827865_1838015_1838134_1839260,Non-Triplet,cassette
NOMO2,chr16_-_18527624_18528012_18528071_18529499,Non-Triplet,cassette
ARL6IP1,chr16_-_18795581_18795971_18796124_18797923,Triplet,cassette
SMG1,chr16_-_18835164_18835379_18835472_18835931,Triplet,cassette
SMG1,chr16_-_18859703_18860072_18860210_18860665,Triplet,cassette
VPS35L,chr16_+_19682390_19688341_19688791_19691351,Triplet,cassette
TBL3,chr16_+_1972205_1972599_1972782_1974054,Triplet,cassette
SLC9A3R2,chr16_+_2027218_2028121_2028196_2029580,Triplet,cassette
TSC2,chr16_+_2055519_2055979_2056068_2056194,Non-Triplet,cassette
REXO5,chr16_+_20821902_20824438_20824527_20825831,Non-Triplet,cassette
PKD1,chr16_-_2092592_2092953_2093093_2093542,Non-Triplet,cassette
PKD1,chr16_-_2093738_2093810_2094013_2094090,Non-Triplet,cassette
PATJ,chr1_+_62108520_62111338_62111428_62114051,Triplet,cassette
POLR3E,chr16_+_22325266_22325418_22325648_22325759,Non-Triplet,cassette
AP3M1,chr10_-_74136803_74137114_74137212_74138105,Non-Triplet,cassette
ABCA3,chr16_-_2295740_2296192_2296393_2297327,Triplet,cassette
USP31,chr16_-_23072197_23073004_23073133_23073720,Triplet,cassette
USP31,chr16_-_23106487_23107330_23107414_23108044,Triplet,cassette
COG7,chr16_-_23434718_23438432_23438550_23442475,Non-Triplet,cassette
EARS2,chr16_-_23552304_23553043_23553123_23557203,Non-Triplet,cassette
PALB2,chr16_-_23603669_23607863_23608012_23614002,Non-Triplet,cassette
RBBP6,chr16_+_24567505_24567791_24567893_24568743,Triplet,cassette
TNRC6A,chr16_+_24777358_24778343_24778468_24789230,Non-Triplet,cassette
TNRC6A,chr16_+_24791817_24793472_24793649_24794542,Triplet,cassette
TNRC6A,chr16_+_24794719_24795906_24795939_24797488,Triplet,cassette
TNRC6A,chr16_+_24804319_24804704_24804851_24805012,Triplet,cassette
TNRC6A,chr16_+_24820360_24821069_24821143_24822075,Non-Triplet,cassette
ARHGAP17,chr16_-_24920260_24927683_24927732_24930782,Non-Triplet,cassette
ARHGAP17,chr16_-_24935639_24939363_24939597_24941985,Triplet,cassette
AMDHD2,chr16_+_2520541_2520768_2520905_2520982,Non-Triplet,cassette
KAT6B,chr10_+_74970101_74972506_74972639_74975397,Non-Triplet,cassette
IL4R,chr16_+_27340273_27341069_27341313_27342119,Non-Triplet,cassette
IL4R,chr16_+_27342259_27344593_27344661_27344867,Non-Triplet,cassette
IL4R,chr16_+_27352696_27355019_27355189_27355806,Non-Triplet,cassette
IL4R,chr16_+_27355907_27356694_27356838_27358914,Triplet,cassette
GTF3C1,chr16_-_27528721_27533006_27533124_27533289,Non-Triplet,cassette
SRRM2,chr16_+_2759661_2759746_2760008_2760299,Non-Triplet,cassette
KATNIP,chr16_+_27721695_27735448_27735590_27740039,Non-Triplet,cassette
CLN3,chr16_-_28477877_28479643_28479765_28482103,Non-Triplet,cassette
SGF29,chr16_+_28585720_28588609_28588691_28589098,Non-Triplet,cassette
RABEP2,chr16_-_28914782_28917782_28917929_28919784,Triplet,cassette
RABEP2,chr16_-_28919943_28921062_28921213_28924401,Non-Triplet,cassette
AXIN1,chr16_-_289607_291189_291297_293486,Triplet,cassette
FLYWCH2,chr16_+_2896771_2898775_2898958_2899047,Triplet,cassette
LAT,chr16_+_28985740_28985853_28985888_28986133,Non-Triplet,cassette
WBP1L,chr10_+_102744143_102763683_102763774_102797991,Non-Triplet,cassette
KIN,chr10_-_7766103_7766335_7766424_7769214,Non-Triplet,cassette
DLG5,chr10_-_77811234_77811460_77811620_77811922,Non-Triplet,cassette
KREMEN2,chr16_+_2966231_2966324_2966449_2966640,Non-Triplet,cassette
KREMEN2,chr16_+_2967445_2967525_2967604_2967808,Non-Triplet,cassette
DLG5,chr10_-_77824476_77825049_77825181_77828880,Triplet,cassette
MVP,chr16_+_29831073_29831643_29831863_29833731,Non-Triplet,cassette
SEZ6L2,chr16_-_29872526_29872704_29872743_29873238,Triplet,cassette
TAOK2,chr16_+_29989805_29990542_29990647_29990782,Triplet,cassette
HIRIP3,chr16_-_29993808_29993905_29994843_29995101,Non-Triplet,cassette
POLR3A,chr10_-_77982817_77983919_77984012_77984203,Triplet,cassette
POLR3A,chr10_-_77986159_77987094_77987265_77991052,Triplet,cassette
ZNF689,chr16_-_30605447_30609134_30609263_30609523,Triplet,cassette
PRR14,chr16_+_30653103_30653364_30653408_30654228,Non-Triplet,cassette
ATP5F1C,chr10_+_7799194_7799771_7799915_7800025,Triplet,cassette
FBRS,chr16_+_30664920_30665034_30665079_30665304,Triplet,cassette
POLR3A,chr10_-_78010540_78011531_78011672_78013648,Triplet,cassette
POLR3A,chr10_-_78017716_78018421_78018495_78019160,Non-Triplet,cassette
SETD1A,chr16_+_30959186_30960756_30960878_30961265,Non-Triplet,cassette
HSD3B7,chr16_+_30986704_30986839_30987002_30987766,Non-Triplet,cassette
BCKDK,chr16_+_31110499_31110687_31110761_31111089,Non-Triplet,cassette
BCKDK,chr16_+_31111219_31111299_31111389_31111867,Triplet,cassette
ZNF267,chr16_+_31885256_31894790_31895145_31914474,Non-Triplet,cassette
CLUAP1,chr16_+_3515591_3519902_3520036_3523156,Non-Triplet,cassette
EFCAB7,chr1_+_63525759_63531819_63532031_63532668,Non-Triplet,cassette
CREBBP,chr16_-_3774693_3777612_3777657_3778009,Triplet,cassette
ZMIZ1,chr10_+_79307571_79310923_79311184_79312640,Triplet,cassette
CORO7-PAM16,chr16_-_4365545_4367183_4367442_4387984,Non-Triplet,cassette
DNAJA3,chr16_+_4437485_4440830_4441001_4441373,Triplet,cassette
CACHD1,chr1_+_64629481_64632598_64632743_64634042,Non-Triplet,cassette
ITFG1,chr16_-_47218946_47237964_47238008_47258630,Non-Triplet,cassette
PLEKHG5,chr1_-_6474587_6474696_6474832_6475045,Non-Triplet,cassette
PHKB,chr16_+_47589102_47590304_47590434_47593498,Non-Triplet,cassette
RAVER2,chr1_+_64814840_64825253_64825408_64830837,Non-Triplet,cassette
PPL,chr16_-_4886047_4886429_4886555_4887133,Triplet,cassette
RAB11FIP3,chr16_+_489000_491133_491268_496822,Triplet,cassette
CNEP1R1,chr16_+_50025340_50025650_50025701_50026394,Triplet,cassette
CNEP1R1,chr16_+_50026467_50026698_50026876_50029723,Non-Triplet,cassette
HEATR3,chr16_+_50070290_50072604_50072714_50075569,Non-Triplet,cassette
CNNM2,chr10_+_102920101_103027364_103027459_103049705,Non-Triplet,cassette
RAB11FIP3,chr16_+_505627_505716_506542_510658,Non-Triplet,cassette
EEF2KMT,chr16_-_5095514_5097279_5097353_5097642,Non-Triplet,cassette
CHD9,chr16_+_53222755_53223449_53223507_53226364,Non-Triplet,cassette
CHD9,chr16_+_53227464_53227547_53227603_53228981,Non-Triplet,cassette
CHD9,chr16_+_53318340_53321162_53321217_53321524,Non-Triplet,cassette
RPGRIP1L,chr16_-_53652987_53655527_53655599_53656470,Triplet,cassette
RPGRIP1L,chr16_-_53656589_53657114_53657233_53657451,Non-Triplet,cassette
RPGRIP1L,chr16_-_53658464_53658771_53658878_53664868,Non-Triplet,cassette
RPGRIP1L,chr16_-_53665009_53671509_53671583_53672868,Non-Triplet,cassette
SNRNP25,chr16_+_54058_55114_55203_55457,Non-Triplet,cassette
LPCAT2,chr16_+_55532882_55534442_55534477_55537576,Non-Triplet,cassette
CPNE2,chr16_+_57115550_57117062_57117368_57117494,Triplet,cassette
KATNB1,chr16_+_57752601_57752777_57752928_57753075,Non-Triplet,cassette
PIGQ,chr16_+_578505_578784_578938_579067,Non-Triplet,cassette
MMP15,chr16_+_58040698_58041282_58041415_58041615,Non-Triplet,cassette
MMP15,chr16_+_58043627_58043823_58044264_58045005,Triplet,cassette
CNNM2,chr10_+_103068722_103071773_103071839_103076084,Triplet,cassette
THAP3,chr1_+_6625292_6626713_6626930_6628497,Non-Triplet,cassette
WDR90,chr16_+_660714_661050_661172_661340,Non-Triplet,cassette
TK2,chr16_-_66541953_66547970_66548065_66548976,Non-Triplet,cassette
DYNC1LI2,chr16_-_66734311_66734871_66734994_66736073,Triplet,cassette
NAE1,chr16_-_66809075_66810373_66810413_66810695,Non-Triplet,cassette
NAE1,chr16_-_66816672_66816964_66817028_66817423,Non-Triplet,cassette
RHOT2,chr16_+_668411_668487_668569_668654,Non-Triplet,cassette
CES3,chr16_+_66961389_66963178_66963383_66963489,Non-Triplet,cassette
CES3,chr16_+_66966865_66967786_66967899_66969677,Non-Triplet,cassette
RIPOR1,chr16_+_67544830_67544955_67545117_67545374,Triplet,cassette
RANBP10,chr16_-_67731584_67734240_67734575_67734856,Non-Triplet,cassette
RANBP10,chr16_-_67735042_67735635_67735754_67738011,Non-Triplet,cassette
TSNAXIP1,chr16_+_67827375_67827472_67827579_67827751,Non-Triplet,cassette
CTRL,chr16_-_67930588_67930725_67930807_67930918,Non-Triplet,cassette
WAPL,chr10_-_86472344_86472611_86472764_86473876,Triplet,cassette
ESRP2,chr16_-_68232288_68232370_68232503_68232575,Non-Triplet,cassette
ESRP2,chr16_-_68234107_68235180_68235416_68235632,Non-Triplet,cassette
DNAI4,chr1_-_66827046_66827811_66827910_66833583,Triplet,cassette
PRMT7,chr16_+_68316074_68321425_68321462_68324681,Non-Triplet,cassette
DNAI4,chr1_-_66834148_66835625_66835777_66837708,Non-Triplet,cassette
TANGO6,chr16_+_68928083_68930237_68930295_68974026,Non-Triplet,cassette
UTP4,chr16_+_69153680_69154392_69154457_69155869,Non-Triplet,cassette
WWP2,chr16_+_69925484_69925979_69926136_69929446,Non-Triplet,cassette
SLC35D1,chr1_-_67004448_67008172_67008447_67009083,Non-Triplet,cassette
PDPR,chr16_+_70146228_70147540_70147673_70148462,Non-Triplet,cassette
PDPR,chr16_+_70148553_70153390_70153573_70156473,Triplet,cassette
ADIRF,chr10_+_86968605_86970199_86970262_86970474,Triplet,cassette
FCSK,chr16_+_70467471_70467885_70467966_70468847,Triplet,cassette
FCSK,chr16_+_70468968_70469151_70469323_70470312,Non-Triplet,cassette
FCSK,chr16_+_70475767_70476186_70476334_70478270,Non-Triplet,cassette
SLC35D1,chr1_-_67050504_67052011_67052079_67052769,Non-Triplet,cassette
SLC35D1,chr1_-_67052857_67052955_67052989_67053809,Non-Triplet,cassette
CALB2,chr16_+_71384025_71384338_71384378_71384781,Non-Triplet,cassette
PHLPP2,chr16_-_71681905_71684475_71684601_71690517,Triplet,cassette
PHLPP2,chr16_-_71690709_71691138_71691288_71702596,Triplet,cassette
PHLPP2,chr16_-_71702731_71714511_71714801_71723767,Non-Triplet,cassette
AP1G1,chr16_-_71746692_71748250_71748378_71749892,Non-Triplet,cassette
DHODH,chr16_+_72008785_72009635_72009786_72012048,Non-Triplet,cassette
ZFHX3,chr16_-_72788848_72793254_72798714_72800025,Triplet,cassette
SHLD2,chr10_+_87158155_87163978_87164100_87170476,Non-Triplet,cassette
MLKL,chr16_-_74675764_74676300_74676425_74678897,Non-Triplet,cassette
CHTF18,chr16_+_791370_791850_791948_792222,Non-Triplet,cassette
PLCG2,chr16_+_81859163_81860694_81860789_81869212,Non-Triplet,cassette
PLCG2,chr16_+_81883341_81887881_81888076_81889170,Triplet,cassette
PLCG2,chr16_+_81905507_81906216_81906247_81907683,Non-Triplet,cassette
MINPP1,chr10_+_87505552_87508128_87508238_87508334,Non-Triplet,cassette
MBTPS1,chr16_-_84087460_84088831_84089145_84090873,Non-Triplet,cassette
TAF1C,chr16_-_84182440_84183075_84183149_84183242,Non-Triplet,cassette
PAPSS2,chr10_+_87727489_87734405_87734508_87741233,Non-Triplet,cassette
ATP2C2,chr16_+_84459386_84459505_84459592_84460652,Triplet,cassette
MEAK7,chr16_-_84495913_84496299_84497647_84497932,Non-Triplet,cassette
USP10,chr16_+_84764263_84766156_84766288_84768191,Triplet,cassette
DEPDC1,chr1_-_68484090_68486141_68486415_68486935,Non-Triplet,cassette
DEPDC1,chr1_-_68489608_68494429_68494695_68496950,Non-Triplet,cassette
METTL22,chr16_+_8639162_8639362_8639676_8641129,Non-Triplet,cassette
ZCCHC14,chr16_-_87433201_87459585_87459813_87460006,Triplet,cassette
KLHDC4,chr16_-_87709667_87710165_87710432_87711233,Triplet,cassette
LMF1,chr16_-_879737_881336_881505_893005,Non-Triplet,cassette
STAMBPL1,chr10_+_88914658_88916679_88916817_88921281,Triplet,cassette
FAS,chr10_+_89010600_89010752_89010815_89011997,Triplet,cassette
FAS,chr10_+_89012081_89013342_89013367_89014117,Non-Triplet,cassette
PIEZO1,chr16_-_88717211_88717536_88717615_88719572,Non-Triplet,cassette
CBFA2T3,chr16_-_88892485_88898077_88898152_88901502,Triplet,cassette
USP7,chr16_-_8898437_8898530_8898639_8899119,Non-Triplet,cassette
USP7,chr16_-_8923413_8929368_8929543_8930291,Non-Triplet,cassette
KIF20B,chr10_+_89754673_89755778_89755923_89758704,Non-Triplet,cassette
RPP30,chr10_+_90894891_90895453_90895483_90895878,Triplet,cassette
SPIRE2,chr16_+_89860795_89861217_89861286_89863474,Triplet,cassette
PCGF5,chr10_+_91264520_91271637_91271697_91278267,Triplet,cassette
HECTD2,chr10_+_91481139_91482966_91483076_91484505,Non-Triplet,cassette
HECTD2,chr10_+_91485303_91487681_91487778_91491198,Non-Triplet,cassette
MAP2K4,chr17_+_12095694_12107789_12107909_12110373,Triplet,cassette
MAP2K4,chr17_+_12139884_12140799_12140915_12141145,Non-Triplet,cassette
ARHGAP44,chr17_+_12919831_12928928_12929046_12941054,Non-Triplet,cassette
ARHGAP44,chr17_+_12958897_12974088_12974310_12980056,Triplet,cassette
PITPNA,chr17_-_1534221_1534455_1534720_1535180,Non-Triplet,cassette
DOC2B,chr17_-_156377_159913_160947_161413,Non-Triplet,cassette
NCOR1,chr17_-_16075702_16078563_16078872_16079962,Triplet,cassette
PIGL,chr17_+_16234070_16284020_16284138_16299886,Non-Triplet,cassette
RILP,chr17_-_1646619_1646905_1646989_1647833,Triplet,cassette
MPRIP,chr17_+_17161356_17164108_17167915_17171716,Triplet,cassette
MPRIP,chr17_+_17174075_17175292_17175412_17176424,Triplet,cassette
MED9,chr17_+_17477265_17485299_17485433_17491277,Non-Triplet,cassette
SMYD4,chr17_-_1784461_1784554_1784574_1786808,Non-Triplet,cassette
TOM1L2,chr17_-_17869473_17878100_17878396_17879625,Non-Triplet,cassette
SMYD4,chr17_-_1801024_1802368_1802482_1804624,Triplet,cassette
IDE,chr10_-_92506522_92507574_92507666_92508111,Non-Triplet,cassette
GID4,chr17_+_18058969_18061844_18061975_18065178,Non-Triplet,cassette
SHMT1,chr17_-_18353817_18354518_18354568_18355884,Non-Triplet,cassette
FAM83G,chr17_-_18979673_18980188_18980312_18988245,Non-Triplet,cassette
EXOC6,chr10_+_92920050_92925680_92925802_92928337,Non-Triplet,cassette
TSR1,chr17_-_2335730_2336036_2336140_2336329,Non-Triplet,cassette
EXOC6,chr10_+_92997615_92999249_92999387_93014192,Triplet,cassette
METTL16,chr17_-_2420904_2436673_2436840_2438107,Non-Triplet,cassette
CLUH,chr17_-_2696942_2697282_2697371_2697894,Non-Triplet,cassette
SPAG5,chr17_-_28584480_28584651_28584745_28585100,Non-Triplet,cassette
TAF5,chr10_+_103373595_103378234_103378550_103379606,Non-Triplet,cassette
FLOT2,chr17_-_28889026_28890618_28890829_28897524,Non-Triplet,cassette
MYO18A,chr17_-_29095059_29096760_29096915_29097221,Non-Triplet,cassette
MYO18A,chr17_-_29115099_29115350_29115441_29115662,Non-Triplet,cassette
CORO6,chr17_-_29616847_29616937_29617042_29617240,Triplet,cassette
SSH2,chr17_-_29655607_29656163_29656566_29666865,Non-Triplet,cassette
CPD,chr17_+_30431881_30438974_30439077_30442306,Non-Triplet,cassette
ATAD5,chr17_+_30836048_30836586_30836710_30837204,Non-Triplet,cassette
RNF135,chr17_+_30997331_30997456_30997662_30998660,Non-Triplet,cassette
MYOF,chr10_-_93452141_93455407_93455500_93456880,Triplet,cassette
NF1,chr17_+_31327839_31330295_31330498_31334836,Non-Triplet,cassette
ZNF207,chr17_+_32365487_32366664_32366757_32367770,Triplet,cassette
PSMD11,chr17_+_32479376_32479850_32479886_32480144,Triplet,cassette
RFFL,chr17_-_35012149_35014739_35014763_35016368,Triplet,cassette
SLFN5,chr17_+_35261096_35264182_35264903_35265070,Non-Triplet,cassette
DHRS11,chr17_+_36599050_36599670_36599763_36599970,Triplet,cassette
MRM1,chr17_+_36602646_36605358_36605470_36607668,Non-Triplet,cassette
P2RX5,chr17_-_3681978_3685203_3685580_3688010,Non-Triplet,cassette
P2RX5,chr17_-_3690680_3690955_3691027_3691642,Triplet,cassette
AATF,chr17_+_36953907_36986616_36986731_36988517,Non-Triplet,cassette
TADA2A,chr17_+_37467525_37468551_37468644_37470398,Triplet,cassette
SYNRG,chr17_-_37519071_37520178_37520214_37520536,Triplet,cassette
HNF1B,chr17_-_37687392_37699075_37699194_37700981,Non-Triplet,cassette
HELLS,chr10_+_94554248_94557178_94557222_94558137,Non-Triplet,cassette
ARHGAP23,chr17_+_38497826_38498413_38498510_38500595,Non-Triplet,cassette
PIP4K2B,chr17_-_38780604_38784242_38784339_38786821,Non-Triplet,cassette
CWC25,chr17_-_38802861_38806296_38806395_38806763,Triplet,cassette
CWC25,chr17_-_38809765_38810275_38810400_38810466,Non-Triplet,cassette
CWC25,chr17_-_38815097_38815624_38815741_38820899,Triplet,cassette
CACNB1,chr17_-_39184383_39184783_39184864_39186494,Triplet,cassette
PGAP3,chr17_-_39674679_39676613_39676755_39684595,Non-Triplet,cassette
GRB7,chr17_+_39744207_39744552_39744663_39744884,Triplet,cassette
GRB7,chr17_+_39745788_39745912_39746000_39746107,Non-Triplet,cassette
MED24,chr17_-_40033456_40034915_40034972_40035115,Triplet,cassette
SORBS1,chr10_-_95422073_95422189_95422216_95432446,Triplet,cassette
TNS4,chr17_-_40488969_40489880_40490021_40495985,Triplet,cassette
SMARCE1,chr17_-_40637572_40639980_40640078_40642453,Non-Triplet,cassette
SMARCE1,chr17_-_40642559_40645575_40645619_40645794,Non-Triplet,cassette
ZZEF1,chr17_-_4086655_4087112_4087210_4087432,Non-Triplet,cassette
ZZEF1,chr17_-_4105809_4109652_4109863_4112607,Non-Triplet,cassette
ANKFY1,chr17_-_4177302_4177792_4178069_4178855,Non-Triplet,cassette
FKBP10,chr17_+_41813279_41817057_41817203_41818087,Non-Triplet,cassette
ANKFY1,chr17_-_4181372_4181708_4181832_4182179,Non-Triplet,cassette
STAT5B,chr17_-_42218330_42218722_42218878_42219310,Triplet,cassette
ATP6V0A1,chr17_+_42494473_42495033_42495188_42495624,Non-Triplet,cassette
CCNJ,chr10_+_96044462_96050255_96050466_96056699,Non-Triplet,cassette
MLX,chr17_+_42567655_42568469_42568559_42568835,Triplet,cassette
PLEKHH3,chr17_-_42674409_42674740_42674875_42676400,Triplet,cassette
CNTNAP1,chr17_+_42688611_42688875_42689047_42689519,Non-Triplet,cassette
CNTNAP1,chr17_+_42697799_42697902_42697950_42698616,Triplet,cassette
EZH1,chr17_-_42722915_42724304_42724424_42727633,Triplet,cassette
WNK4,chr17_+_42788797_42793591_42793729_42794612,Triplet,cassette
HROB,chr17_+_44142145_44142677_44142772_44145201,Non-Triplet,cassette
UBTF,chr17_-_44212006_44212343_44212454_44212817,Triplet,cassette
FAM171A2,chr17_-_44356588_44358944_44359143_44359577,Non-Triplet,cassette
EFTUD2,chr17_-_44852562_44853295_44853390_44853515,Non-Triplet,cassette
PLCD3,chr17_-_45112704_45112862_45113012_45113120,Triplet,cassette
FMNL1,chr17_+_45245416_45245631_45245733_45245876,Triplet,cassette
ARHGAP27,chr17_-_45404096_45404268_45404334_45404443,Triplet,cassette
PLEKHM1,chr17_-_45445663_45447911_45448110_45450616,Non-Triplet,cassette
PLEKHM1,chr17_-_45454272_45454814_45454964_45458167,Triplet,cassette
WNT3,chr17_-_46768799_46769414_46769591_46769781,Triplet,cassette
PELP1,chr17_-_4682952_4683029_4683079_4690886,Non-Triplet,cassette
CRYZ,chr1_-_74706994_74707102_74707204_74710096,Triplet,cassette
TYW3,chr1_+_74752425_74759829_74759973_74763892,Triplet,cassette
OSBPL7,chr17_-_47810672_47810771_47810835_47813264,Non-Triplet,cassette
OSBPL7,chr17_-_47816202_47816387_47816482_47816561,Non-Triplet,cassette
NFE2L1,chr17_+_48056598_48057031_48057121_48057342,Triplet,cassette
PLD2,chr17_+_4807881_4807983_4808114_4808272,Non-Triplet,cassette
SKAP1,chr17_-_48346006_48363788_48363814_48396678,Non-Triplet,cassette
MINK1,chr17_+_4889763_4890238_4890308_4890515,Non-Triplet,cassette
ENO3,chr17_+_4951914_4952024_4952147_4952793,Triplet,cassette
SPAG7,chr17_-_4960111_4960233_4960318_4960457,Non-Triplet,cassette
KAT7,chr17_+_49788849_49789000_49789373_49791884,Non-Triplet,cassette
ITGA3,chr17_+_50080375_50081096_50081193_50081308,Non-Triplet,cassette
TMEM92,chr17_+_50278630_50278800_50278996_50279193,Non-Triplet,cassette
ACSF2,chr17_+_50463552_50463817_50463909_50464216,Non-Triplet,cassette
RSAD1,chr17_+_50483487_50483705_50483760_50484440,Non-Triplet,cassette
EPN3,chr17_+_50538197_50538883_50538964_50539185,Triplet,cassette
SPATA20,chr17_+_50549186_50549285_50549487_50549983,Non-Triplet,cassette
ANKRD40,chr17_-_50699893_50700365_50700440_50700566,Triplet,cassette
UBTD1,chr10_+_97568141_97568438_97568753_97570136,Triplet,cassette
VPS53,chr17_-_521738_525871_525993_532840,Non-Triplet,cassette
NUP88,chr17_-_5405243_5405341_5405573_5408731,Non-Triplet,cassette
DHX33,chr17_-_5453980_5455159_5455271_5455995,Non-Triplet,cassette
DHX33,chr17_-_5462546_5463528_5463689_5468569,Non-Triplet,cassette
ZFYVE27,chr10_+_97738674_97743093_97743164_97744727,Non-Triplet,cassette
ZFYVE27,chr10_+_97753182_97754726_97754858_97757263,Triplet,cassette
SCPEP1,chr17_+_56995635_56996082_56996662_56996960,Non-Triplet,cassette
R3HCC1L,chr10_+_98163397_98186466_98186563_98208099,Non-Triplet,cassette
R3HCC1L,chr10_+_98236164_98240497_98240559_98244089,Non-Triplet,cassette
TRIM37,chr17_-_59088407_59090016_59090092_59091298,Non-Triplet,cassette
PYROXD2,chr10_-_98400257_98403039_98403931_98407580,Non-Triplet,cassette
GDPD1,chr17_+_59270995_59271687_59271795_59272783,Triplet,cassette
DHX40,chr17_+_59602616_59604176_59604279_59605113,Non-Triplet,cassette
PYROXD2,chr10_-_98407997_98408292_98408584_98410937,Non-Triplet,cassette
HPS1,chr10_-_98429642_98429790_98429889_98430569,Triplet,cassette
USP32,chr17_-_60255258_60257732_60257924_60265410,Triplet,cassette
BRIP1,chr17_-_61716063_61739210_61739410_61743011,Non-Triplet,cassette
INTS2,chr17_-_61893899_61895314_61895383_61897467,Triplet,cassette
MED13,chr17_-_61984367_61984650_61984865_61984998,Non-Triplet,cassette
MED13,chr17_-_62029651_62029850_62030013_62031442,Non-Triplet,cassette
MRC2,chr17_+_62671837_62671997_62672152_62674061,Non-Triplet,cassette
MRC2,chr17_+_62681129_62681836_62681937_62682233,Non-Triplet,cassette
TANC2,chr17_+_63351416_63354782_63355390_63379716,Non-Triplet,cassette
TANC2,chr17_+_63379826_63387646_63387916_63388633,Triplet,cassette
TANC2,chr17_+_63415674_63418306_63418407_63419997,Non-Triplet,cassette
ACE,chr17_+_63482689_63483028_63483173_63483458,Non-Triplet,cassette
MAP3K3,chr17_+_63691862_63692241_63692419_63693547,Non-Triplet,cassette
STRADA,chr17_-_63704582_63704819_63704908_63706633,Non-Triplet,cassette
STRADA,chr17_-_63706739_63707246_63707418_63710489,Non-Triplet,cassette
ERN1,chr17_-_64047985_64049054_64049202_64052778,Non-Triplet,cassette
TEX2,chr17_-_64154967_64160800_64160933_64171098,Non-Triplet,cassette
POLG2,chr17_-_64477988_64478493_64478891_64480287,Non-Triplet,cassette
AXIN2,chr17_-_65536553_65536868_65537063_65537322,Triplet,cassette
KIAA0753,chr17_-_6610160_6611918_6612148_6620786,Non-Triplet,cassette
CEP112,chr17_-_66132763_66139485_66139600_66175042,Non-Triplet,cassette
MED31,chr17_-_6644659_6649981_6650078_6650354,Non-Triplet,cassette
PSMD12,chr17_-_67350336_67355340_67355422_67357301,Non-Triplet,cassette
BPTF,chr17_+_67826337_67850397_67850511_67853938,Triplet,cassette
BPTF,chr17_+_67928601_67928958_67929120_67929334,Triplet,cassette
BPTF,chr17_+_67959875_67963332_67963506_67964210,Triplet,cassette
C17orf80,chr17_+_73236995_73242243_73242351_73242894,Triplet,cassette
NEURL4,chr17_-_7327009_7327164_7327230_7327438,Triplet,cassette
TNK1,chr17_+_7383089_7383249_7383320_7383423,Non-Triplet,cassette
TTYH2,chr17_+_74249399_74249935_74250028_74250263,Triplet,cassette
FGF11,chr17_+_7441879_7442593_7442792_7443074,Non-Triplet,cassette
CHRNB1,chr17_+_7447650_7448578_7448788_7454295,Triplet,cassette
HID1,chr17_-_74953086_74953544_74953651_74954136,Non-Triplet,cassette
CDR2L,chr17_+_74988122_74991838_74992070_74999502,Non-Triplet,cassette
KCTD2,chr17_+_75059605_75059968_75060221_75062118,Non-Triplet,cassette
GGA3,chr17_-_75243570_75244618_75244717_75246507,Triplet,cassette
GGA3,chr17_-_75246796_75248839_75249008_75261546,Non-Triplet,cassette
TNFSF12,chr17_+_7550978_7553586_7553825_7556776,Non-Triplet,cassette
LLGL2,chr17_+_75574260_75574452_75574495_75574608,Non-Triplet,cassette
RECQL5,chr17_-_75631668_75650516_75650718_75651184,Non-Triplet,cassette
UNC13D,chr17_-_75843519_75843818_75843948_75844219,Non-Triplet,cassette
UBE4B,chr1_+_10033694_10049211_10049355_10072026,Triplet,cassette
TRIM65,chr17_-_75891347_75891812_75891878_75892009,Triplet,cassette
CDC14A,chr1_+_100377621_100383465_100383640_100390730,Non-Triplet,cassette
FXR2,chr17_-_7591925_7592070_7592157_7592252,Triplet,cassette
FBF1,chr17_-_75926163_75926287_75926426_75926756,Non-Triplet,cassette
SRP68,chr17_-_76064171_76064443_76064837_76067215,Non-Triplet,cassette
QRICH2,chr17_-_76276767_76277162_76277310_76277987,Non-Triplet,cassette
QRICH2,chr17_-_76304525_76304881_76304941_76307463,Triplet,cassette
ST6GALNAC2,chr17_-_76570668_76570786_76570923_76572635,Non-Triplet,cassette
ST6GALNAC2,chr17_-_76574539_76578755_76578816_76585682,Non-Triplet,cassette
MFSD11,chr17_+_76767451_76768026_76768229_76769744,Non-Triplet,cassette
MGAT5B,chr17_+_76926730_76932644_76932775_76937986,Non-Triplet,cassette
MGAT5B,chr17_+_76940848_76944102_76944262_76946374,Non-Triplet,cassette
SEC14L1,chr17_+_77203658_77204028_77204743_77205274,Non-Triplet,cassette
UBE4B,chr1_+_10105744_10106196_10106583_10117457,Triplet,cassette
TNRC6C,chr17_+_78075278_78077184_78077334_78079393,Triplet,cassette
TNRC6C,chr17_+_78093763_78097744_78097861_78098341,Triplet,cassette
CYTH1,chr17_-_78676169_78676994_78677050_78680188,Non-Triplet,cassette
UBE4B,chr1_+_10149282_10151325_10151561_10158354,Non-Triplet,cassette
UBE4B,chr1_+_10168270_10168597_10168926_10171136,Non-Triplet,cassette
ENGASE,chr17_+_79083123_79083481_79083590_79083759,Non-Triplet,cassette
FUBP1,chr1_-_77945642_77946529_77946576_77947451,Non-Triplet,cassette
FUBP1,chr1_-_77968203_77969021_77969084_77969923,Triplet,cassette
KIF1B,chr1_+_10267558_10267913_10268011_10268150,Non-Triplet,cassette
RNF213,chr17_+_80340356_80342302_80342382_80343130,Non-Triplet,cassette
RNF213,chr17_+_80377796_80379417_80379443_80379618,Non-Triplet,cassette
PER3,chr1_+_7803848_7808892_7808998_7809891,Non-Triplet,cassette
RPTOR,chr17_+_80947351_80948014_80948659_80949441,Triplet,cassette
BAIAP2,chr17_+_81035308_81036862_81036961_81053666,Triplet,cassette
BAHCC1,chr17_+_81445681_81446737_81446830_81447034,Triplet,cassette
NPLOC4,chr17_-_81622278_81626701_81626770_81629723,Triplet,cassette
SLC25A10,chr17_+_81712519_81713261_81713506_81714951,Non-Triplet,cassette
ALYREF,chr17_-_81889329_81889782_81889969_81890687,Non-Triplet,cassette
NOTUM,chr17_-_81959566_81959639_81959692_81960585,Non-Triplet,cassette
LRRC45,chr17_+_82023863_82024277_82024339_82024691,Non-Triplet,cassette
FASN,chr17_-_82079608_82079809_82080015_82080138,Non-Triplet,cassette
CCDC57,chr17_-_82178605_82179026_82179189_82183772,Non-Triplet,cassette
AGRN,chr1_+_1051369_1051452_1051645_1051726,Non-Triplet,cassette
NARF,chr17_+_82483779_82484308_82484349_82484811,Non-Triplet,cassette
FOXK2,chr17_+_82586200_82586625_82586877_82587061,Triplet,cassette
PFAS,chr17_+_8265125_8265287_8265468_8265554,Non-Triplet,cassette
FN3K,chr17_+_82748977_82749550_82749728_82750415,Non-Triplet,cassette
TBCD,chr17_+_82772507_82780832_82781130_82781587,Non-Triplet,cassette
MYH10,chr17_-_8513894_8514673_8515222_8518629,Triplet,cassette
MYH10,chr17_-_8577338_8589080_8589108_8604824,Non-Triplet,cassette
USP43,chr17_+_9680366_9682822_9682958_9686796,Non-Triplet,cassette
STN1,chr10_-_103897719_103898292_103898377_103898875,Non-Triplet,cassette
SLC25A24,chr1_-_108155135_108156700_108156885_108157460,Non-Triplet,cassette
SLC25A24,chr1_-_108161293_108167720_108167847_108181939,Non-Triplet,cassette
NAPG,chr18_+_10540399_10545858_10546011_10546324,Triplet,cassette
MPPE1,chr18_-_11884627_11884878_11885043_11885674,Triplet,cassette
IMPA2,chr18_+_11999187_12008332_12008591_12009881,Non-Triplet,cassette
FAM102B,chr1_+_108560565_108599716_108600061_108600564,Triplet,cassette
SPIRE1,chr18_-_12449896_12452254_12452391_12452483,Non-Triplet,cassette
SEH1L,chr18_+_12948232_12949042_12949907_12951853,Non-Triplet,cassette
USP14,chr18_+_158714_162982_163174_163306,Triplet,cassette
USP14,chr18_+_199316_201618_201732_202878,Triplet,cassette
ROCK1,chr18_-_20980004_20981132_20981391_20982761,Non-Triplet,cassette
MIB1,chr18_+_21798228_21799840_21799974_21803905,Non-Triplet,cassette
GPSM2,chr1_+_108904254_108914337_108914408_108918611,Non-Triplet,cassette
RIOK3,chr18_+_23466276_23467398_23467526_23473427,Non-Triplet,cassette
RMC1,chr18_+_23516423_23517194_23517292_23518888,Non-Triplet,cassette
CLCC1,chr1_-_108934942_108936243_108936401_108937075,Non-Triplet,cassette
METTL4,chr18_-_2547529_2551932_2552188_2552693,Non-Triplet,cassette
NDC80,chr18_+_2575066_2577235_2577357_2577744,Non-Triplet,cassette
THOC1,chr18_-_265530_266022_266132_267964,Non-Triplet,cassette
SMCHD1,chr18_+_2656261_2666156_2666232_2666868,Non-Triplet,cassette
SMCHD1,chr18_+_2747647_2750042_2750122_2750348,Non-Triplet,cassette
LPIN2,chr18_-_2927811_2928590_2928660_2929063,Non-Triplet,cassette
DSC3,chr18_-_30994372_30994453_30994496_30996789,Non-Triplet,cassette
DSC2,chr18_-_31068212_31068298_31068344_31068892,Non-Triplet,cassette
DSG2,chr18_+_31524888_31525851_31526154_31530985,Triplet,cassette
B4GALT6,chr18_-_31638760_31645354_31645479_31657974,Non-Triplet,cassette
RNF125,chr18_+_32037269_32042178_32042273_32045640,Non-Triplet,cassette
MOCOS,chr18_+_36249000_36249471_36249744_36251157,Triplet,cassette
FHOD3,chr18_+_36625749_36658074_36658188_36681434,Triplet,cassette
FHOD3,chr18_+_36681570_36687127_36687178_36693207,Triplet,cassette
KIAA1328,chr18_+_36835376_36844207_36844302_36885555,Non-Triplet,cassette
KIAA1328,chr18_+_37067545_37084124_37084232_37160198,Triplet,cassette
TTLL7,chr1_-_83883136_83887176_83887284_83890319,Triplet,cassette
PIK3C3,chr18_+_41970456_41984944_41985107_41987810,Non-Triplet,cassette
PIK3C3,chr18_+_41996730_42003461_42003581_42004354,Triplet,cassette
PIK3C3,chr18_+_42049605_42057882_42058051_42064738,Non-Triplet,cassette
EPG5,chr18_-_45904117_45907957_45908081_45910519,Non-Triplet,cassette
EPG5,chr18_-_45930830_45931573_45931807_45934807,Triplet,cassette
EPG5,chr18_-_45944119_45944677_45944751_45946661,Non-Triplet,cassette
PSTPIP2,chr18_-_46015937_46024608_46024686_46039945,Triplet,cassette
PIAS2,chr18_-_46815349_46818277_46818447_46820931,Non-Triplet,cassette
DYM,chr18_-_49379758_49391384_49391451_49391591,Non-Triplet,cassette
ACAA2,chr18_-_49787361_49791079_49791193_49791468,Triplet,cassette
ATXN7L2,chr1_+_109489100_109489282_109489706_109489928,Non-Triplet,cassette
MYO5B,chr18_-_49980553_49984105_49984445_49984716,Non-Triplet,cassette
CXXC1,chr18_-_50286858_50287422_50287508_50287585,Non-Triplet,cassette
C1orf52,chr1_-_85258722_85258934_85259061_85259356,Non-Triplet,cassette
POLI,chr18_+_54283015_54283742_54283815_54283920,Non-Triplet,cassette
TXNL1,chr18_-_56611097_56613835_56613997_56614422,Triplet,cassette
ATP8B1,chr18_-_57650497_57652033_57652172_57652482,Non-Triplet,cassette
NEDD4L,chr18_+_58333892_58335477_58335537_58341036,Triplet,cassette
GSTM4,chr1_+_109657279_109657589_109657671_109657770,Non-Triplet,cassette
PIGN,chr18_-_62139075_62140419_62140479_62143304,Triplet,cassette
RELCH,chr18_+_62227492_62227597_62227689_62228303,Non-Triplet,cassette
SBF2,chr11_-_10001022_10001486_10001819_10002555,Triplet,cassette
SERPINB8,chr18_+_63981838_63983578_63983721_63985091,Non-Triplet,cassette
AHCYL1,chr1_+_110014857_110015424_110015531_110016342,Non-Triplet,cassette
RTTN,chr18_-_70006484_70007801_70008151_70017405,Non-Triplet,cassette
RTTN,chr18_-_70109717_70114444_70114599_70121554,Non-Triplet,cassette
RTTN,chr18_-_70176845_70179773_70179903_70188106,Non-Triplet,cassette
RTTN,chr18_-_70190719_70193107_70193161_70193286,Triplet,cassette
TIMM21,chr18_+_74149109_74150586_74151044_74155143,Non-Triplet,cassette
STRIP1,chr1_+_110049238_110049459_110049560_110050341,Non-Triplet,cassette
ZNF516,chr18_-_76362557_76370527_76370595_76371465,Non-Triplet,cassette
ATP9B,chr18_+_79347925_79348131_79348196_79359352,Non-Triplet,cassette
PTPRM,chr18_+_8247919_8253226_8253414_8296366,Non-Triplet,cassette
RAB12,chr18_+_8624998_8625800_8625994_8633187,Non-Triplet,cassette
MTCL1,chr18_+_8777892_8779032_8779110_8783528,Triplet,cassette
MTCL1,chr18_+_8821498_8822475_8822627_8824697,Non-Triplet,cassette
KYAT3,chr1_-_88955225_88961166_88961287_88961379,Non-Triplet,cassette
GBP3,chr1_-_89015414_89020125_89020211_89020530,Non-Triplet,cassette
ANKRD12,chr18_+_9211784_9216757_9216900_9221850,Non-Triplet,cassette
SHFL,chr19_+_10087300_10089110_10089378_10089655,Non-Triplet,cassette
PPAN,chr19_+_10106671_10106822_10107005_10107503,Triplet,cassette
CNN2,chr19_+_1026724_1030024_1030278_1031069,Non-Triplet,cassette
ICAM5,chr19_+_10290125_10291071_10291341_10291487,Triplet,cassette
RAVER1,chr19_-_10323566_10324455_10324691_10328640,Non-Triplet,cassette
KCNC4,chr1_+_110226178_110232220_110232597_110232909,Non-Triplet,cassette
ABCA7,chr19_+_1041603_1041830_1041972_1042062,Non-Triplet,cassette
PDE4A,chr19_+_10454922_10457649_10457780_10457877,Non-Triplet,cassette
GPR157,chr1_-_9104634_9105485_9105680_9111274,Triplet,cassette
ABCA7,chr19_+_1054341_1054569_1054694_1054778,Non-Triplet,cassette
ILF3,chr19_+_10677310_10678612_10678704_10679095,Non-Triplet,cassette
ILF3,chr19_+_10679927_10680345_10680443_10681017,Non-Triplet,cassette
BIRC2,chr11_+_102350943_102359489_102360318_102362894,Non-Triplet,cassette
QTRT1,chr19_+_10712299_10712552_10712628_10712756,Non-Triplet,cassette
SMARCA4,chr19_+_11033517_11033766_11033865_11034121,Triplet,cassette
DOCK6,chr19_-_11238304_11241631_11241752_11242043,Non-Triplet,cassette
ENSG00000267179,chr19_+_11947307_11947513_11947574_11948274,Non-Triplet,cassette
DCUN1D5,chr11_-_103066567_103082747_103082839_103083254,Non-Triplet,cassette
MIDN,chr19_+_1251901_1253953_1254082_1254165,Triplet,cassette
ZNF490,chr19_-_12609202_12609869_12609974_12610562,Triplet,cassette
FBXW9,chr19_-_12694722_12694798_12694938_12696171,Non-Triplet,cassette
MAST1,chr19_+_12852395_12855724_12855767_12858360,Non-Triplet,cassette
NFIX,chr19_+_13075671_13078612_13078735_13081678,Triplet,cassette
RBM15,chr1_+_110342268_110345538_110345649_110346306,Triplet,cassette
DCAF15,chr19_+_13952644_13953029_13953308_13954338,Triplet,cassette
ADGRL1,chr19_-_14160297_14160592_14160696_14161310,Non-Triplet,cassette
ADGRE5,chr19_+_14401760_14402596_14402862_14404381,Non-Triplet,cassette
GIPC1,chr19_-_14479524_14480304_14480485_14480591,Non-Triplet,cassette
ZNF333,chr19_+_14705170_14706090_14706344_14706684,Non-Triplet,cassette
CASP4,chr11_-_104947192_104948532_104948676_104949541,Triplet,cassette
PCSK4,chr19_-_1482475_1482895_1483020_1483282,Non-Triplet,cassette
PCSK4,chr19_-_1483941_1484026_1484127_1486851,Non-Triplet,cassette
SYDE1,chr19_+_15111439_15111631_15111792_15112344,Non-Triplet,cassette
ILVBL,chr19_-_15116522_15117551_15117677_15117879,Triplet,cassette
AKAP8L,chr19_-_15399410_15399831_15400100_15400293,Non-Triplet,cassette
WIZ,chr19_-_15437129_15438577_15440715_15442674,Non-Triplet,cassette
CYP4F11,chr19_-_15922166_15922363_15922430_15923810,Non-Triplet,cassette
CYP4F11,chr19_-_15924082_15924760_15924882_15927210,Non-Triplet,cassette
CYP4F11,chr19_-_15927339_15927429_15927483_15929455,Triplet,cassette
AP1M1,chr19_+_16198068_16202946_16203101_16203457,Non-Triplet,cassette
CHERP,chr19_-_16535636_16535742_16535982_16541868,Triplet,cassette
NWD1,chr19_+_16736750_16738225_16738292_16744419,Non-Triplet,cassette
SIN3B,chr19_+_16865648_16866018_16866190_16866371,Non-Triplet,cassette
MYO9B,chr19_+_17209709_17210332_17210380_17210713,Triplet,cassette
OCEL1,chr19_+_17227199_17227839_17228005_17228254,Non-Triplet,cassette
ANO8,chr19_-_17327345_17327437_17327569_17327687,Triplet,cassette
MVB12A,chr19_+_17424067_17424620_17424677_17424929,Triplet,cassette
SLC27A1,chr19_+_17487529_17488847_17488939_17489006,Non-Triplet,cassette
UNC13A,chr19_-_17648983_17649338_17649344_17649507,Triplet,cassette
UNC13A,chr19_-_17652677_17652952_17653320_17655272,Non-Triplet,cassette
CFAP43,chr10_-_104186123_104187319_104187492_104188268,Non-Triplet,cassette
MAST3,chr19_+_18128951_18129811_18129973_18130492,Triplet,cassette
PIK3R2,chr19_+_18161185_18161278_18161495_18161964,Non-Triplet,cassette
REXO1,chr19_-_1823785_1824356_1824574_1825837,Non-Triplet,cassette
PGPEP1,chr19_+_18340715_18341315_18341602_18342857,Non-Triplet,cassette
PGPEP1,chr19_+_18342911_18348947_18349068_18355893,Non-Triplet,cassette
SSBP4,chr19_+_18427423_18427751_18427813_18427896,Non-Triplet,cassette
ELL,chr19_-_18451648_18452756_18452910_18458203,Non-Triplet,cassette
CRLF1,chr19_-_18598601_18598771_18598901_18599563,Non-Triplet,cassette
UPF1,chr19_+_18850868_18851049_18851129_18852133,Non-Triplet,cassette
CWF19L2,chr11_-_107418287_107428798_107429451_107433632,Non-Triplet,cassette
SCAMP4,chr19_+_1915026_1915431_1915544_1917692,Non-Triplet,cassette
SUGP1,chr19_-_19277879_19278001_19278085_19278688,Triplet,cassette
ELMOD1,chr11_+_107618206_107625396_107625532_107630377,Non-Triplet,cassette
CTR9,chr11_+_10764731_10766401_10766490_10767804,Non-Triplet,cassette
GMIP,chr19_-_19635569_19635643_19635721_19636705,Triplet,cassette
GMIP,chr19_-_19640192_19640295_19640360_19640444,Non-Triplet,cassette
CFAP43,chr10_-_104225557_104230589_104230843_104232180,Non-Triplet,cassette
BTBD8,chr1_+_92102669_92107883_92108001_92129685,Non-Triplet,cassette
ZNF708,chr19_-_21294739_21306817_21306941_21309244,Non-Triplet,cassette
ZNF708,chr19_-_21310627_21327959_21328141_21329208,Non-Triplet,cassette
EIF4G2,chr11_-_10801087_10801660_10801774_10802047,Triplet,cassette
CUL5,chr11_+_108072462_108072918_108072987_108073388,Triplet,cassette
EVI5,chr1_-_92736627_92773905_92774023_92784834,Non-Triplet,cassette
TLE6,chr19_+_2987238_2987355_2987372_2987722,Non-Triplet,cassette
ACAT1,chr11_+_108131954_108133819_108133937_108134219,Non-Triplet,cassette
URI1,chr19_+_30012531_30014886_30015231_30015534,Triplet,cassette
ACAT1,chr11_+_108134316_108135141_108135242_108138896,Non-Triplet,cassette
MIER2,chr19_-_313643_314522_314740_325633,Non-Triplet,cassette
TMED5,chr1_-_93156483_93158814_93158885_93160127,Non-Triplet,cassette
NCLN,chr19_+_3196277_3196657_3196876_3198815,Triplet,cassette
CCDC18,chr1_+_93201988_93205509_93205631_93207105,Non-Triplet,cassette
DPY19L3,chr19_+_32477654_32479701_32479883_32480397,Non-Triplet,cassette
DPY19L3,chr19_+_32480557_32481040_32481198_32482077,Non-Triplet,cassette
ANKRD27,chr19_-_32622619_32623873_32623941_32625872,Non-Triplet,cassette
ANKRD27,chr19_-_32644479_32646458_32646615_32649680,Non-Triplet,cassette
CCDC18,chr1_+_93264901_93270346_93270814_93278461,Triplet,cassette
LRP3,chr19_+_33202986_33204637_33204852_33205244,Non-Triplet,cassette
PEPD,chr19_-_33388081_33390670_33390909_33391293,Non-Triplet,cassette
ATM,chr11_+_108244118_108244787_108245026_108246962,Non-Triplet,cassette
LSM14A,chr19_+_34221738_34226407_34226464_34227363,Triplet,cassette
ATM,chr11_+_108247127_108248932_108249102_108250699,Non-Triplet,cassette
NFIC,chr19_+_3435207_3446343_3446518_3449012,Non-Triplet,cassette
GRAMD1A,chr19_+_35011554_35013255_35013368_35013539,Non-Triplet,cassette
CD22,chr19_+_35345126_35345601_35345720_35346149,Non-Triplet,cassette
DMKN,chr19_-_35500029_35500377_35500419_35500531,Triplet,cassette
HAUS5,chr19_+_35615386_35615552_35615931_35617122,Non-Triplet,cassette
HAUS5,chr19_+_35617369_35617854_35617912_35618069,Non-Triplet,cassette
CACTIN,chr19_-_3624162_3626370_3626435_3626594,Non-Triplet,cassette
TJP3,chr19_+_3744034_3746010_3746081_3746483,Non-Triplet,cassette
DPF1,chr19_-_38216259_38216352_38216403_38217458,Triplet,cassette
RINL,chr19_-_38871227_38871646_38871711_38871796,Non-Triplet,cassette
SIRT2,chr19_-_38893867_38898378_38898425_38899504,Non-Triplet,cassette
ZC3H12C,chr11_+_110153058_110157791_110157927_110159254,Non-Triplet,cassette
SAMD4B,chr19_+_39357089_39359904_39360551_39369653,Non-Triplet,cassette
PLEKHG2,chr19_+_39420996_39421074_39421113_39421281,Triplet,cassette
SUPT5H,chr19_+_39457740_39458293_39458305_39458816,Triplet,cassette
DAPK3,chr19_-_3964991_3966172_3966384_3969672,Non-Triplet,cassette
PIAS4,chr19_+_4007787_4010950_4011202_4012921,Triplet,cassette
ZNF780A,chr19_-_40083237_40083538_40083656_40084743,Non-Triplet,cassette
MAP3K10,chr19_+_40205296_40205404_40205599_40205909,Triplet,cassette
LTBP4,chr19_+_40606526_40607364_40607529_40608218,Triplet,cassette
LTBP4,chr19_+_40609661_40609745_40609871_40610530,Triplet,cassette
COQ8B,chr19_-_40703622_40703714_40703855_40705094,Triplet,cassette
RAB4B,chr19_+_40780499_40783777_40783840_40783919,Triplet,cassette
AXL,chr19_+_41222056_41226533_41226912_41230965,Non-Triplet,cassette
AXL,chr19_+_41239314_41239693_41239720_41242881,Triplet,cassette
HNRNPUL1,chr19_+_41292511_41292863_41292987_41294336,Non-Triplet,cassette
DMAC2,chr19_-_41432408_41433271_41433434_41433535,Non-Triplet,cassette
CEPT1,chr1_+_111148053_111153273_111153371_111159378,Non-Triplet,cassette
ARHGAP29,chr1_-_94202732_94202917_94202998_94203098,Triplet,cassette
MEGF8,chr19_+_42348472_42349498_42349699_42350146,Triplet,cassette
MEGF8,chr19_+_42358307_42358786_42358954_42359096,Triplet,cassette
LIPE,chr19_-_42405561_42406160_42406388_42407172,Triplet,cassette
LIPE,chr19_-_42410842_42414852_42415204_42423417,Non-Triplet,cassette
PHLDB3,chr19_-_43486870_43487023_43487123_43494700,Non-Triplet,cassette
PPP2R1B,chr11_-_111742665_111743375_111743530_111747952,Non-Triplet,cassette
PPP2R1B,chr11_-_111752332_111753442_111753577_111754497,Triplet,cassette
PLAUR,chr19_-_43656640_43660973_43661767_43665314,Non-Triplet,cassette
ZNF283,chr19_+_43835592_43837052_43837179_43846937,Non-Triplet,cassette
UBXN6,chr19_-_4446197_4446282_4446413_4446498,Non-Triplet,cassette
ABCD3,chr1_+_94480606_94481408_94481555_94483168,Triplet,cassette
BCAM,chr19_+_44809206_44810245_44810613_44811223,Non-Triplet,cassette
TOMM40,chr19_+_44891689_44892270_44892297_44892391,Triplet,cassette
ENSG00000258529,chr11_-_111877011_111878555_111878712_111878959,Non-Triplet,cassette
C11orf1,chr11_+_111882598_111883135_111883202_111883769,Non-Triplet,cassette
F3,chr1_-_94540368_94540571_94541066_94541535,Triplet,cassette
RTN2,chr19_-_45488517_45488636_45488706_45488846,Non-Triplet,cassette
SIX5,chr19_-_45766111_45766349_45767155_45768040,Non-Triplet,cassette
DMPK,chr19_-_45779869_45780322_45780381_45782191,Non-Triplet,cassette
MYPOP,chr19_-_45891323_45895504_45895632_45901273,Non-Triplet,cassette
DPP9,chr19_-_4682838_4683189_4683324_4683475,Triplet,cassette
NPAS1,chr19_+_47040550_47041024_47041125_47042808,Non-Triplet,cassette
ZC3H4,chr19_-_47067869_47069091_47069343_47071776,Triplet,cassette
DHX34,chr19_+_47376560_47376914_47376989_47377098,Triplet,cassette
PLA2G4C,chr19_-_48085112_48088685_48088712_48090362,Triplet,cassette
PLA2G4C,chr19_-_48090417_48093195_48094198_48095462,Non-Triplet,cassette
PLA2G4C,chr19_-_48095604_48096698_48096838_48098137,Non-Triplet,cassette
LIG1,chr19_-_48119190_48120166_48120316_48121168,Triplet,cassette
LIG1,chr19_-_48121322_48122199_48122324_48122932,Non-Triplet,cassette
LIG1,chr19_-_48131171_48132221_48132376_48132980,Non-Triplet,cassette
CARD8,chr19_-_48215384_48218870_48219012_48221728,Non-Triplet,cassette
ODAD1,chr19_-_48318812_48319433_48319499_48320297,Triplet,cassette
GRIN2D,chr19_+_48416155_48417587_48417859_48419232,Non-Triplet,cassette
CYTH2,chr19_+_48474949_48477716_48477719_48478067,Triplet,cassette
SLC44A3,chr1_+_94867417_94888412_94888605_94891128,Non-Triplet,cassette
PLEKHA4,chr19_-_48838129_48839204_48839263_48841147,Non-Triplet,cassette
PLEKHA4,chr19_-_48854264_48857421_48857496_48858858,Triplet,cassette
PLEKHA4,chr19_-_48861501_48861619_48861692_48865501,Non-Triplet,cassette
SLC44A3,chr1_+_94891267_94892280_94892517_94894816,Triplet,cassette
NUCB1,chr19_+_48919286_48920547_48920758_48921152,Non-Triplet,cassette
DHDH,chr19_+_48935111_48936031_48936195_48939447,Non-Triplet,cassette
TTC12,chr11_+_113325645_113329641_113329808_113329918,Non-Triplet,cassette
SNRNP70,chr19_+_49098704_49098814_49098963_49101388,Non-Triplet,cassette
LIN7B,chr19_+_49114441_49114848_49114967_49115258,Non-Triplet,cassette
TTC12,chr11_+_113339474_113340663_113340733_113341835,Non-Triplet,cassette
UHRF1,chr19_+_4944450_4945684_4945758_4945859,Non-Triplet,cassette
ZNF473,chr19_+_50041819_50043547_50043706_50044668,Triplet,cassette
POLD1,chr19_+_50415590_50415723_50415826_50416394,Non-Triplet,cassette
EMC10,chr19_+_50478001_50478464_50478620_50478955,Triplet,cassette
USP28,chr11_-_113827360_113828843_113828920_113829195,Non-Triplet,cassette
VSIG10L,chr19_-_51333945_51334190_51334304_51337236,Triplet,cassette
ZNF616,chr19_-_52117024_52122359_52122457_52123921,Non-Triplet,cassette
PTPRS,chr19_-_5218532_5218786_5218798_5219308,Triplet,cassette
PPP2R1A,chr19_+_52190174_52200273_52200398_52201942,Non-Triplet,cassette
ZNF83,chr19_-_52614797_52616717_52616841_52618934,Non-Triplet,cassette
ZNF600,chr19_-_52767772_52774574_52774701_52778824,Non-Triplet,cassette
WDR77,chr1_-_111441389_111441498_111441604_111442023,Non-Triplet,cassette
ZNF816,chr19_-_52951584_52951743_52951891_52952749,Non-Triplet,cassette
PRPF31,chr19_+_54128200_54128304_54128377_54129055,Non-Triplet,cassette
LENG8,chr19_+_54452752_54453545_54453656_54454428,Triplet,cassette
NLRP2,chr19_+_54986315_54989556_54989752_54990020,Non-Triplet,cassette
BRSK1,chr19_+_55303826_55304049_55304110_55304549,Non-Triplet,cassette
KMT5C,chr19_+_55342046_55342214_55342380_55342740,Non-Triplet,cassette
KMT5C,chr19_+_55343843_55343977_55343997_55346211,Non-Triplet,cassette
FIZ1,chr19_-_55593646_55595619_55595734_55597570,Non-Triplet,cassette
ZNF444,chr19_+_56147208_56155760_56155973_56158492,Triplet,cassette
SAFB,chr19_+_5664439_5666334_5666527_5667044,Non-Triplet,cassette
ZNF211,chr19_+_57634755_57639911_57640067_57640702,Triplet,cassette
ZNF274,chr19_+_58210073_58210208_58210430_58211558,Triplet,cassette
SIK3,chr11_-_116849283_116856733_116856840_116857808,Non-Triplet,cassette
SIK3,chr11_-_116875451_116875865_116876009_116876251,Triplet,cassette
SLC27A5,chr19_-_58498691_58498784_58498915_58499121,Non-Triplet,cassette
KLHL17,chr1_+_960800_961292_961552_961627,Non-Triplet,cassette
SIK3,chr11_-_116957064_116971942_116972083_117098141,Triplet,cassette
ZNF557,chr19_+_7076507_7077156_7077230_7081358,Non-Triplet,cassette
INSR,chr19_-_7143090_7150496_7150532_7152724,Triplet,cassette
SIDT2,chr11_+_117186636_117186989_117187001_117187376,Triplet,cassette
PALM,chr19_+_736078_740351_740483_746283,Triplet,cassette
CLSTN1,chr1_-_9744643_9744727_9745483_9749459,Triplet,cassette
PEX11G,chr19_-_7477436_7478313_7478376_7482031,Triplet,cassette
CAMSAP3,chr19_+_7606571_7607820_7607868_7608124,Triplet,cassette
MAP2K7,chr19_+_7909896_7910062_7910129_7910258,Non-Triplet,cassette
HNRNPM,chr19_+_8445111_8451715_8452069_8455403,Triplet,cassette
HNRNPM,chr19_+_8455574_8462528_8462581_8463495,Non-Triplet,cassette
RNF214,chr11_+_117282536_117282745_117282850_117283113,Triplet,cassette
SNX7,chr1_+_98701903_98738236_98738389_98760052,Triplet,cassette
ZNF558,chr19_-_8821306_8821441_8821635_8822001,Non-Triplet,cassette
ZNF317,chr19_+_9157394_9157979_9158075_9158824,Triplet,cassette
ZNF699,chr19_-_9297990_9300014_9300243_9302376,Non-Triplet,cassette
ZNF266,chr19_-_9414720_9415653_9415742_9417826,Non-Triplet,cassette
FRRS1,chr1_-_99715672_99717409_99717525_99719532,Non-Triplet,cassette
BTBD3,chr20_+_11918601_11919085_11919176_11919716,Non-Triplet,cassette
ESF1,chr20_-_13717514_13718907_13718984_13728376,Non-Triplet,cassette
RRBP1,chr20_-_17625602_17625820_17626147_17627346,Triplet,cassette
SNX5,chr20_-_17950207_17950290_17950396_17951498,Non-Triplet,cassette
KAT14,chr20_+_18162945_18179893_18180011_18181708,Non-Triplet,cassette
DTD1,chr20_+_18588115_18588783_18588883_18593729,Non-Triplet,cassette
SIRPA,chr20_+_1924877_1926846_1927435_1927873,Non-Triplet,cassette
RALGAPA2,chr20_-_20531795_20535744_20535803_20536654,Non-Triplet,cassette
KIZ,chr20_+_21215648_21223688_21223764_21229009,Non-Triplet,cassette
KIZ,chr20_+_21232830_21243899_21244122_21244243,Non-Triplet,cassette
GZF1,chr20_+_23365747_23367002_23367097_23368760,Non-Triplet,cassette
SNRPB,chr20_-_2465819_2467191_2467315_2467605,Non-Triplet,cassette
PCED1A,chr20_-_2835709_2836038_2836314_2838230,Triplet,cassette
KMT2A,chr11_+_118436944_118439023_118439122_118468773,Triplet,cassette
VPS16,chr20_+_2840827_2843133_2843565_2859717,Triplet,cassette
KMT2A,chr11_+_118468844_118471661_118471985_118474177,Triplet,cassette
PTPRA,chr20_+_2988474_2999330_2999425_3005054,Non-Triplet,cassette
PTPRA,chr20_+_3007420_3008045_3008345_3015847,Triplet,cassette
UBOX5,chr20_-_3110314_3115304_3115466_3121382,Triplet,cassette
KMT2A,chr11_+_118496367_118496723_118496804_118497934,Triplet,cassette
POFUT1,chr20_+_32208065_32210070_32210192_32215267,Non-Triplet,cassette
IFT46,chr11_-_118545011_118545408_118545494_118545791,Non-Triplet,cassette
ASXL1,chr20_+_32366466_32367726_32367729_32369013,Triplet,cassette
DNAAF9,chr20_-_3287790_3290128_3290217_3294137,Non-Triplet,cassette
CDK5RAP1,chr20_-_33359123_33360052_33360140_33360349,Non-Triplet,cassette
PXMP4,chr20_-_33707969_33710554_33710753_33714672,Non-Triplet,cassette
ZNF341,chr20_+_33762055_33764593_33764666_33766849,Non-Triplet,cassette
DDX6,chr11_-_118760044_118760695_118760820_118763210,Non-Triplet,cassette
CEP250,chr20_+_35474052_35474793_35474852_35475500,Non-Triplet,cassette
CEP250,chr20_+_35480145_35488280_35488355_35490635,Triplet,cassette
CPNE1,chr20_-_35632025_35632162_35632234_35632309,Triplet,cassette
ATRN,chr20_+_3572951_3574978_3575302_3575825,Triplet,cassette
RBL1,chr20_-_37067121_37067232_37067297_37067984,Non-Triplet,cassette
SRC,chr20_+_37386174_37390590_37390778_37393893,Non-Triplet,cassette
SRC,chr20_+_37397854_37398227_37398454_37400113,Non-Triplet,cassette
CTNNBL1,chr20_+_37757656_37759669_37759764_37765195,Non-Triplet,cassette
CTNNBL1,chr20_+_37842419_37854394_37854530_37859897,Non-Triplet,cassette
CDC25B,chr20_+_3800498_3800742_3800865_3800969,Triplet,cassette
PLCG1,chr20_+_41170269_41172192_41172289_41172419,Non-Triplet,cassette
LPIN3,chr20_+_41357447_41357881_41358034_41358235,Triplet,cassette
L3MBTL1,chr20_+_43515415_43515918_43516013_43516091,Non-Triplet,cassette
L3MBTL1,chr20_+_43530419_43530797_43530889_43532771,Non-Triplet,cassette
SERINC3,chr20_-_44501300_44502231_44502581_44503813,Non-Triplet,cassette
TBC1D20,chr20_-_445130_447888_448074_462334,Triplet,cassette
ADA,chr20_-_44629169_44634741_44634849_44636225,Triplet,cassette
TOMM34,chr20_-_44955220_44955319_44955390_44956384,Non-Triplet,cassette
STK4,chr20_+_44972158_44975323_44975410_44978441,Triplet,cassette
PCIF1,chr20_+_45943765_45944244_45944320_45944866,Non-Triplet,cassette
ZNF335,chr20_-_45950595_45950727_45950779_45952145,Non-Triplet,cassette
ELMO2,chr20_-_46393143_46393528_46393601_46394047,Non-Triplet,cassette
ZMYND8,chr20_-_47276795_47282101_47282217_47283569,Non-Triplet,cassette
ZMYND8,chr20_-_47347926_47355449_47355520_47356655,Non-Triplet,cassette
SLC23A2,chr20_-_4870053_4872830_4873053_4873934,Non-Triplet,cassette
C2CD2L,chr11_+_119108095_119110103_119110199_119110559,Triplet,cassette
C2CD2L,chr11_+_119110680_119110846_119110957_119111050,Triplet,cassette
PEDS1,chr20_-_50143621_50151211_50151315_50153515,Non-Triplet,cassette
NLRX1,chr11_+_119171473_119172355_119172425_119172899,Non-Triplet,cassette
PARD6B,chr20_+_50731852_50732129_50732363_50737855,Triplet,cassette
ATP9A,chr20_-_51608626_51610100_51610165_51613675,Non-Triplet,cassette
ATP9A,chr20_-_51639504_51649138_51649283_51656936,Non-Triplet,cassette
CDS2,chr20_+_5184945_5185757_5185826_5186685,Triplet,cassette
CBL,chr11_+_119285566_119286186_119286255_119287850,Triplet,cassette
GPCPD1,chr20_-_5580131_5582763_5582885_5584279,Non-Triplet,cassette
STX16,chr20_+_58670603_58671153_58671297_58673629,Triplet,cassette
MCM8,chr20_+_5957229_5958033_5958187_5958526,Non-Triplet,cassette
LSM14B,chr20_+_62129952_62130218_62130296_62130528,Triplet,cassette
OSBPL2,chr20_+_62263691_62264628_62264718_62272123,Triplet,cassette
LAMA5,chr20_-_62310311_62310418_62310572_62310663,Non-Triplet,cassette
LAMA5,chr20_-_62319013_62319442_62319569_62319682,Non-Triplet,cassette
LAMA5,chr20_-_62347028_62350987_62351257_62351702,Triplet,cassette
DIDO1,chr20_-_62907359_62909050_62909158_62909697,Triplet,cassette
RTEL1,chr20_+_63685872_63686003_63686395_63687636,Non-Triplet,cassette
DNAJC5,chr20_+_63931022_63931108_63931182_63931463,Non-Triplet,cassette
PLCB1,chr20_+_8790261_8802055_8802173_8881620,Non-Triplet,cassette
PLCB4,chr20_+_9307898_9308391_9308458_9337124,Non-Triplet,cassette
PLCB4,chr20_+_9372403_9373046_9373104_9380052,Non-Triplet,cassette
PLCB4,chr20_+_9419909_9421296_9421461_9423746,Triplet,cassette
TBC1D8,chr2_-_101022521_101024605_101024710_101027381,Triplet,cassette
TBC1D8,chr2_-_101054336_101054470_101054523_101059419,Non-Triplet,cassette
CNOT11,chr2_+_101265047_101266101_101266239_101266675,Triplet,cassette
RNF149,chr2_-_101282057_101286080_101286177_101288971,Non-Triplet,cassette
MAP4K4,chr2_+_101844311_101845392_101845602_101855975,Triplet,cassette
MAP4K4,chr2_+_101870415_101871493_101871685_101873645,Triplet,cassette
IL1R1,chr2_+_102165304_102166112_102166281_102168596,Non-Triplet,cassette
MFSD9,chr2_-_102731068_102732023_102732138_102732320,Non-Triplet,cassette
C2orf49,chr2_+_105339749_105341544_105341701_105342846,Non-Triplet,cassette
NCK2,chr2_+_105855289_105881327_105882049_105892980,Non-Triplet,cassette
NOL10,chr2_-_10602874_10603077_10603157_10607183,Non-Triplet,cassette
GCC2,chr2_+_108486648_108487698_108487820_108489836,Non-Triplet,cassette
SEPTIN10,chr2_-_109546237_109553086_109553219_109564364,Non-Triplet,cassette
SORL1,chr11_+_121555318_121557313_121557405_121558589,Non-Triplet,cassette
ACOXL,chr2_+_110794174_110795593_110795651_110798608,Non-Triplet,cassette
ACOXL,chr2_+_110996004_111031626_111031714_111049216,Non-Triplet,cassette
ANAPC1,chr2_-_111800871_111801521_111801590_111802426,Triplet,cassette
ROCK2,chr2_-_11198585_11198680_11198774_11200955,Non-Triplet,cassette
ROCK2,chr2_-_11208447_11211680_11211840_11214355,Non-Triplet,cassette
ROCK2,chr2_-_11235962_11247896_11248018_11249659,Non-Triplet,cassette
PSD4,chr2_+_113197913_113198739_113198884_113199081,Non-Triplet,cassette
CBWD2,chr2_+_113438022_113439019_113439117_113441349,Non-Triplet,cassette
MICAL2,chr11_+_12208139_12209496_12209598_12213253,Triplet,cassette
USP25,chr21_+_15766141_15777903_15778027_15791500,Non-Triplet,cassette
USP25,chr21_+_15805258_15808808_15808885_15811135,Non-Triplet,cassette
MICAL2,chr11_+_12216319_12217796_12217841_12220199,Triplet,cassette
STEAP3,chr2_+_119254848_119257422_119257688_119263055,Non-Triplet,cassette
EPB41L5,chr2_+_120073220_120074099_120074178_120075474,Non-Triplet,cassette
MICAL2,chr11_+_12239585_12249183_12249246_12256783,Triplet,cassette
CLASP1,chr2_-_121430177_121445448_121445496_121447335,Triplet,cassette
CLASP1,chr2_-_121469960_121471034_121471274_121503165,Triplet,cassette
NIFK,chr2_-_121728356_121728476_121728536_121730891,Triplet,cassette
ATP5PF,chr21_-_25717759_25724616_25724677_25725224,Non-Triplet,cassette
GABPA,chr21_+_25764787_25767171_25767263_25769002,Non-Triplet,cassette
IWS1,chr2_-_127489943_127491970_127492088_127493279,Non-Triplet,cassette
IWS1,chr2_-_127496148_127498139_127498237_127502813,Non-Triplet,cassette
SAP130,chr2_-_127942537_127942622_127942985_127945454,Triplet,cassette
SAP130,chr2_-_127955344_127977984_127978089_127986783,Triplet,cassette
UGGT1,chr2_+_128155587_128156391_128156415_128157250,Triplet,cassette
UGGT1,chr2_+_128182290_128183674_128183789_128186681,Non-Triplet,cassette
N6AMT1,chr21_-_28878333_28879869_28879953_28882158,Triplet,cassette
SMPD4,chr2_-_130154482_130154781_130154900_130155094,Non-Triplet,cassette
CCDC115,chr2_-_130339232_130339559_130339762_130340906,Non-Triplet,cassette
GRAMD1B,chr11_+_123594166_123594734_123594838_123595940,Non-Triplet,cassette
SYNJ1,chr21_-_32695282_32699837_32700105_32701959,Non-Triplet,cassette
PAXBP1,chr21_-_32748698_32750916_32751032_32751117,Non-Triplet,cassette
ENSG00000249624,chr21_+_33283241_33287723_33287843_33288102,Triplet,cassette
GART,chr21_-_33528937_33529566_33529768_33530757,Non-Triplet,cassette
ITSN1,chr21_+_33722651_33723260_33723399_33735042,Non-Triplet,cassette
ITSN1,chr21_+_33794468_33796503_33796608_33797377,Triplet,cassette
MGAT5,chr2_+_134362408_134363540_134363706_134402986,Non-Triplet,cassette
ZRANB3,chr2_-_135230927_135238763_135239012_135265532,Triplet,cassette
MCM6,chr2_-_135840951_135844544_135844684_135846235,Non-Triplet,cassette
DARS1,chr2_-_135979366_135983396_135983454_135985401,Non-Triplet,cassette
SETD4,chr21_-_36036251_36036517_36036680_36038148,Non-Triplet,cassette
SETD4,chr21_-_36057204_36057383_36057477_36058814,Non-Triplet,cassette
DOP1B,chr21_+_36214556_36216735_36216861_36219370,Triplet,cassette
DOP1B,chr21_+_36260732_36262181_36262295_36263544,Triplet,cassette
DOP1B,chr21_+_36277100_36277181_36277212_36277973,Non-Triplet,cassette
MORC3,chr21_+_36360258_36360488_36360602_36362181,Triplet,cassette
CHAF1B,chr21_+_36391668_36393471_36393689_36394545,Non-Triplet,cassette
SIM2,chr21_+_36709250_36709569_36711074_36712531,Non-Triplet,cassette
TTC3,chr21_+_37150170_37150819_37150884_37151891,Non-Triplet,cassette
ROBO3,chr11_+_124878796_124879189_124879341_124879463,Non-Triplet,cassette
PRDM15,chr21_-_41804614_41805106_41805258_41810152,Non-Triplet,cassette
PRDM15,chr21_-_41815836_41818497_41818759_41819580,Non-Triplet,cassette
SLC37A1,chr21_+_42525857_42534356_42534583_42534696,Non-Triplet,cassette
CCDC15,chr11_+_124988134_124991460_124991583_124992578,Triplet,cassette
WDR4,chr21_-_42859722_42860564_42860745_42862280,Non-Triplet,cassette
TRAPPC10,chr21_+_44037927_44038175_44038293_44052278,Non-Triplet,cassette
TRAPPC10,chr21_+_44077784_44078797_44078887_44079562,Triplet,cassette
TRAPPC10,chr21_+_44094233_44096604_44096713_44098355,Non-Triplet,cassette
PWP2,chr21_+_44126965_44127574_44127693_44127930,Non-Triplet,cassette
ADARB1,chr21_+_45183510_45184473_45184593_45184921,Triplet,cassette
COL6A2,chr21_+_46124920_46125265_46125311_46125463,Non-Triplet,cassette
LSS,chr21_-_46210744_46212121_46212650_46213023,Non-Triplet,cassette
PCNT,chr21_+_46441084_46441431_46442213_46442495,Non-Triplet,cassette
DIP2A,chr21_+_46551904_46552314_46552460_46554167,Non-Triplet,cassette
DIP2A,chr21_+_46556091_46556402_46556500_46556937,Non-Triplet,cassette
EPC2,chr2_+_148765146_148768021_148768086_148769149,Non-Triplet,cassette
KIF5C,chr2_+_148937388_148941609_148941658_148941933,Non-Triplet,cassette
LYPD6B,chr2_+_149130953_149160763_149160835_149205251,Triplet,cassette
CHEK1,chr11_+_125626833_125627606_125627830_125629230,Non-Triplet,cassette
RIF1,chr2_+_151462466_151462883_151462938_151465852,Non-Triplet,cassette
CHEK1,chr11_+_125635533_125637448_125637544_125643790,Triplet,cassette
STAM2,chr2_-_152133484_152135508_152135603_152143825,Non-Triplet,cassette
FMNL2,chr2_+_152640914_152645433_152645480_152647794,Non-Triplet,cassette
NBAS,chr2_-_15424468_15427226_15427357_15427709,Non-Triplet,cassette
GPD2,chr2_+_156476207_156495140_156495373_156496042,Non-Triplet,cassette
BAZ2B,chr2_-_159412545_159427940_159428042_159428309,Triplet,cassette
BAZ2B,chr2_-_159429260_159430862_159431156_159432755,Triplet,cassette
MARCHF7,chr2_+_159762993_159764625_159764674_159767282,Non-Triplet,cassette
CDON,chr11_-_126017375_126018329_126018473_126019617,Triplet,cassette
DPP4,chr2_-_162039021_162039131_162039184_162045530,Non-Triplet,cassette
IFIH1,chr2_-_162277693_162278204_162278328_162279994,Non-Triplet,cassette
PXDN,chr2_-_1635521_1638391_1638474_1638844,Non-Triplet,cassette
TTC21B,chr2_-_165884018_165888278_165888474_165890477,Non-Triplet,cassette
TTC21B,chr2_-_165890988_165894570_165894824_165898684,Non-Triplet,cassette
TTC21B,chr2_-_165933057_165933366_165933459_165941025,Triplet,cassette
PXDN,chr2_-_1680362_1681516_1682148_1683654,Non-Triplet,cassette
PXDN,chr2_-_1684151_1687631_1687703_1691926,Triplet,cassette
FASTKD1,chr2_-_169563350_169569183_169569252_169571651,Triplet,cassette
PPIG,chr2_+_169630987_169631598_169631647_169631764,Non-Triplet,cassette
UBR3,chr2_+_169875949_169877493_169877637_169878523,Triplet,cassette
TLK1,chr2_-_171049950_171050063_171050174_171053759,Triplet,cassette
TLK1,chr2_-_171061156_171081639_171081708_171082779,Triplet,cassette
METAP1D,chr2_+_172063860_172065603_172065752_172066262,Non-Triplet,cassette
ITGA6,chr2_+_172498100_172501771_172501901_172504089,Non-Triplet,cassette
PDK1,chr2_+_172562291_172562740_172562800_172564501,Triplet,cassette
DCPS,chr11_+_126331550_126337630_126337803_126338284,Non-Triplet,cassette
CDCA7,chr2_+_173358837_173359254_173359491_173363224,Triplet,cassette
CDCA7,chr2_+_173363895_173363999_173364161_173364793,Triplet,cassette
CIR1,chr2_-_174380715_174380803_174380814_174381702,Non-Triplet,cassette
ATF2,chr2_-_175080765_175092542_175092616_175093059,Non-Triplet,cassette
ATF2,chr2_-_175114868_175117989_175118118_175118249,Triplet,cassette
MTX2,chr2_+_176269669_176270215_176270419_176296858,Triplet,cassette
SMC6,chr2_-_17708753_17713384_17713580_17714859,Non-Triplet,cassette
SMC6,chr2_-_17725358_17726388_17726469_17731076,Triplet,cassette
OSBPL6,chr2_+_178306286_178324176_178324269_178328254,Triplet,cassette
OSBPL6,chr2_+_178361815_178372125_178372233_178373888,Triplet,cassette
OSBPL6,chr2_+_178387139_178387723_178387821_178389007,Non-Triplet,cassette
PLEKHA3,chr2_+_178485757_178488967_178489014_178490657,Non-Triplet,cassette
SESTD1,chr2_-_179121929_179123714_179123829_179124362,Non-Triplet,cassette
ZNF385B,chr2_-_179446770_179483271_179483434_179518526,Non-Triplet,cassette
ETS1,chr11_-_128463627_128480190_128480451_128484821,Triplet,cassette
NCKAP1,chr2_-_183002043_183002126_183002269_183002972,Non-Triplet,cassette
DUSP19,chr2_+_183083554_183087039_183087192_183095429,Triplet,cassette
TOLLIP,chr11_-_1288776_1288895_1289027_1290225,Triplet,cassette
TOLLIP,chr11_-_1290409_1295644_1295794_1309464,Triplet,cassette
ARHGAP32,chr11_-_129123530_129123887_129123929_129124801,Triplet,cassette
ARHGAP32,chr11_-_129124894_129127211_129127305_129164317,Non-Triplet,cassette
OSGEPL1,chr2_-_189754064_189754140_189754345_189755171,Non-Triplet,cassette
INPP1,chr2_+_190362687_190365112_190365202_190366693,Triplet,cassette
GLS,chr2_+_190881470_190890202_190890462_190895150,Non-Triplet,cassette
GLS,chr2_+_190910321_190913192_190913364_190921022,Non-Triplet,cassette
SLC39A10,chr2_+_195713553_195714114_195714288_195716635,Triplet,cassette
STK17B,chr2_-_196146055_196154967_196155043_196156437,Non-Triplet,cassette
PGAP1,chr2_-_196844574_196845881_196846017_196847001,Non-Triplet,cassette
SF3B1,chr2_-_197398581_197398968_197399038_197400053,Non-Triplet,cassette
SF3B1,chr2_-_197405472_197407342_197407601_197407996,Non-Triplet,cassette
NFRKB,chr11_-_129878543_129880831_129880890_129881441,Non-Triplet,cassette
WDR35,chr2_-_19980783_19981417_19981836_19982461,Non-Triplet,cassette
NFRKB,chr11_-_129884143_129884413_129884524_129884743,Triplet,cassette
SPATS2L,chr2_+_200419496_200439121_200439328_200440647,Triplet,cassette
CLK1,chr2_-_200856985_200857717_200857884_200857971,Non-Triplet,cassette
CLK1,chr2_-_200859746_200860124_200860215_200861236,Non-Triplet,cassette
NIF3L1,chr2_+_200893408_200894786_200894983_200895262,Non-Triplet,cassette
ORC2,chr2_-_200913992_200918877_200918966_200920220,Non-Triplet,cassette
CASP10,chr2_+_201186124_201187705_201187799_201192982,Non-Triplet,cassette
TMEM237,chr2_-_201626147_201627320_201627414_201628074,Non-Triplet,cassette
FAM117B,chr2_+_202696032_202724078_202724434_202724915,Non-Triplet,cassette
APLP2,chr11_+_130122513_130123611_130123779_130126698,Triplet,cassette
NBEAL1,chr2_+_203068475_203069231_203069347_203077750,Non-Triplet,cassette
NBEAL1,chr2_+_203113318_203115984_203116070_203122252,Non-Triplet,cassette
CYP20A1,chr2_+_203252109_203265735_203265967_203266512,Non-Triplet,cassette
CYP20A1,chr2_+_203266681_203272669_203272748_203278571,Non-Triplet,cassette
ABI2,chr2_+_203402734_203411284_203411371_203416906,Triplet,cassette
RAPH1,chr2_-_203448836_203450547_203450881_203454428,Non-Triplet,cassette
MDH1B,chr2_-_206749183_206750933_206751075_206755007,Non-Triplet,cassette
MDH1B,chr2_-_206757371_206760900_206761013_206765248,Non-Triplet,cassette
FASTKD2,chr2_+_206767470_206769849_206769916_206770089,Non-Triplet,cassette
LDAH,chr2_-_20701652_20739970_20740205_20774808,Non-Triplet,cassette
KLF7,chr2_-_207088581_207107585_207107770_207123772,Non-Triplet,cassette
CREB1,chr2_+_207560372_207561118_207561160_207567461,Triplet,cassette
CCNYL1,chr2_+_207712116_207714341_207714510_207724798,Non-Triplet,cassette
PIKFYVE,chr2_+_208346147_208347858_208348023_208350022,Triplet,cassette
MAP2,chr2_+_209710254_209723594_209723687_209725707,Triplet,cassette
CPS1,chr2_+_210612293_210616422_210616541_210637700,Non-Triplet,cassette
BARD1,chr2_-_214730508_214738106_214739121_214745065,Non-Triplet,cassette
IL17RA,chr22_+_17105602_17105852_17105954_17107725,Triplet,cassette
MICAL3,chr22_-_17872023_17884274_17884358_17885876,Triplet,cassette
LRIG2,chr1_+_113091383_113092028_113092216_113093204,Non-Triplet,cassette
LRIG2,chr1_+_113098785_113099025_113099212_113100209,Non-Triplet,cassette
TNS1,chr2_-_217900512_217901709_217901823_217906333,Triplet,cassette
USP37,chr2_-_218476981_218479649_218479715_218482068,Triplet,cassette
USP37,chr2_-_218495950_218496849_218496969_218497732,Triplet,cassette
USP37,chr2_-_218530040_218534608_218534706_218546219,Non-Triplet,cassette
STK36,chr2_+_218685228_218688390_218688493_218688695,Non-Triplet,cassette
ARNTL,chr11_+_13366782_13367065_13367178_13369616,Non-Triplet,cassette
DGCR2,chr22_-_19048643_19052480_19052605_19056984,Non-Triplet,cassette
NHEJ1,chr2_-_219078206_219095273_219095355_219146678,Non-Triplet,cassette
ABCB6,chr2_-_219210298_219210380_219210475_219210709,Non-Triplet,cassette
ABCB6,chr2_-_219215082_219215996_219216180_219216362,Non-Triplet,cassette
SPEG,chr2_+_219451279_219451624_219451807_219461880,Triplet,cassette
CDC45,chr22_+_19494382_19494473_19494602_19495979,Triplet,cassette
STK11IP,chr2_+_219612058_219612445_219612584_219613126,Non-Triplet,cassette
TXNRD2,chr22_-_19911447_19913345_19913553_19915212,Non-Triplet,cassette
ARVCF,chr22_-_19973036_19973118_19973317_19973641,Non-Triplet,cassette
NCAPD3,chr11_-_134181184_134183012_134183153_134184635,Triplet,cassette
DGCR8,chr22_+_20090258_20090855_20091014_20091433,Triplet,cassette
NCAPD3,chr11_-_134194738_134196333_134196642_134202814,Triplet,cassette
ZNF74,chr22_+_20394662_20395332_20395418_20400630,Non-Triplet,cassette
KLHL22,chr22_-_20446676_20456219_20456467_20457806,Non-Triplet,cassette
PI4KA,chr22_-_20805165_20805930_20806127_20807360,Non-Triplet,cassette
YDJC,chr22_-_21628787_21629009_21629187_21629306,Non-Triplet,cassette
PPM1F,chr22_-_21931291_21932919_21933034_21933389,Non-Triplet,cassette
TOP3B,chr22_-_21957595_21958182_21958289_21958490,Non-Triplet,cassette
TOP3B,chr22_-_21971951_21972075_21972107_21972610,Non-Triplet,cassette
BCR,chr22_+_23273774_23282264_23282338_23283975,Non-Triplet,cassette
BCR,chr22_+_23295155_23304488_23304624_23309422,Non-Triplet,cassette
GLB1L2,chr11_+_134371830_134372429_134372598_134373719,Non-Triplet,cassette
ENSG00000251357,chr22_+_23883873_23883948_23884024_23884300,Non-Triplet,cassette
MAGI3,chr1_+_113549631_113563378_113563639_113580540,Triplet,cassette
MAGI3,chr1_+_113585596_113590483_113590658_113594479,Non-Triplet,cassette
CABIN1,chr22_+_24036181_24036908_24036953_24038346,Triplet,cassette
CABIN1,chr22_+_24087713_24088979_24089199_24091581,Non-Triplet,cassette
LRRC75B,chr22_-_24589949_24592216_24592423_24592861,Triplet,cassette
PHTF1,chr1_-_113700949_113701552_113701821_113704079,Non-Triplet,cassette
PHTF1,chr1_-_113712113_113713278_113713438_113724757,Non-Triplet,cassette
PHTF1,chr1_-_113724893_113725745_113725961_113726416,Triplet,cassette
HPS4,chr22_-_26465551_26466050_26466104_26466224,Triplet,cassette
SRRD,chr22_+_26488488_26490043_26490198_26491023,Non-Triplet,cassette
PHTF1,chr1_-_113738799_113749505_113749589_113757697,Triplet,cassette
AP4B1,chr1_-_113896038_113896257_113896465_113897838,Non-Triplet,cassette
CHEK2,chr22_-_28699937_28703504_28703566_28710004,Non-Triplet,cassette
DCLRE1B,chr1_+_113905775_113906995_113907161_113908007,Non-Triplet,cassette
EMID1,chr22_+_29231140_29231592_29231682_29232254,Triplet,cassette
AP1B1,chr22_-_29328895_29329711_29329720_29330376,Triplet,cassette
TRIP12,chr2_-_229859574_229860405_229860531_229879980,Triplet,cassette
FBXO36,chr2_+_229922609_229932770_229932886_229976239,Non-Triplet,cassette
MTMR3,chr22_+_29991670_29994049_29994170_29998759,Non-Triplet,cassette
CASTOR1,chr22_-_30286098_30286262_30286376_30286823,Triplet,cassette
ZDHHC6,chr10_-_112438389_112439505_112439626_112440532,Non-Triplet,cassette
CCDC157,chr22_+_30374091_30375478_30375663_30376257,Non-Triplet,cassette
SEC14L2,chr22_+_30397170_30399642_30399718_30406340,Non-Triplet,cassette
RRAS2,chr11_-_14279424_14280423_14280698_14281600,Non-Triplet,cassette
SP100,chr2_+_230462518_230464066_230464150_230466299,Triplet,cassette
SEC14L4,chr22_-_30492557_30494149_30494210_30494864,Non-Triplet,cassette
PES1,chr22_-_30584717_30584970_30585370_30587284,Non-Triplet,cassette
CAB39,chr2_+_230810322_230810638_230810846_230814047,Non-Triplet,cassette
OSBP2,chr22_+_30889234_30889489_30889636_30890726,Triplet,cassette
PSMD1,chr2_+_231062321_231062505_231062675_231066904,Non-Triplet,cassette
PSMD1,chr2_+_231072415_231073078_231073380_231075509,Non-Triplet,cassette
TRIM33,chr1_-_114397860_114397939_114397990_114399455,Triplet,cassette
INPP5J,chr22_+_31133235_31133405_31133483_31133608,Triplet,cassette
PSMD1,chr2_+_231146356_231152716_231152811_231153562,Non-Triplet,cassette
SH3YL1,chr2_-_231191_233100_233229_234158,Triplet,cassette
PATZ1,chr22_-_31335863_31341591_31341683_31342895,Non-Triplet,cassette
TRIM33,chr1_-_114427894_114430797_114430912_114433615,Non-Triplet,cassette
SFI1,chr22_+_31578452_31580271_31580364_31583873,Triplet,cassette
SFI1,chr22_+_31611840_31611998_31612163_31613140,Triplet,cassette
BRSK2,chr11_+_1445907_1447797_1447863_1449774,Triplet,cassette
DIS3L2,chr2_+_232330776_232331669_232331926_232333838,Non-Triplet,cassette
RTCB,chr22_-_32388099_32391428_32391706_32392238,Non-Triplet,cassette
EIF4E2,chr2_+_232564351_232565244_232565420_232566827,Non-Triplet,cassette
ATG16L1,chr2_+_233273052_233273720_233273777_233274674,Triplet,cassette
DGKD,chr2_+_233446796_233447857_233447905_233448085,Triplet,cassette
DGKD,chr2_+_233458397_233458636_233458871_233459755,Non-Triplet,cassette
DGKD,chr2_+_233464283_233464708_233465024_233467084,Non-Triplet,cassette
HJURP,chr2_-_233845820_233847396_233847461_233849761,Non-Triplet,cassette
HMGXB4,chr22_+_35263874_35263981_35264096_35264646,Non-Triplet,cassette
BRSK2,chr11_+_1456687_1456954_1457049_1459190,Non-Triplet,cassette
AGAP1,chr2_+_235908906_235930764_235930923_235968460,Triplet,cassette
FOXRED2,chr22_-_36496208_36497815_36497911_36497989,Triplet,cassette
FOXRED2,chr22_-_36501407_36504097_36504367_36504513,Triplet,cassette
CARD10,chr22_-_37492802_37493516_37493575_37494084,Non-Triplet,cassette
MLPH,chr2_+_237540533_237540801_237540957_237542565,Triplet,cassette
GGA1,chr22_+_37618546_37619799_37620019_37620236,Non-Triplet,cassette
GGA1,chr22_+_37631099_37631582_37631859_37631994,Non-Triplet,cassette
SH3BP1,chr22_+_37639846_37641125_37641168_37641372,Non-Triplet,cassette
ATAD2B,chr2_-_23786223_23788511_23788647_23798136,Non-Triplet,cassette
MOB2,chr11_-_1480885_1482266_1482564_1501075,Non-Triplet,cassette
PLA2G6,chr22_-_38116211_38116319_38116410_38120757,Non-Triplet,cassette
PLA2G6,chr22_-_38143288_38144895_38144978_38145436,Non-Triplet,cassette
ERFE,chr2_+_238163999_238164074_238164183_238164268,Non-Triplet,cassette
ATAD2B,chr2_-_23823569_23827797_23827860_23828847,Triplet,cassette
GTPBP1,chr22_+_38726440_38727212_38727348_38727981,Non-Triplet,cassette
SUN2,chr22_-_38742555_38744833_38745176_38745682,Non-Triplet,cassette
APOBEC3F,chr22_+_39045542_39049424_39049581_39052072,Non-Triplet,cassette
SYNGR1,chr22_+_39350109_39373527_39373644_39374314,Triplet,cassette
TAB1,chr22_+_39419630_39420235_39420378_39421825,Non-Triplet,cassette
UBXN2A,chr2_+_23984831_23987477_23987547_23999670,Non-Triplet,cassette
MRTFA,chr22_-_40463286_40519463_40519612_40552104,Non-Triplet,cassette
RNPEPL1,chr2_+_240573891_240574112_240574348_240574513,Non-Triplet,cassette
TP53I3,chr2_-_24077761_24079443_24079640_24080817,Non-Triplet,cassette
XPNPEP3,chr22_+_40886515_40888428_40888521_40907585,Triplet,cassette
PASK,chr2_-_241133030_241135024_241135155_241135869,Non-Triplet,cassette
L3MBTL2,chr22_+_41205386_41206006_41206125_41209694,Non-Triplet,cassette
FAM228B,chr2_+_24135187_24137908_24138100_24139368,Triplet,cassette
POLR3H,chr22_-_41540795_41540954_41541090_41543989,Non-Triplet,cassette
PMM1,chr22_-_41584058_41584280_41584372_41584525,Non-Triplet,cassette
PMM1,chr22_-_41586193_41589051_41589163_41589717,Non-Triplet,cassette
ATG4B,chr2_+_241637724_241638913_241639130_241651008,Non-Triplet,cassette
ITSN2,chr2_-_24293775_24294903_24295017_24295662,Triplet,cassette
TTLL1,chr22_-_43069844_43070170_43070242_43075472,Triplet,cassette
ITSN2,chr2_-_24315224_24321813_24321880_24328050,Non-Triplet,cassette
TTLL12,chr22_-_43174615_43175270_43175382_43176318,Non-Triplet,cassette
PNPLA3,chr22_+_43933087_43934605_43934666_43937049,Non-Triplet,cassette
PRR5,chr22_+_44732391_44735026_44735162_44736770,Non-Triplet,cassette
PLEKHA7,chr11_-_16786387_16787109_16787237_16789094,Non-Triplet,cassette
ARHGAP8,chr22_+_44845342_44845740_44846004_44847971,Triplet,cassette
KIAA0930,chr22_-_45212107_45239211_45239369_45240638,Non-Triplet,cassette
FAM118A,chr22_+_45336411_45337833_45337968_45340384,Triplet,cassette
PLEKHA7,chr11_-_16855914_16856692_16857596_16871097,Non-Triplet,cassette
PPARA,chr22_+_46198591_46203574_46203752_46215171,Non-Triplet,cassette
PPARA,chr22_+_46218401_46219811_46220014_46231790,Non-Triplet,cassette
TTC38,chr22_+_46268591_46269141_46269289_46272333,Non-Triplet,cassette
TTC38,chr22_+_46281718_46281970_46282151_46283971,Non-Triplet,cassette
TTC38,chr22_+_46289899_46292202_46292328_46292789,Triplet,cassette
TRMU,chr22_+_46337944_46343261_46343368_46346420,Non-Triplet,cassette
ADCY3,chr2_-_24820114_24820383_24820451_24820722,Non-Triplet,cassette
BRD1,chr22_-_49799119_49799497_49799797_49804202,Triplet,cassette
PANX2,chr22_+_50170956_50175431_50175482_50176937,Triplet,cassette
TUBGCP6,chr22_-_50227077_50227436_50227580_50227905,Triplet,cassette
HDAC10,chr22_-_50246966_50247691_50247776_50247888,Non-Triplet,cassette
MAPK11,chr22_-_50267482_50267568_50267627_50267818,Non-Triplet,cassette
DENND6B,chr22_-_50314272_50314399_50314494_50314603,Non-Triplet,cassette
SBF1,chr22_-_50456673_50457033_50457111_50459253,Triplet,cassette
DNMT3A,chr2_-_25275543_25280126_25280248_25282439,Non-Triplet,cassette
DTNB,chr2_-_25379323_25383835_25383889_25387287,Triplet,cassette
DTNB,chr2_-_25451635_25455404_25455494_25482794,Triplet,cassette
PIK3C2A,chr11_-_17135029_17135110_17135159_17136480,Non-Triplet,cassette
ASXL2,chr2_-_25750413_25753533_25753639_25756016,Non-Triplet,cassette
ASXL2,chr2_-_25799535_25804831_25805040_25806227,Non-Triplet,cassette
GAREM2,chr2_+_26185276_26186188_26186358_26187229,Non-Triplet,cassette
AGBL5,chr2_+_27053573_27053895_27054059_27054628,Non-Triplet,cassette
AGBL5,chr2_+_27068744_27069047_27069094_27069571,Non-Triplet,cassette
ACP1,chr2_+_271939_272036_272065_272190,Non-Triplet,cassette
GTF3C2,chr2_-_27338020_27340239_27340411_27341946,Non-Triplet,cassette
NRBP1,chr2_+_27440508_27440651_27440702_27440803,Triplet,cassette
IFT172,chr2_-_27445449_27445744_27445843_27445927,Triplet,cassette
IFT172,chr2_-_27449380_27449498_27449562_27449689,Non-Triplet,cassette
IFT172,chr2_-_27472362_27476640_27476726_27477215,Non-Triplet,cassette
IFT172,chr2_-_27481260_27483288_27483376_27483578,Non-Triplet,cassette
ZNF512,chr2_+_27617571_27619649_27619728_27621151,Non-Triplet,cassette
GPN1,chr2_+_27640125_27641239_27641279_27642427,Non-Triplet,cassette
RBKS,chr2_-_27847104_27848033_27848097_27858437,Non-Triplet,cassette
BABAM2,chr2_+_28241393_28244779_28244862_28298336,Non-Triplet,cassette
WDR43,chr2_+_28926554_28926704_28926823_28927567,Non-Triplet,cassette
GALNT14,chr2_-_30945870_30947927_30948023_30955616,Triplet,cassette
USH1C,chr11_-_17522926_17523210_17523267_17523417,Triplet,cassette
SPAST,chr2_+_32136638_32136876_32136968_32137107,Non-Triplet,cassette
SLC30A6,chr2_+_32193983_32197343_32197392_32197705,Non-Triplet,cassette
FAM98A,chr2_-_33587320_33588334_33588519_33592078,Non-Triplet,cassette
SERGEF,chr11_-_17878244_17959469_17959636_17988595,Non-Triplet,cassette
GDAP2,chr1_-_117912683_117913419_117913499_117918595,Non-Triplet,cassette
HEATR5B,chr2_-_36988859_36990647_36990799_37000584,Non-Triplet,cassette
HEATR5B,chr2_-_37079331_37081997_37082383_37083287,Non-Triplet,cassette
PRKD3,chr2_-_37290999_37292921_37292976_37293131,Non-Triplet,cassette
RMDN2,chr2_+_37997514_38002874_38003026_38003989,Non-Triplet,cassette
ATL2,chr2_-_38315334_38317238_38317349_38318533,Triplet,cassette
GEMIN6,chr2_+_38779118_38779257_38779441_38781515,Non-Triplet,cassette
SOS1,chr2_-_38987591_38989269_38989314_38995121,Triplet,cassette
SERGEF,chr11_-_17995909_17999493_17999572_18000495,Non-Triplet,cassette
SOS1,chr2_-_39056866_39058672_39058804_39067626,Triplet,cassette
MAP4K3,chr2_-_39267247_39269507_39269618_39272281,Triplet,cassette
THUMPD2,chr2_-_39755960_39757247_39757368_39761329,Non-Triplet,cassette
MTA3,chr2_+_42723035_42747022_42747398_42753372,Non-Triplet,cassette
DYNC2LI1,chr2_+_43783554_43787180_43787250_43789631,Non-Triplet,cassette
CAMKMT,chr2_+_44715353_44741235_44741424_44743620,Triplet,cassette
CAMKMT,chr2_+_44754118_44763491_44763606_44766428,Non-Triplet,cassette
RHOQ,chr2_+_46576656_46576748_46576879_46580926,Non-Triplet,cassette
PIGF,chr2_-_46592583_46597044_46597305_46612226,Triplet,cassette
TTC7A,chr2_+_47011435_47021861_47021979_47023406,Non-Triplet,cassette
CLCN6,chr1_+_11828219_11828457_11828624_11829194,Non-Triplet,cassette
MSH2,chr2_+_47416429_47424083_47424195_47429740,Non-Triplet,cassette
MSH6,chr2_+_47801155_47802354_47803271_47803418,Non-Triplet,cassette
FBXO11,chr2_-_47823360_47825464_47825906_47832347,Non-Triplet,cassette
FBXO11,chr2_-_47839769_47853222_47853363_47905487,Triplet,cassette
ERLEC1,chr2_+_53801842_53808298_53808460_53809212,Triplet,cassette
ERLEC1,chr2_+_53809273_53809592_53809729_53812947,Non-Triplet,cassette
PSME4,chr2_-_53898354_53899880_53900017_53901348,Non-Triplet,cassette
PSME4,chr2_-_53910130_53913870_53913931_53919149,Non-Triplet,cassette
PSME4,chr2_-_53923419_53925538_53925689_53925957,Non-Triplet,cassette
SPTBN1,chr2_+_54643129_54643706_54643849_54644321,Non-Triplet,cassette
CCDC88A,chr2_-_55302072_55303068_55303152_55308807,Triplet,cassette
CFAP36,chr2_+_55544074_55544219_55544369_55544905,Triplet,cassette
PAPOLG,chr2_+_60770511_60771518_60771630_60775032,Non-Triplet,cassette
PUS10,chr2_-_60965103_60965422_60965484_60967500,Non-Triplet,cassette
SANBR,chr2_+_61077158_61081451_61081510_61083152,Non-Triplet,cassette
SANBR,chr2_+_61116070_61117356_61117385_61117465,Non-Triplet,cassette
USP34,chr2_-_61223296_61226268_61226356_61227065,Non-Triplet,cassette
USP34,chr2_-_61266167_61273433_61273640_61278163,Triplet,cassette
USP34,chr2_-_61344029_61346256_61346347_61347868,Non-Triplet,cassette
EHBP1,chr2_+_62979335_62987930_62988038_62990714,Triplet,cassette
UGP2,chr2_+_63856433_63857549_63857718_63857827,Non-Triplet,cassette
[truncated: 3,178 more rows]
