# Supplementary material for: Pervasive non-triplet alternative splicing drives functional isoform diversity
Source: Nat Commun. 2026 Apr 10;17:5112. doi: 10.1038/s41467-026-71615-5 (PMC13247117; doi:10.1038/s41467-026-71615-5)
Supplement: Supplementary file 10 — Source Data [file 41467_2026_71615_MOESM10_ESM.zip › source data/Fig8/8c.tsv]

Type,PSI_Bin,PercentNonTriplet,total,nontriplet_count
WT,1-20%,67.6,5216,3526
WT,20-40%,28.8,312,90
WT,40-60%,25.8,244,63
WT,60-80%,30.3,399,121
WT,80-99%,68.6,6800,4667
UPF1,1-20%,66,4436,2927
UPF1,20-40%,60.3,949,572
UPF1,40-60%,61.1,773,472
UPF1,60-80%,63.3,1262,799
UPF1,80-99%,66.6,5551,3697
