# Supplementary material for: Pervasive non-triplet alternative splicing drives functional isoform diversity
Source: Nat Commun. 2026 Apr 10;17:5112. doi: 10.1038/s41467-026-71615-5 (PMC13247117; doi:10.1038/s41467-026-71615-5)
Supplement: Supplementary file 10 — Source Data [file 41467_2026_71615_MOESM10_ESM.zip › source data/Fig8/8b.tsv]

category	Group	count	total	percent
cassette	Triplet	1223	3460	35
a3ss	Triplet	561	1049	53
a5ss	Triplet	230	658	35
MXE	Triplet	5	10	50
Overall	Triplet	2019	5177	39
