# Supplementary material for: Pervasive non-triplet alternative splicing drives functional isoform diversity
Source: Nat Commun. 2026 Apr 10;17:5112. doi: 10.1038/s41467-026-71615-5 (PMC13247117; doi:10.1038/s41467-026-71615-5)
Supplement: Supplementary file 10 — Source Data [file 41467_2026_71615_MOESM10_ESM.zip › source data/Fig8/8g.tsv]

ID,Description,GeneRatio,BgRatio,RichFactor,FoldEnrichment,zScore,pvalue,p.adjust,qvalue,geneID,Count,gene_set
GO:0140588,chromatin looping,29/704,168/18805,0.172619047619048,4.61093919101732,9.27143546667701,5.22287072859155e-12,2.24844584865866e-08,2.17161467136175e-08,IGHMBP2/RECQL/HELB/ERCC6/CHD8/FANCM/DNA2/AQR/DHX33/BRIP1/RECQL5/RNF213/SMCHD1/MCM8/RTEL1/POLQ/DDX60/DDX60L/YTHDC2/BRD2/TOR1B/DDX31/CHD5/RECQL4/CHD2/TWNK/DDX51/DDX56/SPG7,29,IGHMBP2|RECQL|HELB|ERCC6|CHD8|FANCM|DNA2|AQR|DHX33|BRIP1|RECQL5|R…
GO:0006260,DNA replication,33/704,280/18805,0.117857142857143,3.14815848214286,7.14210766282769,5.89897284920986e-09,1.26975390579242e-05,1.22636540812521e-05,POLD3/RECQL/HELB/FANCM/DNA2/TICRR/KIN/ATAD5/POLG2/RECQL5/MCM8/RTEL1/NFRKB/ORC2/USP37/POLQ/CDC25A/RFC1/DNAJC2/RFC2/POLA1/TSPYL2/POLA2/CTC1/POLG/PTK6/RECQL4/MUS81/TWNK/ATR/TOPBP1/TTF1/ZPR1,33,POLD3|RECQL|HELB|FANCM|DNA2|TICRR|KIN|ATAD5|POLG2|…
GO:0006302,double-strand break repair,35/704,323/18805,0.108359133126935,2.89445099211934,6.77283226040362,1.82573037609294e-08,2.61992308969338e-05,2.53039824054987e-05,UVRAG/RECQL/HELB/EYA3/ERCC5/ERCC6/FANCM/DNA2/MARF1/BRIP1/RECQL5/SMCHD1/ATM/UHRF1/MCM8/RTEL1/EPC2/RIF1/APLF/POLQ/MLH1/SETD2/ATRIP/BRD8/POLA1/RECQL4/RNF126/AP5Z1/MUS81/SMARCA4/ATR/TOPBP1/KDM2A/NIPBL/WRAP53,35,UVRAG|RECQL|HELB|EYA3|…
GO:0016197,endosomal transport,30/704,293/18805,0.102389078498294,2.73498099596649,5.90285381706343,6.46414751897859e-07,0.000463802584486714,0.000447954082455534,ERC1/EEA1/DIAPH3/VPS53/PIK3C3/EPG5/ATP9A/GCC2/ITSN1/ITSN2/HEATR5B/RBSN/RUFY1/VPS52/VPS50/BLOC1S2/HOOK2/RNF126/WASHC1/AP5Z1/ARHGAP44/GBF1/TBC1D17/WASHC2C/ALS2/ALS2CL/CCDC93/CHMP4A/KIF16B/PTPN23,30,ERC1|EEA1|DIAPH3|VPS53|PIK3C3|EPG5|ATP9A…
GO:0006310,DNA recombination,33/704,352/18805,0.09375,2.50421697443182,5.61834614796786,1.33053873929335e-06,0.000715996159082232,0.000691530002659042,RECQL/HELB/ERCC5/TEP1/ERCC6/FANCM/KIN/ATAD5/BRIP1/RECQL5/SMCHD1/ATM/UHRF1/MCM8/RTEL1/EPC2/RIF1/NFRKB/TOP3B/SANBR/APLF/POLQ/MLH1/SETD2/BRD8/RECQL4/RNF126/AP5Z1/MUS81/UBR2/TOPBP1/NIPBL/WRAP53,33,RECQL|HELB|ERCC5|TEP1|ERCC6|FANCM|KIN|ATAD5|BRIP1|RECQL…
GO:0022613,ribonucleoprotein complex biogenesis,40/704,494/18805,0.0809716599190283,2.16288645564961,5.16541146355166,4.25293234940439e-06,0.00203431930713177,0.00196480500352601,UTP20/NVL/TARBP2/BMS1/EXOSC8/NUFIP1/AGO4/PRPF39/DICER1/RRN3/REXO5/TSR1/MRM1/PELP1/RIOK3/REXO1/ATM/ESF1/NOL10/WDR43/USP4/SDAD1/WDR36/PAK1IP1/MDN1/DDX31/NOL8/KHDC4/HEATR3/METTL17/SART1/ATR/DDX51/DDX56/LUC7L/NOP2/SART3/NCBP…
GO:0006383,transcription by RNA polymerase III,12/704,66/18805,0.181818181818182,4.8566632231405,6.18971489310751,5.31252278638629e-06,0.0022306656531586,0.0021544420392387,ZNF143/ERCC6/CHD8/POLR3A/ELL/POLR1A/BDP1/ZNF76/POLR3D/SNAPC4/POLR3C/MTOR,12,ZNF143|ERCC6|CHD8|POLR3A|ELL|POLR1A|BDP1|ZNF76|POLR3D|SNAPC4|POLR3C|MTOR
