# Supplementary material for: Pervasive non-triplet alternative splicing drives functional isoform diversity
Source: Nat Commun. 2026 Apr 10;17:5112. doi: 10.1038/s41467-026-71615-5 (PMC13247117; doi:10.1038/s41467-026-71615-5)
Supplement: Supplementary file 10 — Source Data [file 41467_2026_71615_MOESM10_ESM.zip › source data/Fig8/8e.tsv]

category,kind,count,total,percent
Overall,essential,1228,3199,38
Overall,poison,1971,3199,62
Cassette,essential,826,2321,36
Cassette,poison,1495,2321,64
Upstream A3SS,essential,311,482,65
Upstream A3SS,poison,171,482,35
Upstream A5SS,essential,91,396,23
Upstream A5SS,poison,305,396,77
