# Supplementary material for: Pervasive non-triplet alternative splicing drives functional isoform diversity
Source: Nat Commun. 2026 Apr 10;17:5112. doi: 10.1038/s41467-026-71615-5 (PMC13247117; doi:10.1038/s41467-026-71615-5)
Supplement: Supplementary file 10 — Source Data [file 41467_2026_71615_MOESM10_ESM.zip › source data/Fig8/8d.tsv]

Event	Group	Count	Category
Cassette	Non-Triplets	1913	NMD sensitive
Cassette	Triplets	850	NMD sensitive
A3SS	Non-Triplets	405	NMD sensitive
A3SS	Triplets	142	NMD sensitive
A5SS	Non-Triplets	347	NMD sensitive
A5SS	Triplets	115	NMD sensitive
MXE	Non-Triplets	5	NMD sensitive
MXE	Triplets	5	NMD sensitive
Cassette	Non-Triplets	248	C-terminal length
Cassette	Triplets	35	C-terminal length
A3SS	Non-Triplets	56	C-terminal length
A3SS	Triplets	17	C-terminal length
A5SS	Non-Triplets	57	C-terminal length
A5SS	Triplets	8	C-terminal length
Cassette	Non-Triplets	75	Dual coding
Cassette	Triplets	0	Dual coding
A3SS	Non-Triplets	27	Dual coding
A3SS	Triplets	0	Dual coding
A5SS	Non-Triplets	24	Dual coding
A5SS	Triplets	0	Dual coding
