# Supplementary material for: Pervasive non-triplet alternative splicing drives functional isoform diversity
Source: Nat Commun. 2026 Apr 10;17:5112. doi: 10.1038/s41467-026-71615-5 (PMC13247117; doi:10.1038/s41467-026-71615-5)
Supplement: Supplementary file 10 — Source Data [file 41467_2026_71615_MOESM10_ESM.zip › source data/Fig1/1e.tsv]

category	NMD	count	total	percent
cassette	Sensitive	62	118	53
a3ss	Sensitive	177	259	68
a5ss	Sensitive	197	249	79
Overall	Sensitive	436	626	70
