# Supplementary material for: Pervasive non-triplet alternative splicing drives functional isoform diversity
Source: Nat Commun. 2026 Apr 10;17:5112. doi: 10.1038/s41467-026-71615-5 (PMC13247117; doi:10.1038/s41467-026-71615-5)
Supplement: Supplementary file 10 — Source Data [file 41467_2026_71615_MOESM10_ESM.zip › source data/Fig1/1d.tsv]

category,Group,count,total,percent
cassette,Triplets,269,387,70
a3ss,Triplets,611,870,70
a5ss,Triplets,164,413,40
MXE,Triplets,6,6,100
Overall,Triplets,1050,1676,63
