# Supplementary material for: Pervasive non-triplet alternative splicing drives functional isoform diversity
Source: Nat Commun. 2026 Apr 10;17:5112. doi: 10.1038/s41467-026-71615-5 (PMC13247117; doi:10.1038/s41467-026-71615-5)
Supplement: Supplementary file 10 — Source Data [file 41467_2026_71615_MOESM10_ESM.zip › source data/Fig1/1f.tsv]

category	Group	count	total	percent
cassette	Triplets	228	337	68
a3ss	Triplets	359	536	67
a5ss	Triplets	153	364	42
MXE	Triplets	9	9	100
Overall	Triplets	749	1246	60
