# Supplementary material for: Pervasive non-triplet alternative splicing drives functional isoform diversity
Source: Nat Commun. 2026 Apr 10;17:5112. doi: 10.1038/s41467-026-71615-5 (PMC13247117; doi:10.1038/s41467-026-71615-5)
Supplement: Supplementary file 10 — Source Data [file 41467_2026_71615_MOESM10_ESM.zip › source data/Fig1/1b.tsv]

Gene,AS_event_ID,Group,category,genotype
abl-1,X_-_10617014_10617184_10617214_10617780,Triplets,cassette,smg1
acl-7,II_-_12814249_12814795_12814909_12815146,Triplets,cassette,smg1
ags-3,X_-_5296957_5297204_5297405_5297563,Triplets,cassette,smg1
ajm-1,X_+_9109260_9109673_9109796_9109916,Triplets,cassette,smg1
aqp-2,II_-_9259384_9259589_9259617_9259669,Non-Triplets,cassette,smg1
asd-1,III_+_4197327_4198868_4199115_4199983,Non-Triplets,cassette,smg1
B0379.2,I_-_10071620_10071666_10071735_10071782,Triplets,cassette,smg1
best-22,IV_+_12352311_12353013_12353055_12353142,Triplets,cassette,smg1
best-22,IV_+_12353804_12353896_12353929_12354094,Triplets,cassette,smg1
best-6,IV_-_5028084_5028143_5028240_5028556,Non-Triplets,cassette,smg1
blmp-1,I_+_10412946_10413361_10413409_10413491,Triplets,cassette,smg1
C01H6.8,I_+_7228066_7228350_7228548_7228827,Triplets,cassette,smg1
C05D12.3,II_+_11425471_11426160_11426302_11426373,Non-Triplets,cassette,smg1
C06A6.4,IV_-_7827105_7827420_7827462_7827567,Triplets,cassette,smg1
C07A12.7,X_-_4518685_4519351_4519453_4519519,Triplets,cassette,smg1
C07B5.4,X_+_9532651_9533747_9533868_9533911,Non-Triplets,cassette,smg1
C12D12.1,X_+_3504097_3504265_3504628_3504698,Triplets,cassette,smg1
C13B4.1,II_-_14470631_14470733_14470877_14471657,Triplets,cassette,smg1
C14C10.2,V_-_12591347_12591413_12591482_12591527,Triplets,cassette,smg1
C14H10.2,X_-_10244292_10244604_10244772_10245057,Triplets,cassette,smg1
C18B2.5,X_-_3610198_3610263_3610341_3610388,Triplets,cassette,smg1
C18C4.7,V_-_5550880_5551610_5551682_5551771,Triplets,cassette,smg1
C23H3.9,II_-_74882_75544_75715_76935,Triplets,cassette,smg1
C24A8.6,X_-_4330679_4331028_4331100_4331145,Triplets,cassette,smg1
C25H3.11,II_-_5675476_5675683_5675713_5675781,Triplets,cassette,smg1
C29F7.1,X_+_13412899_13413148_13413281_13413325,Non-Triplets,cassette,smg1
C30F2.2,X_-_16077286_16077335_16077425_16077503,Triplets,cassette,smg1
C30G4.4,X_-_17058246_17059197_17059224_17059316,Triplets,cassette,smg1
C30H6.5,IV_+_17371965_17373478_17373718_17373800,Triplets,cassette,smg1
C33D3.3,X_+_10485780_10485839_10485890_10485937,Triplets,cassette,smg1
C34B2.11,I_+_10693751_10693796_10693868_10696215,Triplets,cassette,smg1
C34E11.2,X_-_11807443_11807744_11807787_11807872,Non-Triplets,cassette,smg1
C34F6.10,X_-_11234311_11234366_11234438_11234506,Triplets,cassette,smg1
C36B7.5,X_-_7090476_7090674_7090755_7090799,Triplets,cassette,smg1
C44E12.1,X_+_7598801_7599013_7599087_7599194,Non-Triplets,cassette,smg1
C49H3.6,IV_+_7905928_7906034_7906196_7906781,Triplets,cassette,smg1
C50B8.6,V_+_13579496_13579646_13579778_13580391,Triplets,cassette,smg1
C50D2.6,II_+_85706_86616_86647_87264,Non-Triplets,cassette,smg1
C50H2.13,V_+_9926638_9926699_9926842_9926960,Non-Triplets,cassette,smg1
cal-5,X_-_5075752_5076175_5076400_5076458,Triplets,cassette,smg1
camt-1,II_-_4491779_4492086_4492120_4492203,Non-Triplets,cassette,smg1
cbl-1,I_+_9328074_9328774_9329309_9329378,Non-Triplets,cassette,smg1
cdc-14,II_-_5590984_5591443_5591485_5591573,Triplets,cassette,smg1
cdf-1,X_-_6502839_6502893_6503019_6504432,Triplets,cassette,smg1
cdgs-1,IV_-_7815311_7815470_7815500_7815577,Triplets,cassette,smg1
cdh-5,IV_+_8671263_8671574_8672003_8672296,Triplets,cassette,smg1
cdh-8,IV_+_354326_354411_354606_354654,Triplets,cassette,smg1
cdk-9,I_+_11323581_11324871_11324919_11325745,Triplets,cassette,smg1
ceh-38,II_+_6954029_6954162_6954249_6954377,Triplets,cassette,smg1
cest-8,X_+_12221472_12221624_12221766_12221816,Non-Triplets,cassette,smg1
cgt-2,X_+_17696722_17697159_17697394_17697977,Non-Triplets,cassette,smg1
cic-1,III_-_2395968_2398390_2398585_2400679,Triplets,cassette,smg1
cisd-3.1,III_+_4543393_4543770_4543971_4545714,Triplets,cassette,smg1
ckc-1,X_+_3578307_3578545_3578603_3578655,Non-Triplets,cassette,smg1
ckr-2,III_-_2010743_2011043_2011111_2011259,Non-Triplets,cassette,smg1
clec-149,III_+_824280_824325_824373_825376,Triplets,cassette,smg1
clec-199,IV_+_17354149_17354407_17354440_17354909,Triplets,cassette,smg1
clec-199,IV_+_17356590_17356905_17356947_17357209,Triplets,cassette,smg1
clec-199,IV_+_17353463_17353526_17353556_17353604,Triplets,cassette,smg1
clec-51,IV_-_8162130_8162289_8162529_8162575,Triplets,cassette,smg1
clip-1,III_-_9266198_9267415_9267619_9267822,Triplets,cassette,smg1
clp-1,III_+_7985175_7985342_7985351_7985663,Triplets,cassette,smg1
clr-1,II_+_5468983_5469108_5469174_5469387,Triplets,cassette,smg1
clr-1,II_+_5468231_5468308_5468413_5468882,Triplets,cassette,smg1
coa-4,IV_-_9334405_9334458_9334557_9335264,Triplets,cassette,smg1
col-99,IV_-_140300_140378_140450_140541,Triplets,cassette,smg1
col-99,IV_-_141418_141714_141750_142258,Triplets,cassette,smg1
col-99,IV_-_139496_139550_139595_139728,Triplets,cassette,smg1
cpna-1,II_+_4206039_4206219_4206267_4206641,Triplets,cassette,smg1
D1081.12,I_-_8474441_8474510_8474614_8474659,Non-Triplets,cassette,smg1
daf-2,III_-_3006037_3006978_3007224_3008608,Triplets,cassette,smg1
daf-3,X_-_823813_824067_824169_825072,Triplets,cassette,smg1
daf-4,III_+_5626872_5628495_5628558_5628667,Triplets,cassette,smg1
dagl-2,III_-_780858_780977_781055_781622,Triplets,cassette,smg1
ddo-1,V_-_17774768_17775126_17775296_17775373,Non-Triplets,cassette,smg1
deb-1,IV_-_7085857_7086066_7086099_7086181,Triplets,cassette,smg1
denn-4,IV_+_1935604_1936376_1936415_1937423,Triplets,cassette,smg1
dhhc-4,III_-_9863814_9864305_9864559_9864832,Non-Triplets,cassette,smg1
din-1,II_-_11623796_11623935_11624523_11624627,Triplets,cassette,smg1
dnj-10,III_+_8632790_8633061_8633176_8633244,Non-Triplets,cassette,smg1
dop-1,X_-_4412456_4413278_4413452_4413916,Triplets,cassette,smg1
dop-2,V_+_9611364_9611965_9612397_9612730,Triplets,cassette,smg1
dpff-1,III_-_5904452_5905244_5905347_5905395,Non-Triplets,cassette,smg1
dpy-1,III_-_2035134_2035655_2035673_2036005,Triplets,cassette,smg1
dsc-4,IV_-_317952_318046_318130_318187,Triplets,cassette,smg1
dyn-1,X_+_15572340_15572513_15572595_15572875,Non-Triplets,cassette,smg1
dys-1,I_-_11545540_11545666_11545699_11546116,Triplets,cassette,smg1
E02H9.3,III_+_2462045_2462194_2462329_2462472,Triplets,cassette,smg1
ech-1.2,I_-_6209402_6209453_6209469_6209532,Non-Triplets,cassette,smg1
efk-1,III_-_6166295_6166440_6166464_6166517,Triplets,cassette,smg1
egl-10,V_-_12454649_12455809_12456018_12456496,Non-Triplets,cassette,smg1
egl-8,V_+_23294_23561_23645_23791,Triplets,cassette,smg1
egl-8,V_+_30297_31339_31582_35013,Triplets,cassette,smg1
egl-8,V_+_38269_38990_39026_40452,Triplets,cassette,smg1
egl-9,V_+_10474016_10474092_10474187_10474810,Non-Triplets,cassette,smg1
egl-9,V_+_10475557_10475641_10475704_10476277,Triplets,cassette,smg1
elp-1,V_-_20767837_20767897_20767978_20768348,Triplets,cassette,smg1
ephx-1,II_+_4014432_4014941_4015083_4015248,Non-Triplets,cassette,smg1
epi-1,IV_+_10677602_10677673_10677769_10677931,Triplets,cassette,smg1
eps-8,IV_+_14893964_14894166_14894241_14894339,Triplets,cassette,smg1
esyt-2,III_-_6226255_6226486_6226567_6226840,Triplets,cassette,smg1
etr-1,II_+_164826_166070_166150_166751,Non-Triplets,cassette,smg1
eva-1,I_-_14832132_14832840_14832867_14834696,Triplets,cassette,smg1
F08F8.10,III_-_7354442_7354907_7355134_7356040,Non-Triplets,cassette,smg1
F08G5.3,IV_-_12413239_12413744_12413801_12413852,Triplets,cassette,smg1
F10C1.8,II_+_5754523_5755894_5755948_5756005,Triplets,cassette,smg1
F11E6.4,IV_-_17469577_17469773_17469881_17469933,Triplets,cassette,smg1
F25B4.8,V_-_5690263_5690315_5690356_5690431,Non-Triplets,cassette,smg1
F31F4.1,V_+_685334_685481_685546_685589,Non-Triplets,cassette,smg1
F33D4.6,IV_-_7715147_7715311_7715383_7715467,Triplets,cassette,smg1
F35A5.8,X_-_3801607_3801747_3801786_3801863,Triplets,cassette,smg1
F35G12.5,III_+_4584668_4584880_4584994_4585178,Triplets,cassette,smg1
F40B5.2,X_+_8368726_8368849_8368930_8369127,Triplets,cassette,smg1
F40F8.1,II_+_11127667_11127709_11127876_11128379,Non-Triplets,cassette,smg1
F41E7.7,X_+_10311567_10311652_10311743_10312014,Non-Triplets,cassette,smg1
F42A10.9,III_+_6170792_6170899_6171027_6171081,Non-Triplets,cassette,smg1
F42A6.6,IV_-_3334245_3335056_3335147_3336019,Non-Triplets,cassette,smg1
F42G4.2,II_+_13049093_13049266_13049360_13049410,Non-Triplets,cassette,smg1
F46C5.6,II_-_8843383_8843562_8843628_8843703,Triplets,cassette,smg1
F46F11.1,I_+_5628588_5628886_5628928_5629906,Triplets,cassette,smg1
F46H5.7,X_-_7239585_7239824_7239842_7240085,Triplets,cassette,smg1
F49E2.5,X_+_9556834_9556957_9557050_9557216,Triplets,cassette,smg1
F54G2.1,X_-_2622925_2623288_2623312_2623623,Triplets,cassette,smg1
F55H12.3,I_+_8883544_8883626_8883668_8883832,Triplets,cassette,smg1
F58F12.2,II_-_6387816_6387871_6387899_6387944,Non-Triplets,cassette,smg1
F59A7.5,V_+_2024014_2024191_2024314_2024477,Triplets,cassette,smg1
fbn-1,III_+_7637256_7637355_7637496_7637798,Triplets,cassette,smg1
fbxa-219,III_+_2291539_2292345_2292958_2293946,Non-Triplets,cassette,smg1
fbxa-61,III_+_1241749_1241815_1241927_1242530,Non-Triplets,cassette,smg1
fhod-1,I_-_5061998_5062124_5062598_5063149,Triplets,cassette,smg1
flap-1,III_-_6927716_6927765_6927825_6928558,Triplets,cassette,smg1
fln-2,X_+_9416488_9416754_9416847_9416922,Triplets,cassette,smg1
frpr-19,IV_-_1775453_1775762_1775886_1776342,Non-Triplets,cassette,smg1
fubl-1,V_-_10238111_10238291_10238343_10238739,Non-Triplets,cassette,smg1
fubl-3,X_+_17434578_17434916_17434986_17435412,Non-Triplets,cassette,smg1
gar-2,III_+_6319456_6319567_6319606_6320317,Triplets,cassette,smg1
gbb-1,X_+_2962687_2964156_2964288_2966248,Triplets,cassette,smg1
gei-1,III_+_3356748_3356892_3357024_3357400,Triplets,cassette,smg1
gei-3,X_-_12811854_12811904_12812006_12812455,Triplets,cassette,smg1
gei-4,III_-_345858_346022_346109_346287,Triplets,cassette,smg1
gei-8,III_-_8114090_8114524_8114773_8115177,Triplets,cassette,smg1
glr-4,II_-_7785506_7786390_7786432_7786597,Triplets,cassette,smg1
glt-4,X_+_6406340_6406429_6406504_6406686,Triplets,cassette,smg1
gop-1,III_+_5256758_5256857_5256917_5257003,Triplets,cassette,smg1
gpcp-1,X_-_3109688_3109803_3109881_3109940,Triplets,cassette,smg1
grl-7,V_-_11345803_11346168_11346225_11346416,Triplets,cassette,smg1
grsp-2,IV_+_8817993_8818117_8818153_8818304,Triplets,cassette,smg1
gyf-1,II_+_6684801_6685108_6685312_6685786,Triplets,cassette,smg1
H06I04.6,III_-_3062885_3063007_3063109_3063959,Triplets,cassette,smg1
H11E01.3,X_+_1611869_1612505_1612562_1613169,Triplets,cassette,smg1
hif-1,V_+_20783222_20783325_20783528_20783736,Non-Triplets,cassette,smg1
him-14,II_-_7068720_7068764_7068830_7069111,Triplets,cassette,smg1
hipr-1,III_+_8724744_8724800_8724847_8724986,Non-Triplets,cassette,smg1
hir-1,V_+_5527904_5527960_5528318_5528445,Non-Triplets,cassette,smg1
hizr-1,X_+_11319612_11319796_11319881_11320012,Non-Triplets,cassette,smg1
hlb-1,X_-_13869104_13869747_13869888_13870261,Triplets,cassette,smg1
hlh-30,IV_-_4018161_4018256_4018331_4018485,Triplets,cassette,smg1
hpo-11,I_-_7143369_7144561_7144603_7145450,Triplets,cassette,smg1
hpo-27,I_+_5912364_5912512_5912683_5913052,Triplets,cassette,smg1
hrpf-1,I_-_6753802_6754416_6754664_6755163,Non-Triplets,cassette,smg1
hrpk-1,I_+_6318274_6318361_6318405_6318590,Non-Triplets,cassette,smg1
hum-7,I_-_590346_591265_591304_591533,Triplets,cassette,smg1
icln-1,IV_-_9095179_9095238_9095298_9095341,Triplets,cassette,smg1
ifb-2,II_+_5752721_5752816_5752867_5753453,Triplets,cassette,smg1
ifc-1,V_+_2881544_2881699_2881765_2881825,Triplets,cassette,smg1
ilkp-1,II_+_11051297_11051337_11051444_11051497,Non-Triplets,cassette,smg1
inx-10,V_-_9205201_9205402_9205467_9205641,Non-Triplets,cassette,smg1
itr-1,IV_+_7691815_7691893_7691926_7692129,Triplets,cassette,smg1
jmjd-1.2,IV_+_4661310_4661356_4661395_4661451,Triplets,cassette,smg1
K02F3.2,III_+_847270_847690_847714_848339,Triplets,cassette,smg1
K07E8.7,II_-_650184_650229_650262_650317,Triplets,cassette,smg1
K08B12.3,V_+_6235636_6236730_6236821_6236870,Non-Triplets,cassette,smg1
K09F5.6,X_+_7724118_7724246_7724629_7725035,Non-Triplets,cassette,smg1
kel-8,V_+_2684657_2685355_2685437_2685721,Non-Triplets,cassette,smg1
kin-4,IV_+_11445570_11445639_11445908_11446325,Non-Triplets,cassette,smg1
kvs-1,X_-_7690990_7691523_7691603_7691734,Non-Triplets,cassette,smg1
kvs-4,III_+_11023592_11023650_11023676_11023755,Non-Triplets,cassette,smg1
kvs-5,IV_+_751288_751380_751434_751581,Triplets,cassette,smg1
lea-1,V_+_10022534_10022676_10023048_10023557,Triplets,cassette,smg1
lec-9,X_+_17600853_17601054_17601151_17601224,Non-Triplets,cassette,smg1
let-2,X_-_16381937_16382204_16382330_16382910,Triplets,cassette,smg1
let-23,II_+_9197647_9197983_9198004_9198939,Triplets,cassette,smg1
let-653,IV_+_11888584_11888696_11888816_11889555,Triplets,cassette,smg1
lgc-22,IV_+_4302466_4302571_4302619_4302772,Triplets,cassette,smg1
lgx-1,X_-_5531241_5535224_5535356_5535408,Triplets,cassette,smg1
lgx-1,X_-_5536636_5536779_5536932_5537023,Triplets,cassette,smg1
lgx-1,X_-_5535871_5536272_5536416_5536497,Triplets,cassette,smg1
lim-8,III_+_6813631_6814174_6814717_6815002,Triplets,cassette,smg1
lin-10,I_-_8115308_8115783_8115867_8116641,Triplets,cassette,smg1
lin-40,V_+_3710118_3710697_3711008_3712351,Non-Triplets,cassette,smg1
lntl-1,IV_-_5801010_5801149_5801275_5801328,Triplets,cassette,smg1
lsy-12,V_-_9852730_9853370_9853505_9853639,Triplets,cassette,smg1
madd-2,V_-_1226107_1226841_1226883_1226956,Triplets,cassette,smg1
mak-1,II_+_8746134_8746354_8746479_8746586,Non-Triplets,cassette,smg1
map-2,IV_-_16853463_16853743_16853815_16854829,Triplets,cassette,smg1
mbl-1,X_+_17005706_17006972_17007197_17008198,Triplets,cassette,smg1
mec-2,X_+_5587798_5587987_5590327_5590475,Triplets,cassette,smg1
mel-11,II_+_9361866_9362043_9362373_9362966,Triplets,cassette,smg1
mes-3,I_+_4999690_4999789_4999846_5000235,Triplets,cassette,smg1
met-1,I_+_4256880_4256971_4257106_4257700,Triplets,cassette,smg1
mig-15,X_-_10423811_10424121_10424148_10424230,Triplets,cassette,smg1
mlk-1,V_-_5059549_5059806_5059863_5059911,Triplets,cassette,smg1
mlk-1,V_-_5060204_5060313_5060556_5060960,Triplets,cassette,smg1
mpz-1,II_-_10752432_10753530_10753587_10754009,Triplets,cassette,smg1
mtm-3,III_-_3790838_3791279_3791614_3792057,Non-Triplets,cassette,smg1
mua-3,III_+_10168124_10168173_10168203_10170113,Triplets,cassette,smg1
mvk-1,III_-_6130050_6130211_6130490_6130779,Triplets,cassette,smg1
mvk-1,III_-_6131747_6132777_6133104_6136113,Triplets,cassette,smg1
nab-1,I_+_4231225_4231573_4231762_4232494,Triplets,cassette,smg1
nep-8,II_+_3405156_3405300_3405417_3405462,Triplets,cassette,smg1
nhr-195,V_-_8971789_8971850_8972005_8972048,Non-Triplets,cassette,smg1
nhr-65,V_+_18844074_18844254_18844362_18845179,Triplets,cassette,smg1
nhr-79,V_-_19208603_19208843_19208908_19209100,Non-Triplets,cassette,smg1
nlp-38,I_+_13403473_13403557_13403614_13403731,Triplets,cassette,smg1
npr-5,V_-_277369_277966_278040_278173,Non-Triplets,cassette,smg1
nrx-1,V_+_10842493_10842991_10843519_10845643,Triplets,cassette,smg1
nuaf-3,IV_+_11184401_11184444_11184555_11184980,Triplets,cassette,smg1
oac-50,V_-_9072551_9073205_9073392_9073440,Non-Triplets,cassette,smg1
oac-50,V_-_9071749_9072056_9072160_9072201,Non-Triplets,cassette,smg1
oxy-4,III_-_5156070_5156824_5156872_5157188,Triplets,cassette,smg1
paic-1,II_-_4370342_4370395_4370513_4370669,Non-Triplets,cassette,smg1
par-3,III_+_5671847_5672220_5672367_5672470,Triplets,cassette,smg1
par-3,III_+_5673380_5674016_5674189_5674719,Non-Triplets,cassette,smg1
parg-1,IV_+_8748968_8749078_8749180_8749945,Triplets,cassette,smg1
pat-12,III_-_729193_729317_729458_729578,Triplets,cassette,smg1
pcm-1,V_-_5962744_5962797_5962902_5963081,Triplets,cassette,smg1
peel-1,I_+_2354780_2355573_2355702_2355969,Triplets,cassette,smg1
pes-4,III_-_1217809_1218716_1218792_1219385,Non-Triplets,cassette,smg1
pes-8,X_+_9253624_9253708_9253843_9254144,Triplets,cassette,smg1
pezo-1,IV_-_9364178_9364719_9364833_9365069,Triplets,cassette,smg1
pod-1,III_-_13521404_13523744_13523876_13524029,Triplets,cassette,smg1
ppfr-1,I_-_9368106_9368918_9369296_9369865,Triplets,cassette,smg1
pqn-18,X_+_12915523_12915729_12915912_12916157,Triplets,cassette,smg1
pqn-22,IV_-_6027524_6028970_6029108_6029155,Triplets,cassette,smg1
pqn-35,II_+_4625039_4625095_4625149_4625218,Triplets,cassette,smg1
pqn-52,I_-_5569199_5569544_5569568_5569703,Triplets,cassette,smg1
pqn-80,III_+_12642314_12643710_12643800_12644469,Triplets,cassette,smg1
ptb-1,II_+_10688040_10688476_10688510_10688756,Non-Triplets,cassette,smg1
ptp-3,II_+_10984121_10984201_10984273_10984383,Triplets,cassette,smg1
R01H2.7,III_-_7035513_7036207_7036364_7036669,Non-Triplets,cassette,smg1
R03C1.1,II_-_14908134_14908277_14908628_14909126,Triplets,cassette,smg1
R05D3.12,III_+_8384232_8384376_8384550_8385298,Triplets,cassette,smg1
rbf-1,III_+_6698910_6699076_6699130_6699242,Triplets,cassette,smg1
rbf-1,III_+_6700586_6701098_6701350_6702169,Triplets,cassette,smg1
rbm-39,IV_+_1012957_1013074_1013140_1013330,Triplets,cassette,smg1
rdy-2,V_-_13598725_13598893_13598969_13599067,Non-Triplets,cassette,smg1
ret-1,V_-_14834572_14836336_14836417_14838080,Triplets,cassette,smg1
rft-2,V_-_4446215_4447027_4447066_4448450,Triplets,cassette,smg1
rga-2,I_+_11984745_11984966_11985072_11985268,Non-Triplets,cassette,smg1
rga-5,IV_+_13828089_13828269_13828323_13828463,Triplets,cassette,smg1
rgr-1,III_+_9396699_9396930_9396948_9397858,Triplets,cassette,smg1
rme-1,V_+_6216418_6216479_6216494_6216787,Triplets,cassette,smg1
rme-8,I_+_8092281_8092391_8092415_8093335,Triplets,cassette,smg1
rpn-6.1,III_-_6960940_6961498_6961590_6961906,Non-Triplets,cassette,smg1
rsp-4,II_-_5387949_5388149_5388335_5388425,Triplets,cassette,smg1
rsp-7,II_+_10659715_10659786_10659862_10660030,Non-Triplets,cassette,smg1
sad-1,X_-_13488969_13489433_13489466_13489620,Triplets,cassette,smg1
sav-1,X_-_2285526_2285569_2285651_2285841,Non-Triplets,cassette,smg1
scrm-1,I_-_11688988_11689034_11689113_11689343,Non-Triplets,cassette,smg1
sea-2,II_+_3965554_3965651_3966086_3966384,Triplets,cassette,smg1
ser-7,X_+_2680949_2681805_2681844_2682106,Triplets,cassette,smg1
set-2,III_-_4928077_4928274_4928577_4928671,Triplets,cassette,smg1
set-5,V_+_14705492_14705817_14705931_14706112,Triplets,cassette,smg1
sfa-1,IV_-_17108034_17108479_17108552_17108782,Non-Triplets,cassette,smg1
shk-1,II_+_9767508_9767593_9767613_9767722,Non-Triplets,cassette,smg1
shn-1,II_-_11385154_11385777_11385931_11386067,Non-Triplets,cassette,smg1
shn-1,II_-_11388102_11388262_11388352_11388608,Triplets,cassette,smg1
sli-1,X_-_725267_725540_725591_725705,Triplets,cassette,smg1
sli-1,X_-_720923_722152_722278_722334,Triplets,cassette,smg1
slo-1,V_+_18501979_18502067_18502106_18502791,Triplets,cassette,smg1
slo-1,V_+_18502895_18503100_18503166_18504145,Triplets,cassette,smg1
sma-5,X_-_11998091_11998310_11998407_11998498,Non-Triplets,cassette,smg1
smg-6,III_+_2480039_2480746_2480812_2481896,Triplets,cassette,smg1
snf-6,III_-_1531831_1532191_1532285_1532668,Non-Triplets,cassette,smg1
spas-1,V_+_9176326_9176419_9176602_9176701,Triplets,cassette,smg1
spat-2,III_+_11042259_11042951_11042990_11043048,Triplets,cassette,smg1
srd-7,IV_-_10785344_10785884_10786037_10786081,Triplets,cassette,smg1
stim-1,III_-_409996_410346_410406_410546,Triplets,cassette,smg1
sur-7,X_+_16377769_16377987_16378097_16378229,Non-Triplets,cassette,smg1
swsn-7,II_-_8024597_8024975_8025104_8025191,Triplets,cassette,smg1
syd-9,X_+_7218605_7220176_7220227_7220971,Triplets,cassette,smg1
T04C9.1,III_+_6004641_6004804_6004948_6005249,Triplets,cassette,smg1
T06G6.6,I_+_12718439_12718766_12718847_12718953,Triplets,cassette,smg1
T08G11.1,I_-_8909147_8909272_8909353_8909583,Triplets,cassette,smg1
T10B10.4,X_+_15190540_15190596_15190663_15191112,Non-Triplets,cassette,smg1
T10B5.10,V_-_1855718_1855967_1856096_1856149,Triplets,cassette,smg1
T12F5.2,I_+_3731470_3731514_3731537_3731738,Non-Triplets,cassette,smg1
T12G3.2,IV_-_12039332_12039389_12039461_12039508,Triplets,cassette,smg1
T14G8.2,X_+_12858098_12858212_12858723_12859033,Non-Triplets,cassette,smg1
T19A5.3,V_-_8941580_8941675_8941831_8941921,Triplets,cassette,smg1
T19A6.1,I_-_8380445_8380910_8380985_8388026,Triplets,cassette,smg1
T25B2.2,X_+_6170267_6170539_6170656_6170698,Triplets,cassette,smg1
T25D10.1,II_+_6404418_6404466_6404540_6404583,Non-Triplets,cassette,smg1
T25D10.4,II_-_6408525_6409751_6409886_6410081,Triplets,cassette,smg1
T28D6.5,III_+_11340822_11340939_11341097_11341773,Non-Triplets,cassette,smg1
tag-10,II_+_13635762_13636218_13636272_13636749,Triplets,cassette,smg1
tag-241,X_+_11834125_11834387_11834516_11834842,Triplets,cassette,smg1
tag-244,IV_+_1551772_1551903_1552126_1552372,Non-Triplets,cassette,smg1
tag-273,IV_-_14503724_14504012_14504036_14505030,Triplets,cassette,smg1
tag-343,X_-_16670484_16671220_16671607_16671685,Triplets,cassette,smg1
tba-7,III_-_11371320_11371360_11371509_11371557,Non-Triplets,cassette,smg1
tcer-1,II_-_7049826_7049885_7049912_7049969,Triplets,cassette,smg1
tiar-1,II_-_5714157_5714292_5714356_5714492,Non-Triplets,cassette,smg1
tnt-3,X_-_7940624_7940796_7940824_7940882,Non-Triplets,cassette,smg1
tom-1,I_+_5557782_5557959_5557971_5559327,Triplets,cassette,smg1
top-1,I_+_13293024_13293528_13293744_13294233,Triplets,cassette,smg1
tos-1,V_-_9343416_9343500_9343567_9343674,Non-Triplets,cassette,smg1
tra-1,III_-_11176200_11177803_11177866_11179082,Triplets,cassette,smg1
tsen-34,IV_+_4178556_4178735_4179009_4179261,Non-Triplets,cassette,smg1
tsp-18,II_+_5904943_5905003_5905114_5905158,Triplets,cassette,smg1
tsp-19,I_+_6617293_6617627_6617729_6617906,Triplets,cassette,smg1
ttr-11,V_+_20604007_20604051_20604091_20604266,Non-Triplets,cassette,smg1
twk-2,II_-_4446629_4447054_4447267_4447512,Triplets,cassette,smg1
twk-28,X_-_4276283_4276626_4276662_4276740,Triplets,cassette,smg1
twk-31,III_+_11420636_11421411_11421510_11421560,Triplets,cassette,smg1
twk-46,V_+_19060329_19060376_19060578_19061778,Non-Triplets,cassette,smg1
twnk-1,X_+_5795396_5795486_5795540_5795927,Triplets,cassette,smg1
ubc-19,V_-_18687773_18688262_18688504_18689523,Non-Triplets,cassette,smg1
ubc-24,II_+_8406209_8406252_8406348_8406390,Triplets,cassette,smg1
ugt-2,V_+_10399344_10399391_10399434_10399698,Non-Triplets,cassette,smg1
ugt-37,V_-_7144777_7145029_7145111_7145159,Non-Triplets,cassette,smg1
uig-1,V_-_13275396_13275568_13275685_13275875,Triplets,cassette,smg1
unc-103,III_+_4143185_4143941_4144172_4144577,Triplets,cassette,smg1
unc-104,II_+_7004790_7005975_7006116_7006468,Triplets,cassette,smg1
unc-13,I_+_7444151_7445011_7445020_7445375,Triplets,cassette,smg1
unc-16,III_+_9553723_9554097_9554181_9554441,Triplets,cassette,smg1
unc-2,X_-_2713396_2714633_2714687_2715090,Triplets,cassette,smg1
unc-22,IV_-_11993095_11993339_11993366_11993471,Triplets,cassette,smg1
unc-31,IV_+_12777954_12779433_12779469_12780867,Triplets,cassette,smg1
unc-36,III_-_8197828_8198091_8198223_8199140,Triplets,cassette,smg1
unc-43,IV_-_10334169_10336111_10336264_10337630,Triplets,cassette,smg1
unc-44,IV_+_5981422_5982282_5982300_5982433,Triplets,cassette,smg1
unc-53,II_-_11060064_11060196_11060217_11060261,Triplets,cassette,smg1
unc-58,X_-_10106298_10106682_10106721_10106826,Triplets,cassette,smg1
unc-77,IV_-_6157709_6157827_6157914_6158319,Triplets,cassette,smg1
unc-80,V_+_20889716_20889839_20889971_20890250,Triplets,cassette,smg1
unc-80,V_+_20891338_20891418_20891445_20891716,Triplets,cassette,smg1
unc-80,V_+_20893499_20893584_20893620_20894012,Triplets,cassette,smg1
unc-82,IV_+_7437067_7437264_7437387_7437477,Triplets,cassette,smg1
unc-82,IV_+_7437859_7437937_7438054_7438186,Triplets,cassette,smg1
vab-10,I_-_11777170_11777359_11777698_11777950,Triplets,cassette,smg1
vab-23,II_-_11898992_11900951_11901064_11901111,Non-Triplets,cassette,smg1
viln-1,I_+_4753871_4755035_4755189_4756018,Non-Triplets,cassette,smg1
W01B6.3,IV_-_10070967_10071400_10071473_10071513,Non-Triplets,cassette,smg1
W02F12.4,V_-_6705292_6706047_6706155_6706196,Triplets,cassette,smg1
W04E12.7,V_-_19736816_19736937_19737038_19737512,Non-Triplets,cassette,smg1
W06B4.2,II_+_4468483_4469083_4469274_4469450,Non-Triplets,cassette,smg1
W06F12.3,III_+_13736156_13736214_13736274_13736325,Triplets,cassette,smg1
W07E11.1,X_+_10098093_10098797_10098827_10099064,Triplets,cassette,smg1
wnk-1,IV_+_9208516_9209093_9209576_9210362,Triplets,cassette,smg1
wve-1,I_-_11925535_11925705_11925783_11927119,Triplets,cassette,smg1
Y102A11A.2,X_+_2029441_2029484_2029541_2029589,Triplets,cassette,smg1
Y102E9.5,III_-_6728420_6728659_6728731_6728775,Triplets,cassette,smg1
Y105E8A.25,I_-_14587139_14589197_14589635_14590704,Triplets,cassette,smg1
Y105E8A.25,I_-_14567497_14569916_14569940_14570051,Triplets,cassette,smg1
Y17G9A.3,IV_-_4857101_4857618_4857828_4858159,Triplets,cassette,smg1
Y22D7AL.9,III_-_1611548_1612168_1612275_1612879,Non-Triplets,cassette,smg1
Y39A1A.2,III_-_10602047_10602705_10602934_10603068,Non-Triplets,cassette,smg1
Y39F10C.1,II_+_677006_677052_677102_677926,Non-Triplets,cassette,smg1
Y42G9A.1,III_+_6150384_6153511_6153620_6153684,Non-Triplets,cassette,smg1
Y43H11AL.1,II_-_223797_226613_226774_227934,Non-Triplets,cassette,smg1
Y46E12BL.2,II_+_15233564_15234486_15234560_15234608,Non-Triplets,cassette,smg1
Y46G5A.15,II_-_12784438_12785071_12785125_12785317,Triplets,cassette,smg1
Y47G6A.7,I_+_3506240_3507089_3507164_3508220,Triplets,cassette,smg1
Y50D7A.8,III_-_337011_337954_338056_338294,Triplets,cassette,smg1
Y53F4B.24,II_-_15132161_15133106_15133180_15133226,Non-Triplets,cassette,smg1
Y54G2A.45,IV_+_2807964_2808217_2808371_2808823,Non-Triplets,cassette,smg1
Y55B1AR.2,III_-_592143_593370_593595_593925,Triplets,cassette,smg1
Y57G11C.1147,IV_-_14797073_14797133_14797182_14797383,Non-Triplets,cassette,smg1
Y57G11C.42,IV_+_14736923_14738281_14738608_14741629,Triplets,cassette,smg1
Y64G10A.7,IV_+_14312893_14313227_14313374_14313499,Triplets,cassette,smg1
Y64G10A.7,IV_+_14309513_14309906_14310032_14311583,Triplets,cassette,smg1
Y67D8A.2,IV_+_3240449_3241556_3241616_3243453,Triplets,cassette,smg1
Y67D8C.9,IV_-_3085118_3086122_3086293_3086560,Triplets,cassette,smg1
Y70G10A.3,III_+_10243652_10243753_10243844_10244327,Non-Triplets,cassette,smg1
Y71F9B.6,I_-_2725401_2725757_2725907_2725984,Triplets,cassette,smg1
Y71G12B.33,I_-_1657868_1657911_1658170_1660830,Non-Triplets,cassette,smg1
Y75B8A.6,III_-_12127201_12129027_12129090_12130144,Triplets,cassette,smg1
Y76A2B.5,III_-_13548771_13548823_13548878_13548937,Non-Triplets,cassette,smg1
zen-4,IV_+_6120759_6120899_6121097_6121342,Triplets,cassette,smg1
zer-1,III_-_882058_882105_882212_883589,Non-Triplets,cassette,smg1
zipt-11,I_-_5508086_5508464_5508536_5508665,Triplets,cassette,smg1
zipt-2.4,I_-_5671250_5671840_5671948_5672051,Triplets,cassette,smg1
ZK370.4,III_-_8728483_8728659_8728692_8728751,Triplets,cassette,smg1
ZK418.13,III_-_7074829_7075132_7075310_7075672,Non-Triplets,cassette,smg1
ZK856.5,V_-_10187476_10189269_10189315_10189759,Non-Triplets,cassette,smg1
ztf-4,I_+_6927758_6927995_6928131_6928481,Non-Triplets,cassette,smg1
aat-5,I_-_2573933_2573941_2573997,Non-Triplets,a3ss,smg1
acl-14,V_-_9332925_9332931_9332976,Triplets,a3ss,smg1
acl-6,V_+_5433979_5434023_5434027,Non-Triplets,a3ss,smg1
acox-1.3,I_+_12947710_12948096_12948103,Non-Triplets,a3ss,smg1
acp-5,X_+_5829837_5829936_5829997,Non-Triplets,a3ss,smg1
acs-21,V_+_3089187_3089233_3089239,Triplets,a3ss,smg1
add-1,X_-_4855415_4855421_4855714,Triplets,a3ss,smg1
ador-1,II_-_12497557_12497563_12497682,Triplets,a3ss,smg1
adr-1,I_+_7775041_7775082_7775091,Triplets,a3ss,smg1
adr-1,I_+_7775152_7775194_7775200,Triplets,a3ss,smg1
adt-1,X_+_12681394_12681496_12681505,Triplets,a3ss,smg1
ain-2,I_+_4656780_4657204_4657210,Triplets,a3ss,smg1
alg-3,IV_+_11704419_11704692_11704701,Triplets,a3ss,smg1
alg-4,III_-_9890780_9890789_9891275,Triplets,a3ss,smg1
alh-13,X_+_12782634_12783390_12783396,Triplets,a3ss,smg1
aman-1,X_+_4737786_4737901_4737987,Non-Triplets,a3ss,smg1
aman-3,I_+_5328386_5328428_5328431,Triplets,a3ss,smg1
angl-1,V_+_2654724_2654773_2654779,Triplets,a3ss,smg1
apx-1,V_+_3219261_3220709_3220715,Triplets,a3ss,smg1
arid-1,V_+_197343_198915_198924,Triplets,a3ss,smg1
ark-1,IV_-_12622525_12622537_12622578,Triplets,a3ss,smg1
arle-14,III_+_5693214_5693253_5693262,Triplets,a3ss,smg1
arrd-14,II_+_13753996_13754546_13754593,Non-Triplets,a3ss,smg1
ash-2,II_+_11980720_11980764_11980770,Triplets,a3ss,smg1
ash-2,II_+_11982254_11982999_11983008,Triplets,a3ss,smg1
aspm-1,I_-_9223080_9223086_9223438,Triplets,a3ss,smg1
atf-7,III_-_4492759_4492768_4492808,Triplets,a3ss,smg1
atfs-1,V_+_14196286_14196331_14196337,Triplets,a3ss,smg1
atg-18,V_-_8629788_8629799_8629841,Non-Triplets,a3ss,smg1
attf-3,III_-_85165_85174_85767,Triplets,a3ss,smg1
attf-6,I_-_12798394_12798403_12800148,Triplets,a3ss,smg1
atx-2,III_+_10467254_10467302_10467310,Non-Triplets,a3ss,smg1
B0001.3,IV_-_12145652_12145655_12145696,Triplets,a3ss,smg1
B0001.7,IV_-_12152515_12152527_12152646,Triplets,a3ss,smg1
B0001.8,IV_-_12139147_12139153_12139205,Triplets,a3ss,smg1
B0035.3,IV_-_11314869_11314874_11314920,Non-Triplets,a3ss,smg1
B0207.6,I_-_5936668_5936673_5936784,Non-Triplets,a3ss,smg1
B0207.7,I_-_5945805_5945813_5945857,Non-Triplets,a3ss,smg1
B0310.1,X_+_493487_494010_494056,Non-Triplets,a3ss,smg1
B0491.6,II_-_11347716_11347722_11347763,Triplets,a3ss,smg1
B0511.12,I_-_10664409_10664487_10665747,Triplets,a3ss,smg1
bath-15,III_-_7775853_7775859_7775900,Triplets,a3ss,smg1
bath-44,II_+_7396280_7396336_7396343,Non-Triplets,a3ss,smg1
bath-44,II_+_7395288_7395391_7395412,Triplets,a3ss,smg1
best-26,I_+_14200280_14200340_14200374,Non-Triplets,a3ss,smg1
best-8,I_-_14160364_14160375_14160425,Non-Triplets,a3ss,smg1
bet-1,I_-_4529135_4529141_4529870,Triplets,a3ss,smg1
bet-1,I_-_4530003_4530009_4530058,Triplets,a3ss,smg1
bet-1,I_-_4526703_4526712_4527740,Triplets,a3ss,smg1
bir-2,V_+_13568996_13569036_13569049,Non-Triplets,a3ss,smg1
brf-1,II_+_7307003_7307041_7307056,Triplets,a3ss,smg1
C03B8.3,III_+_7716971_7717048_7717143,Non-Triplets,a3ss,smg1
C04E6.11,V_-_5916812_5916815_5916875,Triplets,a3ss,smg1
C04F5.9,V_-_5117917_5117924_5118899,Non-Triplets,a3ss,smg1
C05C10.2,II_+_9930331_9930446_9930452,Triplets,a3ss,smg1
C05C8.5,V_-_7234491_7234499_7234535,Non-Triplets,a3ss,smg1
C05D11.8,III_-_6425832_6425840_6425883,Non-Triplets,a3ss,smg1
C06A5.3,I_+_5988761_5988820_5988829,Triplets,a3ss,smg1
C06A6.2,IV_+_7853017_7853069_7853078,Triplets,a3ss,smg1
C06E1.7,III_-_8592114_8592120_8592161,Triplets,a3ss,smg1
C06G1.1,X_+_16635233_16635296_16635302,Triplets,a3ss,smg1
C06G4.4,III_-_7977312_7977324_7977365,Triplets,a3ss,smg1
C08B6.2,V_+_10106519_10106561_10106630,Triplets,a3ss,smg1
C08B6.6,V_+_10123997_10124040_10124105,Non-Triplets,a3ss,smg1
C09D4.4,I_-_5482649_5482655_5482695,Triplets,a3ss,smg1
C09H10.9,II_+_11105709_11105749_11105756,Non-Triplets,a3ss,smg1
C14A11.6,X_-_2813163_2813187_2813780,Triplets,a3ss,smg1
C14A11.9,X_-_2809099_2809103_2809566,Non-Triplets,a3ss,smg1
C14B9.8,III_-_8141815_8141824_8141867,Triplets,a3ss,smg1
C14B9.8,III_-_8142020_8142029_8142069,Triplets,a3ss,smg1
C14C10.2,V_-_12591824_12591831_12591876,Non-Triplets,a3ss,smg1
C16A11.4,II_+_4227853_4227897_4227903,Triplets,a3ss,smg1
C16A11.5,II_+_4224131_4224177_4224188,Non-Triplets,a3ss,smg1
C16E9.1,X_+_6941093_6941134_6941140,Triplets,a3ss,smg1
C17H12.2,IV_-_6788714_6788724_6788763,Non-Triplets,a3ss,smg1
C17H12.6,IV_-_6821592_6821707_6821747,Non-Triplets,a3ss,smg1
C23H3.9,II_-_77037_77049_77157,Triplets,a3ss,smg1
C24F3.2,IV_+_10223270_10223313_10223323,Non-Triplets,a3ss,smg1
C24H10.3,X_+_5061110_5061151_5061156,Non-Triplets,a3ss,smg1
C25F9.10,V_+_19406130_19406171_19406178,Non-Triplets,a3ss,smg1
C25H3.11,II_-_5674344_5674350_5674395,Triplets,a3ss,smg1
C27A7.5,V_-_12160437_12160443_12160857,Triplets,a3ss,smg1
C27B7.7,IV_+_8910914_8910959_8910963,Non-Triplets,a3ss,smg1
C27C12.4,X_+_14855082_14855565_14855571,Triplets,a3ss,smg1
C28C12.1,IV_+_8501810_8501856_8501859,Triplets,a3ss,smg1
C28C12.11,IV_+_8474212_8474252_8474269,Non-Triplets,a3ss,smg1
C29E4.13,III_-_7928084_7928088_7928163,Non-Triplets,a3ss,smg1
C30G12.6,II_-_7292391_7292400_7292440,Triplets,a3ss,smg1
C30G7.2,V_+_14937164_14937805_14937811,Triplets,a3ss,smg1
C30H6.5,IV_+_17374498_17374574_17374583,Triplets,a3ss,smg1
C32C4.3,V_-_10645192_10645199_10645242,Non-Triplets,a3ss,smg1
C33B4.2,II_-_11371597_11371605_11371876,Non-Triplets,a3ss,smg1
C34B4.2,V_+_13087170_13087206_13087223,Non-Triplets,a3ss,smg1
C38C10.3,III_-_9384355_9384364_9384405,Triplets,a3ss,smg1
C38C3.4,V_+_1482439_1482587_1482627,Non-Triplets,a3ss,smg1
C39D10.8,X_-_7880215_7880221_7880271,Triplets,a3ss,smg1
C39E9.8,IV_+_13082436_13082481_13082487,Triplets,a3ss,smg1
C42C1.3,IV_-_12270298_12270304_12270351,Triplets,a3ss,smg1
C43C3.4,X_-_9674588_9674591_9674632,Triplets,a3ss,smg1
C44H9.5,V_-_12847493_12847502_12847553,Triplets,a3ss,smg1
C45G9.12,III_-_5070525_5070531_5070939,Triplets,a3ss,smg1
C45G9.2,III_+_5069728_5069768_5069772,Non-Triplets,a3ss,smg1
C49A9.2,IV_+_6225533_6225592_6225651,Non-Triplets,a3ss,smg1
C49C3.9,IV_-_17341117_17341125_17341164,Non-Triplets,a3ss,smg1
C49H3.6,IV_+_7904383_7904430_7904437,Non-Triplets,a3ss,smg1
C50B6.3,V_+_13314519_13314602_13314608,Triplets,a3ss,smg1
C53A5.16,V_-_14522189_14522195_14522237,Triplets,a3ss,smg1
C53C11.5,X_+_17335842_17335882_17335894,Triplets,a3ss,smg1
C54G4.5,I_+_7996438_7996481_7996487,Triplets,a3ss,smg1
C55A6.10,V_+_11506385_11506869_11506875,Triplets,a3ss,smg1
C55C3.3,IV_+_5685353_5685455_5685472,Non-Triplets,a3ss,smg1
C56A3.6,V_-_13556157_13556163_13556205,Triplets,a3ss,smg1
C56A3.8,V_+_13561739_13561791_13561796,Non-Triplets,a3ss,smg1
C56A3.8,V_+_13561179_13561219_13561227,Non-Triplets,a3ss,smg1
cand-1,V_+_16804403_16805066_16805072,Triplets,a3ss,smg1
cars-1,I_-_2627196_2627199_2628089,Triplets,a3ss,smg1
cash-1,V_+_10363096_10363142_10363151,Triplets,a3ss,smg1
cbp-1,III_+_9768547_9768678_9768711,Triplets,a3ss,smg1
cca-1,X_-_7851195_7851240_7852004,Triplets,a3ss,smg1
cdgs-1,IV_-_7814571_7814577_7815126,Triplets,a3ss,smg1
cdk-12,III_+_4333589_4334118_4334124,Triplets,a3ss,smg1
cdka-1,III_+_4660928_4660976_4661006,Triplets,a3ss,smg1
ced-4,III_+_4853055_4853168_4853240,Triplets,a3ss,smg1
ced-7,III_-_9573643_9573649_9573694,Triplets,a3ss,smg1
ceh-100,II_-_12602284_12602290_12603427,Triplets,a3ss,smg1
ceh-14,X_-_7529856_7529868_7529914,Triplets,a3ss,smg1
ceh-38,II_+_6953059_6953180_6953207,Triplets,a3ss,smg1
ceh-38,II_+_6953668_6953781_6953787,Triplets,a3ss,smg1
ceh-38,II_+_6952464_6952511_6952520,Triplets,a3ss,smg1
cest-2.2,V_-_14174916_14174922_14175230,Triplets,a3ss,smg1
cest-31,V_+_6674360_6674405_6674413,Non-Triplets,a3ss,smg1
cest-6,IV_-_6927212_6927219_6927281,Non-Triplets,a3ss,smg1
cfim-2,IV_+_8927871_8927916_8927922,Triplets,a3ss,smg1
chil-13,II_-_9438097_9438105_9438160,Non-Triplets,a3ss,smg1
chpf-2,V_-_3038674_3038724_3039265,Non-Triplets,a3ss,smg1
cid-1,III_+_5175469_5175621_5175630,Triplets,a3ss,smg1
cid-1,III_+_5175111_5175154_5175160,Triplets,a3ss,smg1
cids-2,I_-_8806193_8806199_8806238,Triplets,a3ss,smg1
cids-2,I_-_8807872_8807878_8807929,Triplets,a3ss,smg1
cids-2,I_-_8807369_8807381_8807419,Triplets,a3ss,smg1
cit-1.1,III_-_8008002_8008008_8008060,Triplets,a3ss,smg1
cit-1.2,III_+_8013021_8013118_8013124,Triplets,a3ss,smg1
cka-1,IV_-_9732891_9732900_9732945,Triplets,a3ss,smg1
cki-2,II_+_7816782_7816823_7816826,Triplets,a3ss,smg1
clc-5,X_+_7433922_7434409_7434447,Non-Triplets,a3ss,smg1
clec-233,V_+_16234637_16234679_16234681,Non-Triplets,a3ss,smg1
clec-62,II_-_12893331_12893337_12893382,Triplets,a3ss,smg1
clec-64,II_+_12899981_12900032_12900040,Non-Triplets,a3ss,smg1
clh-3,II_-_7218478_7218484_7218527,Triplets,a3ss,smg1
clh-4,X_-_4096439_4096448_4096492,Triplets,a3ss,smg1
clp-9,V_-_9885142_9885231_9885565,Non-Triplets,a3ss,smg1
clr-1,II_+_5466547_5466593_5466599,Triplets,a3ss,smg1
cls-1,III_+_7512315_7512359_7512362,Triplets,a3ss,smg1
cls-2,III_+_9058221_9058262_9058271,Triplets,a3ss,smg1
cnnm-4,I_+_7223490_7223532_7223542,Non-Triplets,a3ss,smg1
col-113,IV_-_7150789_7150801_7150878,Triplets,a3ss,smg1
copg-1,IV_+_10153073_10153116_10153122,Triplets,a3ss,smg1
cpb-1,III_+_9323136_9323175_9323182,Non-Triplets,a3ss,smg1
crh-1,III_+_11685303_11688124_11688130,Triplets,a3ss,smg1
crh-2,II_-_5184104_5184114_5184457,Non-Triplets,a3ss,smg1
csn-6,IV_+_13302898_13302935_13302950,Triplets,a3ss,smg1
csnk-1,I_-_10230425_10230440_10230482,Triplets,a3ss,smg1
cul-2,III_+_13691115_13691608_13691614,Triplets,a3ss,smg1
cutl-8,I_+_8273331_8273373_8273382,Triplets,a3ss,smg1
cye-1,I_+_6782069_6782111_6782120,Triplets,a3ss,smg1
cyh-1,II_+_3506715_3506755_3506764,Triplets,a3ss,smg1
cyh-1,II_+_3507609_3508468_3508474,Triplets,a3ss,smg1
cyk-1,III_-_7028102_7028108_7028485,Triplets,a3ss,smg1
cyk-3,III_+_6022217_6022331_6022340,Triplets,a3ss,smg1
cyp-33E1,IV_-_8645996_8646040_8646629,Non-Triplets,a3ss,smg1
cyp-34A6,V_-_3959901_3959908_3959968,Non-Triplets,a3ss,smg1
cyy-1,III_+_8406926_8406970_8406979,Triplets,a3ss,smg1
cyy-1,III_+_8406106_8406364_8406370,Triplets,a3ss,smg1
D1044.6,III_-_5539583_5539592_5539807,Triplets,a3ss,smg1
D2096.7,IV_-_8376631_8376666_8376723,Non-Triplets,a3ss,smg1
dab-1,II_+_8228193_8228237_8228243,Triplets,a3ss,smg1
daf-15,IV_+_9387140_9387255_9387264,Triplets,a3ss,smg1
daf-15,IV_+_9391226_9391267_9391285,Triplets,a3ss,smg1
daf-16,I_+_10763706_10764349_10764355,Triplets,a3ss,smg1
dagl-2,III_-_782759_782765_782822,Triplets,a3ss,smg1
dct-1,X_+_7954570_7954751_7954760,Triplets,a3ss,smg1
ddb-1,IV_-_12120999_12121013_12121050,Non-Triplets,a3ss,smg1
denn-4,IV_+_1929316_1929364_1929370,Triplets,a3ss,smg1
denn-4,IV_+_1938199_1939089_1939095,Triplets,a3ss,smg1
dkf-2,V_+_16766445_16766590_16766596,Triplets,a3ss,smg1
dli-1,IV_-_13097823_13097829_13097872,Triplets,a3ss,smg1
dml-1,IV_+_2887075_2887338_2887386,Triplets,a3ss,smg1
dnj-5,II_-_6857649_6857652_6857700,Triplets,a3ss,smg1
dnj-5,II_-_6854143_6854149_6854192,Triplets,a3ss,smg1
dop-1,X_-_4411729_4411738_4411780,Triplets,a3ss,smg1
dpf-3,I_+_6838960_6839002_6839014,Triplets,a3ss,smg1
dpff-1,III_-_5905906_5905912_5906031,Triplets,a3ss,smg1
dpff-1,III_-_5905602_5905614_5905651,Triplets,a3ss,smg1
dpy-27,III_-_3818981_3819018_3819099,Non-Triplets,a3ss,smg1
drsh-1,I_-_9782822_9782828_9783234,Triplets,a3ss,smg1
drsh-1,I_-_9781509_9781518_9781562,Triplets,a3ss,smg1
dve-1,X_-_427990_427999_428538,Triplets,a3ss,smg1
E04F6.6,II_-_7199076_7199078_7199272,Non-Triplets,a3ss,smg1
ech-2,IV_-_11856216_11856223_11856265,Non-Triplets,a3ss,smg1
ect-2,II_-_10779092_10779101_10779479,Triplets,a3ss,smg1
edc-4,I_-_3343623_3343629_3344571,Triplets,a3ss,smg1
EEED8.14,II_-_5413882_5413888_5413929,Triplets,a3ss,smg1
eel-1,IV_-_3040091_3040100_3040496,Triplets,a3ss,smg1
eel-1,IV_-_3034979_3034988_3035029,Triplets,a3ss,smg1
eel-1,IV_-_3048957_3048963_3049281,Triplets,a3ss,smg1
efa-6,IV_-_12613623_12613629_12614048,Triplets,a3ss,smg1
egl-10,V_-_12458103_12458112_12459368,Triplets,a3ss,smg1
egl-26,II_+_70280_70504_70507,Triplets,a3ss,smg1
egl-27,II_+_6846487_6846529_6846535,Triplets,a3ss,smg1
egl-43,II_+_9961900_9962011_9962123,Non-Triplets,a3ss,smg1
egrh-1,X_+_14848431_14848478_14848485,Non-Triplets,a3ss,smg1
egrh-2,IV_-_984812_984822_985666,Non-Triplets,a3ss,smg1
egrh-3,IV_-_2680359_2680447_2683007,Non-Triplets,a3ss,smg1
eif-2Bepsilon,II_+_8663113_8663153_8663159,Triplets,a3ss,smg1
eif-3.G,II_+_8442800_8442839_8442845,Triplets,a3ss,smg1
eif-3.L,II_-_5621078_5621087_5621129,Triplets,a3ss,smg1
eif-3.L,II_-_5621791_5621797_5622407,Triplets,a3ss,smg1
ekl-4,I_+_14474931_14476343_14476349,Triplets,a3ss,smg1
ekl-7,I_+_2316389_2316438_2316444,Triplets,a3ss,smg1
elpc-3,V_-_12180837_12180844_12180885,Non-Triplets,a3ss,smg1
elt-1,IV_+_9617413_9618503_9618506,Triplets,a3ss,smg1
elt-3,X_+_13938868_13939321_13939327,Triplets,a3ss,smg1
eor-2,X_+_14603955_14604009_14604015,Triplets,a3ss,smg1
epg-4,III_+_7183617_7183659_7183665,Triplets,a3ss,smg1
epg-6,III_-_10597126_10597132_10598045,Triplets,a3ss,smg1
epn-1,X_-_14817619_14817625_14817673,Triplets,a3ss,smg1
eri-9,III_+_4933320_4933374_4933380,Triplets,a3ss,smg1
erp-44.1,I_-_5417206_5417215_5417937,Triplets,a3ss,smg1
ess-2,III_-_8489773_8489781_8489820,Non-Triplets,a3ss,smg1
ess-2,III_-_8488813_8488819_8488939,Triplets,a3ss,smg1
exos-2,IV_+_6415642_6415694_6415702,Non-Triplets,a3ss,smg1
F01G4.4,IV_+_11145304_11145400_11145409,Triplets,a3ss,smg1
F09E5.8,II_+_5350912_5350963_5350970,Non-Triplets,a3ss,smg1
F10C2.5,V_+_12045864_12045905_12045916,Non-Triplets,a3ss,smg1
F11C1.7,X_+_12989667_12989713_12989719,Triplets,a3ss,smg1
F11F1.1,III_+_13395811_13396083_13396090,Non-Triplets,a3ss,smg1
F13B12.3,IV_+_10439896_10439947_10439952,Non-Triplets,a3ss,smg1
F13G3.7,I_+_7305156_7305195_7305204,Triplets,a3ss,smg1
F14B6.6,I_+_12232775_12232822_12232830,Non-Triplets,a3ss,smg1
F14B8.5,X_-_6925986_6925995_6926048,Triplets,a3ss,smg1
F14D7.6,V_+_14305794_14305836_14305847,Non-Triplets,a3ss,smg1
F15D3.6,I_-_11572524_11572531_11573262,Non-Triplets,a3ss,smg1
F19C7.8,IV_-_4612456_4612462_4613148,Triplets,a3ss,smg1
F19F10.11,V_-_7587332_7587343_7587387,Non-Triplets,a3ss,smg1
F20G2.6,V_+_13764711_13765224_13765227,Triplets,a3ss,smg1
F22B5.5,II_-_8453958_8453966_8454013,Non-Triplets,a3ss,smg1
F23H11.2,III_+_897171_897365_897405,Non-Triplets,a3ss,smg1
F25B5.6,III_-_5946693_5946699_5946742,Triplets,a3ss,smg1
F25G6.9,V_-_8569817_8569825_8569876,Non-Triplets,a3ss,smg1
F25H2.12,I_+_10570217_10570255_10570262,Non-Triplets,a3ss,smg1
F26F2.7,V_+_20581643_20582072_20582078,Triplets,a3ss,smg1
F26G1.1,II_+_4793298_4793737_4793746,Triplets,a3ss,smg1
F27C1.2,I_+_5430705_5430759_5430771,Triplets,a3ss,smg1
F28C1.3,V_+_12470970_12471152_12471167,Triplets,a3ss,smg1
F28E10.1,IV_+_4585122_4585306_4585315,Triplets,a3ss,smg1
F28F8.9,V_-_15578157_15578168_15578218,Non-Triplets,a3ss,smg1
F32B4.8,I_+_11505510_11505684_11505690,Triplets,a3ss,smg1
F32B5.6,I_+_2670198_2670245_2670251,Triplets,a3ss,smg1
F32B5.6,I_+_2669211_2669629_2669632,Triplets,a3ss,smg1
F32D8.7,V_+_10899432_10899626_10899632,Triplets,a3ss,smg1
F32H2.10,I_+_8970394_8970438_8970517,Non-Triplets,a3ss,smg1
F32H5.3,V_+_13359506_13359548_13359557,Triplets,a3ss,smg1
F34D10.9,III_-_3728257_3728264_3728305,Non-Triplets,a3ss,smg1
F35E2.5,I_-_11742385_11742391_11742440,Triplets,a3ss,smg1
F36G9.3,V_+_15958837_15958878_15958889,Non-Triplets,a3ss,smg1
F36H2.4,I_-_9250215_9250225_9250266,Non-Triplets,a3ss,smg1
F37C4.6,IV_-_3877083_3877143_3877186,Triplets,a3ss,smg1
F39G3.5,V_+_4723113_4723914_4724026,Non-Triplets,a3ss,smg1
F41G4.8,X_-_16844436_16844501_16844857,Non-Triplets,a3ss,smg1
F41H10.3,IV_+_5372567_5372672_5372684,Triplets,a3ss,smg1
F41H10.3,IV_+_5369991_5370042_5370049,Non-Triplets,a3ss,smg1
F41H10.4,IV_+_5365099_5365143_5365150,Non-Triplets,a3ss,smg1
F42G4.2,II_+_13048057_13048346_13048355,Triplets,a3ss,smg1
F42H10.6,III_-_8479336_8479343_8479394,Non-Triplets,a3ss,smg1
F44E2.3,III_-_8829112_8829118_8829158,Triplets,a3ss,smg1
F45D3.4,V_-_12552906_12553023_12553077,Triplets,a3ss,smg1
F46F11.7,I_+_5621003_5621044_5621048,Non-Triplets,a3ss,smg1
F46H5.3,X_-_7232155_7232182_7232251,Triplets,a3ss,smg1
F47B8.5,V_-_14326552_14326558_14327059,Triplets,a3ss,smg1
F47H4.2,V_+_17353386_17353437_17353505,Non-Triplets,a3ss,smg1
F48C5.2,X_-_11453488_11453494_11453535,Triplets,a3ss,smg1
F49C5.12,II_-_12559328_12559378_12560213,Non-Triplets,a3ss,smg1
F49E10.2,X_+_5893894_5894247_5894259,Triplets,a3ss,smg1
F52A8.3,I_-_7322595_7322600_7322756,Non-Triplets,a3ss,smg1
F53C11.4,V_-_13785613_13785622_13785661,Triplets,a3ss,smg1
F54B3.1,II_+_10266186_10266645_10266651,Triplets,a3ss,smg1
F54B3.1,II_+_10263024_10263062_10263077,Triplets,a3ss,smg1
F54B3.1,II_+_10262188_10262874_10262880,Triplets,a3ss,smg1
F55A11.6,V_+_11781319_11781413_11781419,Triplets,a3ss,smg1
F55A12.5,I_+_5347276_5347317_5347326,Triplets,a3ss,smg1
F56C11.3,I_-_182616_182626_182670,Non-Triplets,a3ss,smg1
F56C9.10,III_-_7332823_7332835_7332938,Triplets,a3ss,smg1
F56C9.10,III_-_7333422_7333431_7333606,Triplets,a3ss,smg1
F56C9.6,III_-_7310238_7310277_7310356,Triplets,a3ss,smg1
F56G4.7,I_-_11361831_11361836_11362531,Non-Triplets,a3ss,smg1
F57C12.2,X_-_549998_550065_551026,Non-Triplets,a3ss,smg1
F58A4.6,III_+_9614706_9614748_9614754,Triplets,a3ss,smg1
F58F9.3,IV_+_6233335_6233419_6233466,Non-Triplets,a3ss,smg1
F58G1.2,II_-_12918777_12918783_12918942,Triplets,a3ss,smg1
F58H1.7,V_-_11964390_11964396_11964710,Triplets,a3ss,smg1
F59A7.5,V_+_2023749_2023798_2023805,Non-Triplets,a3ss,smg1
F59G1.8,II_+_5907067_5907108_5907117,Triplets,a3ss,smg1
farl-11,II_-_7104924_7104930_7104969,Triplets,a3ss,smg1
fbf-2,II_-_6091282_6091290_6091329,Non-Triplets,a3ss,smg1
fbn-1,III_+_7628986_7629291_7629297,Triplets,a3ss,smg1
fbxa-167,II_+_13641758_13641799_13641807,Non-Triplets,a3ss,smg1
fbxa-54,III_+_956608_956921_957009,Non-Triplets,a3ss,smg1
fbxa-85,V_+_17259263_17259307_17259312,Non-Triplets,a3ss,smg1
fbxc-33,II_+_913746_914044_914051,Non-Triplets,a3ss,smg1
fem-3,IV_+_9105272_9105361_9105369,Non-Triplets,a3ss,smg1
fic-1,IV_+_10937732_10937788_10937795,Non-Triplets,a3ss,smg1
fipp-1,V_+_4372893_4372935_4372950,Triplets,a3ss,smg1
fkh-7,IV_+_5607993_5608310_5608367,Triplets,a3ss,smg1
fkh-7,IV_+_5608650_5609499_5609563,Non-Triplets,a3ss,smg1
flad-1,II_+_9944289_9944328_9944338,Non-Triplets,a3ss,smg1
flcn-1,II_+_6931792_6932201_6932210,Triplets,a3ss,smg1
flh-1,IV_-_9262602_9262611_9262656,Triplets,a3ss,smg1
flp-1,IV_+_9145435_9145486_9145519,Triplets,a3ss,smg1
flp-11,X_-_4677636_4677695_4677763,Non-Triplets,a3ss,smg1
flp-26,X_+_7029249_7029322_7029331,Triplets,a3ss,smg1
flr-1,X_-_13455756_13455766_13456472,Non-Triplets,a3ss,smg1
flr-4,X_+_15089544_15089588_15089596,Non-Triplets,a3ss,smg1
fre-1,V_-_20082309_20082318_20083095,Triplets,a3ss,smg1
frpr-13,V_+_8900709_8900946_8900954,Non-Triplets,a3ss,smg1
frpr-5,V_-_13532170_13532182_13532237,Triplets,a3ss,smg1
fzr-1,II_-_9641204_9641210_9641287,Triplets,a3ss,smg1
gap-2,X_+_9515329_9515372_9515378,Triplets,a3ss,smg1
gcn-2,II_+_13085644_13085696_13085702,Triplets,a3ss,smg1
gcy-28,I_+_4500591_4500645_4500648,Triplets,a3ss,smg1
gcy-28,I_+_4482421_4483433_4483440,Non-Triplets,a3ss,smg1
gfi-2,I_+_9743109_9743385_9743391,Triplets,a3ss,smg1
gfi-2,I_+_9742924_9742966_9742978,Triplets,a3ss,smg1
glb-11,III_-_3990826_3990835_3992084,Triplets,a3ss,smg1
glb-20,X_-_13553290_13553293_13553402,Triplets,a3ss,smg1
glb-26,I_-_7938277_7938287_7938388,Non-Triplets,a3ss,smg1
glb-34,IV_-_14572347_14572353_14572406,Triplets,a3ss,smg1
gld-1,I_+_7696653_7696691_7696700,Triplets,a3ss,smg1
gld-4,I_+_9121190_9121732_9121739,Non-Triplets,a3ss,smg1
glh-1,I_+_6854977_6855006_6855036,Triplets,a3ss,smg1
gls-1,I_+_8737218_8737260_8737266,Triplets,a3ss,smg1
gmps-1,II_-_10866603_10866609_10866726,Triplets,a3ss,smg1
gopc-1,I_-_14188124_14188130_14188193,Triplets,a3ss,smg1
gro-1,III_+_5265827_5265871_5265881,Non-Triplets,a3ss,smg1
gyf-1,II_+_6684304_6684694_6684703,Triplets,a3ss,smg1
H01G02.3,IV_-_11787705_11787798_11788927,Triplets,a3ss,smg1
H04D03.6,III_-_10438415_10438421_10438825,Triplets,a3ss,smg1
H05L14.2,I_+_7991140_7991180_7991186,Triplets,a3ss,smg1
H14E04.2,III_+_2376423_2376504_2376513,Triplets,a3ss,smg1
ham-2,X_+_4557285_4557332_4557338,Triplets,a3ss,smg1
hda-6,IV_-_5363804_5363810_5363852,Triplets,a3ss,smg1
hecd-1,IV_-_7141061_7141067_7141110,Triplets,a3ss,smg1
hif-1,V_+_20784065_20784134_20784140,Triplets,a3ss,smg1
hil-7,IV_+_6646494_6646545_6646551,Triplets,a3ss,smg1
him-17,V_+_13176749_13176793_13176800,Non-Triplets,a3ss,smg1
him-18,III_-_4713098_4713104_4713189,Triplets,a3ss,smg1
him-19,I_-_894854_894860_894922,Triplets,a3ss,smg1
him-4,X_+_9751539_9751744_9751813,Triplets,a3ss,smg1
hlh-1,II_+_4521226_4521265_4521277,Triplets,a3ss,smg1
hmgs-1,V_-_5684259_5684268_5684308,Triplets,a3ss,smg1
hmp-1,V_+_11850881_11851621_11851630,Triplets,a3ss,smg1
hpl-1,X_+_13245520_13245594_13245602,Non-Triplets,a3ss,smg1
hpl-2,III_-_10752548_10752554_10752958,Triplets,a3ss,smg1
hpo-11,I_-_7143235_7143241_7143284,Triplets,a3ss,smg1
hpo-11,I_-_7145587_7145596_7145643,Triplets,a3ss,smg1
hpo-11,I_-_7142005_7142014_7142058,Triplets,a3ss,smg1
hpo-32,I_-_5300199_5300206_5300249,Non-Triplets,a3ss,smg1
hrpk-1,I_+_6319342_6319440_6319449,Triplets,a3ss,smg1
hsp-12.1,I_-_10581827_10581836_10582415,Triplets,a3ss,smg1
hsp-17,V_-_8385554_8385557_8385866,Triplets,a3ss,smg1
icln-1,IV_-_9095480_9095485_9095528,Non-Triplets,a3ss,smg1
ifc-1,V_+_2881937_2881979_2881989,Non-Triplets,a3ss,smg1
ifg-1,II_+_8217302_8217343_8217355,Triplets,a3ss,smg1
imb-1,I_-_4921444_4921450_4921996,Triplets,a3ss,smg1
imb-2,II_+_14368109_14368150_14368168,Triplets,a3ss,smg1
imph-1,III_+_4557537_4557576_4557582,Triplets,a3ss,smg1
imph-1,III_+_4559582_4559629_4559636,Non-Triplets,a3ss,smg1
imph-1,III_+_4556511_4556845_4556851,Triplets,a3ss,smg1
imph-1,III_+_4554357_4554564_4554576,Triplets,a3ss,smg1
ints-2,V_+_14190121_14190160_14190172,Triplets,a3ss,smg1
ints-6,IV_+_8693091_8693172_8693181,Triplets,a3ss,smg1
ipla-3,V_-_20727305_20727311_20727359,Triplets,a3ss,smg1
irk-3,X_-_14357522_14357537_14358326,Triplets,a3ss,smg1
itx-1,I_+_2813747_2814132_2814198,Triplets,a3ss,smg1
jac-1,IV_-_15999308_15999314_15999762,Triplets,a3ss,smg1
jamp-1,V_-_6048669_6048680_6048881,Non-Triplets,a3ss,smg1
jip-1,II_+_1346336_1347312_1347327,Triplets,a3ss,smg1
K02C4.3,II_-_8082039_8082045_8082096,Triplets,a3ss,smg1
K02C4.3,II_-_8082431_8082440_8082741,Triplets,a3ss,smg1
K04F10.3,I_+_6358748_6358790_6358796,Triplets,a3ss,smg1
K07B1.7,V_-_9346597_9346604_9346645,Non-Triplets,a3ss,smg1
K08D8.4,IV_-_12907710_12907812_12907855,Triplets,a3ss,smg1
K09B3.1,IV_+_3795343_3795632_3795734,Triplets,a3ss,smg1
kel-3,III_+_13466917_13466959_13466965,Triplets,a3ss,smg1
kin-10,I_-_8290429_8290432_8290481,Triplets,a3ss,smg1
klp-3,II_+_7843481_7843614_7843641,Triplets,a3ss,smg1
klp-3,II_+_7842788_7843272_7843323,Triplets,a3ss,smg1
ksr-2,I_-_12059695_12059707_12059755,Triplets,a3ss,smg1
lag-1,IV_+_6101459_6101506_6101512,Triplets,a3ss,smg1
let-2,X_-_16382018_16382036_16382661,Triplets,a3ss,smg1
let-363,I_+_5252949_5253193_5253199,Triplets,a3ss,smg1
let-363,I_+_5260379_5260422_5260434,Triplets,a3ss,smg1
let-363,I_+_5258750_5259294_5259303,Triplets,a3ss,smg1
let-526,I_-_5302647_5302657_5302695,Non-Triplets,a3ss,smg1
let-607,I_+_6584155_6584267_6584273,Triplets,a3ss,smg1
let-765,III_-_6597992_6598004_6598139,Triplets,a3ss,smg1
let-765,III_-_6598600_6598609_6598724,Triplets,a3ss,smg1
lgc-27,II_+_4652650_4653051_4653060,Triplets,a3ss,smg1
lgc-33,IV_+_848043_848245_848254,Triplets,a3ss,smg1
lin-13,III_-_7709342_7709348_7709390,Triplets,a3ss,smg1
lin-23,II_+_6373763_6373803_6373809,Triplets,a3ss,smg1
lin-28,I_-_8408496_8408503_8409132,Non-Triplets,a3ss,smg1
lin-29,II_-_11933059_11933065_11933114,Triplets,a3ss,smg1
lin-29,II_-_11919931_11919940_11919991,Triplets,a3ss,smg1
lin-29,II_-_11919625_11919637_11919676,Triplets,a3ss,smg1
lin-3,IV_+_11057868_11059397_11059403,Triplets,a3ss,smg1
lin-36,III_-_8019850_8019856_8019956,Triplets,a3ss,smg1
lin-41,I_-_9338804_9338816_9338854,Triplets,a3ss,smg1
lin-54,IV_+_13241391_13241441_13241450,Triplets,a3ss,smg1
lin-54,IV_+_13241193_13241234_13241243,Triplets,a3ss,smg1
lin-66,IV_+_13890543_13890670_13890679,Triplets,a3ss,smg1
lmd-1,I_+_8610307_8610347_8610355,Non-Triplets,a3ss,smg1
lmd-3,V_-_8429363_8429369_8429807,Triplets,a3ss,smg1
lmp-2,X_+_1127433_1127499_1127607,Triplets,a3ss,smg1
lpd-3,I_-_3580759_3580765_3581845,Triplets,a3ss,smg1
lst-2,X_-_4379281_4379290_4379401,Triplets,a3ss,smg1
lsy-12,V_-_9850380_9850387_9850428,Non-Triplets,a3ss,smg1
M01E11.1,I_+_5582353_5582390_5582397,Non-Triplets,a3ss,smg1
M01E5.3,I_-_13282401_13282407_13282452,Triplets,a3ss,smg1
M01F1.8,III_-_3502060_3502067_3502133,Non-Triplets,a3ss,smg1
M04C3.1,V_-_19444732_19444742_19444849,Non-Triplets,a3ss,smg1
M05D6.9,II_+_8495438_8495503_8495509,Triplets,a3ss,smg1
M142.5,III_+_10931325_10931373_10931379,Triplets,a3ss,smg1
M176.9,II_-_9410896_9410931_9411135,Non-Triplets,a3ss,smg1
M18.6,IV_+_12121602_12121644_12121651,Non-Triplets,a3ss,smg1
M28.4,II_+_10644895_10645111_10645116,Non-Triplets,a3ss,smg1
M28.4,II_+_10645406_10645454_10645466,Triplets,a3ss,smg1
maco-1,I_-_6606922_6606929_6607178,Non-Triplets,a3ss,smg1
maco-1,I_-_6606184_6606217_6606306,Triplets,a3ss,smg1
madd-3,X_-_14286194_14286203_14286466,Triplets,a3ss,smg1
madf-3,II_+_4336270_4337062_4337071,Triplets,a3ss,smg1
magu-4,IV_+_10011292_10011334_10011340,Triplets,a3ss,smg1
mask-1,IV_+_10378612_10378655_10378667,Triplets,a3ss,smg1
mask-1,IV_+_10381578_10381651_10381657,Triplets,a3ss,smg1
mat-1,I_-_5125482_5125488_5125530,Triplets,a3ss,smg1
math-33,V_+_11117844_11117884_11117890,Triplets,a3ss,smg1
max-2,II_-_13025232_13025241_13025449,Triplets,a3ss,smg1
mcu-1,IV_-_5938890_5938897_5939122,Non-Triplets,a3ss,smg1
mdf-2,IV_-_2640679_2640686_2640742,Non-Triplets,a3ss,smg1
mdt-15,III_-_5832775_5832784_5832833,Triplets,a3ss,smg1
mdt-17,V_-_20254992_20255001_20256306,Triplets,a3ss,smg1
mdt-28,V_-_15575068_15575074_15575337,Triplets,a3ss,smg1
mdt-30,III_-_8027513_8027522_8027855,Triplets,a3ss,smg1
mdt-8,II_-_11527362_11527370_11531442,Non-Triplets,a3ss,smg1
mec-1,V_+_6957398_6957476_6957488,Triplets,a3ss,smg1
mel-11,II_+_9363151_9363208_9363217,Triplets,a3ss,smg1
mel-26,I_+_9134438_9134973_9134985,Triplets,a3ss,smg1
met-1,I_+_4256378_4256422_4256428,Triplets,a3ss,smg1
metr-1,II_+_10927076_10927127_10927131,Non-Triplets,a3ss,smg1
mett-10,III_+_10115933_10115974_10115982,Non-Triplets,a3ss,smg1
mex-1,II_+_11970687_11970728_11970737,Triplets,a3ss,smg1
mex-3,I_+_129124_129165_129174,Triplets,a3ss,smg1
mfn-1,II_-_11471763_11471769_11471956,Triplets,a3ss,smg1
mics-1,V_-_10578137_10578209_10578256,Triplets,a3ss,smg1
mig-1,I_-_950955_950967_951017,Triplets,a3ss,smg1
mig-5,II_-_8182626_8182639_8182788,Non-Triplets,a3ss,smg1
mlcd-1,III_-_4567783_4567788_4567830,Non-Triplets,a3ss,smg1
mlt-2,I_-_7205814_7205823_7206046,Triplets,a3ss,smg1
mlt-2,I_-_7206722_7206739_7206958,Non-Triplets,a3ss,smg1
mltn-3,II_+_13916654_13916695_13916706,Non-Triplets,a3ss,smg1
moa-1,III_-_1967032_1967038_1967099,Triplets,a3ss,smg1
moc-3,IV_+_8131013_8131063_8131071,Non-Triplets,a3ss,smg1
mocs-1,X_-_15440146_15440190_15440638,Non-Triplets,a3ss,smg1
mog-3,III_+_5308765_5308817_5308824,Non-Triplets,a3ss,smg1
mogs-1,IV_-_11018622_11018631_11018671,Triplets,a3ss,smg1
mom-5,I_+_9966113_9966605_9966611,Triplets,a3ss,smg1
mon-2,IV_+_12104779_12104915_12104921,Triplets,a3ss,smg1
mrck-1,V_-_6264966_6264972_6265035,Triplets,a3ss,smg1
mrck-1,V_-_6258924_6258935_6258979,Non-Triplets,a3ss,smg1
mrg-1,III_-_12873025_12873031_12873950,Triplets,a3ss,smg1
mrps-18C,III_+_4935768_4935813_4935914,Non-Triplets,a3ss,smg1
msi-1,III_-_3965877_3965886_3966365,Triplets,a3ss,smg1
mtk-1,I_-_5801108_5801115_5801196,Non-Triplets,a3ss,smg1
mtm-1,I_+_5137688_5137729_5137738,Triplets,a3ss,smg1
mtm-3,III_-_3792816_3792822_3793473,Triplets,a3ss,smg1
mtm-3,III_-_3799863_3799875_3799916,Triplets,a3ss,smg1
mtm-6,III_+_13352404_13352614_13352620,Triplets,a3ss,smg1
mup-4,III_-_7481319_7481334_7481486,Triplets,a3ss,smg1
mus-101,I_-_10484686_10484698_10484735,Triplets,a3ss,smg1
mut-16,I_+_10083153_10083196_10083202,Triplets,a3ss,smg1
mut-16,I_+_10080568_10080608_10080620,Triplets,a3ss,smg1
nas-29,II_-_5140123_5140193_5140261,Non-Triplets,a3ss,smg1
nas-9,V_-_4839786_4839794_4839851,Non-Triplets,a3ss,smg1
nck-1,X_-_4150260_4150266_4150306,Triplets,a3ss,smg1
ncx-2,V_+_5306210_5306517_5306526,Triplets,a3ss,smg1
nemp-1,III_+_473982_474439_474445,Triplets,a3ss,smg1
nep-11,II_-_3424751_3424760_3424809,Triplets,a3ss,smg1
nep-9,II_-_3396750_3396758_3396805,Non-Triplets,a3ss,smg1
nepr-1,I_+_8399320_8399368_8399374,Triplets,a3ss,smg1
nepr-1,I_+_8399202_8399251_8399257,Triplets,a3ss,smg1
nfi-1,II_+_7541978_7542148_7542157,Triplets,a3ss,smg1
nhl-2,III_-_4898530_4898536_4898834,Triplets,a3ss,smg1
nhr-1,X_+_17522481_17523473_17523488,Triplets,a3ss,smg1
nhr-105,IV_+_7051649_7051726_7051774,Triplets,a3ss,smg1
nhr-11,IV_+_9070245_9070677_9070686,Triplets,a3ss,smg1
nhr-120,X_-_6637288_6637297_6637339,Triplets,a3ss,smg1
nhr-121,III_-_2449859_2449865_2449911,Triplets,a3ss,smg1
nhr-135,V_-_7092866_7092871_7092908,Non-Triplets,a3ss,smg1
nhr-135,V_-_7093336_7093344_7093652,Non-Triplets,a3ss,smg1
nhr-136,V_+_12108770_12108821_12108867,Non-Triplets,a3ss,smg1
nhr-14,X_-_8474307_8474315_8474360,Non-Triplets,a3ss,smg1
nhr-18,V_+_2227541_2227588_2227596,Non-Triplets,a3ss,smg1
nhr-21,II_+_7348273_7348316_7348322,Triplets,a3ss,smg1
nhr-212,V_+_485115_485158_485166,Non-Triplets,a3ss,smg1
nhr-274,IV_-_1641912_1641922_1641967,Non-Triplets,a3ss,smg1
nhr-43,IV_+_11900994_11901061_11901064,Triplets,a3ss,smg1
nhr-45,X_-_4659764_4659785_4659919,Triplets,a3ss,smg1
nhr-53,V_-_15701890_15701909_15701965,Non-Triplets,a3ss,smg1
nhr-62,I_+_9844234_9844287_9844296,Triplets,a3ss,smg1
nhr-66,IV_-_8229062_8229068_8229247,Triplets,a3ss,smg1
nhr-69,I_-_9880206_9880215_9880260,Triplets,a3ss,smg1
nhr-71,X_+_13749898_13750047_13750056,Triplets,a3ss,smg1
nhr-76,IV_+_632180_633692_633699,Non-Triplets,a3ss,smg1
nhr-76,IV_+_627609_627730_627741,Non-Triplets,a3ss,smg1
nhr-86,V_-_2062508_2062517_2063329,Triplets,a3ss,smg1
nhr-99,V_+_475692_476403_476434,Non-Triplets,a3ss,smg1
nlg-1,X_-_13625735_13625744_13625786,Triplets,a3ss,smg1
nmad-1,III_-_5554393_5554398_5554437,Non-Triplets,a3ss,smg1
nmt-1,III_-_6116168_6116174_6116215,Triplets,a3ss,smg1
nop-1,III_+_5960476_5960523_5960529,Triplets,a3ss,smg1
nos-3,II_+_9748326_9748423_9748432,Triplets,a3ss,smg1
nos-3,II_+_9749803_9749847_9749854,Non-Triplets,a3ss,smg1
npl-4.1,II_+_5632953_5633042_5633048,Triplets,a3ss,smg1
npl-4.2,II_+_5624491_5624561_5624567,Triplets,a3ss,smg1
npp-10,III_-_6019037_6019043_6019084,Triplets,a3ss,smg1
npp-15,III_+_7929134_7929177_7929192,Triplets,a3ss,smg1
npp-15,III_+_7931351_7931394_7931400,Triplets,a3ss,smg1
npp-19,II_-_10796965_10796974_10797016,Triplets,a3ss,smg1
npp-21,II_+_7606229_7606269_7606278,Triplets,a3ss,smg1
npp-3,II_-_11873599_11873608_11873752,Triplets,a3ss,smg1
npp-6,I_+_5179852_5179895_5179904,Triplets,a3ss,smg1
nra-2,I_+_9621458_9621497_9621506,Triplets,a3ss,smg1
nra-2,I_+_9621283_9621324_9621333,Triplets,a3ss,smg1
nra-3,X_-_9927014_9927024_9927067,Non-Triplets,a3ss,smg1
nsy-1,II_+_5027239_5027553_5027562,Triplets,a3ss,smg1
nsy-7,IV_-_8085233_8085278_8085751,Triplets,a3ss,smg1
ntl-4,IV_+_7912827_7912867_7912873,Triplets,a3ss,smg1
nud-2,I_-_7858286_7858293_7858551,Non-Triplets,a3ss,smg1
nurf-1,II_+_14396409_14397083_14397089,Triplets,a3ss,smg1
nurf-1,II_+_14403154_14403524_14403533,Triplets,a3ss,smg1
odr-4,III_+_6733130_6733177_6733183,Triplets,a3ss,smg1
oef-1,IV_+_7551027_7551367_7551373,Triplets,a3ss,smg1
ogt-1,III_-_7153541_7153547_7153733,Triplets,a3ss,smg1
ooc-3,II_-_11495088_11495094_11495139,Triplets,a3ss,smg1
pac-1,III_+_8496245_8497046_8497055,Triplets,a3ss,smg1
pac-1,III_+_8517727_8518204_8518212,Non-Triplets,a3ss,smg1
pah-1,II_-_8763895_8763949_8764006,Triplets,a3ss,smg1
pak-1,X_-_6047371_6047380_6047427,Triplets,a3ss,smg1
pak-2,V_-_11038980_11038986_11039026,Triplets,a3ss,smg1
pal-1,III_-_4807142_4807148_4807682,Triplets,a3ss,smg1
pals-19,III_+_1402075_1402362_1402369,Non-Triplets,a3ss,smg1
panl-3,III_+_9819946_9820158_9820164,Triplets,a3ss,smg1
par-3,III_+_5672694_5673117_5673126,Triplets,a3ss,smg1
pat-9,X_+_16537940_16537994_16538000,Triplets,a3ss,smg1
pbo-5,V_+_20917166_20917451_20917466,Triplets,a3ss,smg1
pcs-1,II_-_11576943_11576950_11577000,Non-Triplets,a3ss,smg1
pde-1,I_-_13311678_13311684_13311800,Triplets,a3ss,smg1
pde-12,III_-_10844491_10844498_10844551,Non-Triplets,a3ss,smg1
pde-2,III_-_8981113_8981122_8981263,Triplets,a3ss,smg1
pdf-1,III_-_6911060_6911066_6912108,Triplets,a3ss,smg1
pezo-1,IV_-_9363968_9363974_9364020,Triplets,a3ss,smg1
pezo-1,IV_-_9361965_9361971_9362970,Triplets,a3ss,smg1
pgam-5,II_-_7598013_7598016_7598079,Triplets,a3ss,smg1
pgap-3,V_-_6047284_6047292_6047334,Non-Triplets,a3ss,smg1
phf-15,III_+_3323007_3323056_3323073,Non-Triplets,a3ss,smg1
phf-15,III_+_3323299_3323354_3323365,Non-Triplets,a3ss,smg1
pho-13,II_-_8806745_8806753_8806799,Non-Triplets,a3ss,smg1
picc-1,V_+_6025458_6025500_6025506,Triplets,a3ss,smg1
pig-1,IV_-_514176_514185_514529,Triplets,a3ss,smg1
piga-1,II_-_8661295_8661302_8661342,Non-Triplets,a3ss,smg1
pigg-1,II_-_8598864_8598869_8599028,Non-Triplets,a3ss,smg1
pigm-1,II_+_11349273_11349317_11349323,Triplets,a3ss,smg1
pign-1,I_+_3066772_3066833_3066840,Non-Triplets,a3ss,smg1
pigq-1,IV_-_11147129_11147136_11147176,Non-Triplets,a3ss,smg1
pir-1,II_+_9177905_9177947_9177954,Non-Triplets,a3ss,smg1
pis-1,IV_-_9796245_9796251_9796296,Triplets,a3ss,smg1
plc-4,IV_-_7512057_7512065_7512217,Non-Triplets,a3ss,smg1
plpp-1.1,II_-_3926079_3926085_3926915,Triplets,a3ss,smg1
ppfr-1,I_-_9365150_9365162_9365204,Triplets,a3ss,smg1
ppk-3,X_-_12975506_12975515_12975563,Triplets,a3ss,smg1
pptr-2,V_-_11029270_11029282_11029320,Triplets,a3ss,smg1
pqn-20,I_+_6796766_6796865_6796871,Triplets,a3ss,smg1
pqn-20,I_+_6795906_6796006_6796021,Triplets,a3ss,smg1
pqn-27,II_-_13454970_13454979_13455035,Triplets,a3ss,smg1
pqn-36,X_-_15409516_15409525_15409566,Triplets,a3ss,smg1
pqn-37,X_-_3248942_3249011_3249065,Triplets,a3ss,smg1
pqn-65,X_-_4615511_4615517_4615809,Triplets,a3ss,smg1
pqn-67,V_+_12927675_12927717_12927725,Non-Triplets,a3ss,smg1
pqn-68,V_+_12952694_12952736_12952740,Non-Triplets,a3ss,smg1
pqn-80,III_+_12635753_12635799_12635808,Triplets,a3ss,smg1
pqn-87,II_-_12211173_12211182_12211788,Triplets,a3ss,smg1
pqn-87,II_-_12209830_12209839_12210811,Triplets,a3ss,smg1
ptc-1,II_+_7893487_7893528_7893537,Triplets,a3ss,smg1
ptc-3,II_-_2848300_2848309_2848349,Triplets,a3ss,smg1
pxn-1,V_+_8498878_8498928_8498948,Non-Triplets,a3ss,smg1
pyk-2,IV_+_10909968_10910034_10910039,Non-Triplets,a3ss,smg1
R02F2.1,III_+_5505202_5505246_5505252,Triplets,a3ss,smg1
R05A10.7,IV_-_14162683_14162688_14162733,Non-Triplets,a3ss,smg1
R05D11.9,I_+_8593649_8594035_8594041,Triplets,a3ss,smg1
R05G9R.1,II_-_6513472_6513527_6513907,Non-Triplets,a3ss,smg1
R06F6.8,II_-_10815519_10815525_10815918,Triplets,a3ss,smg1
R07B1.9,X_+_9878117_9878167_9878182,Triplets,a3ss,smg1
R107.2,III_-_9044161_9044167_9044209,Triplets,a3ss,smg1
R107.5,III_-_9052371_9052377_9052420,Triplets,a3ss,smg1
R10D12.13,V_+_13962562_13962611_13962678,Non-Triplets,a3ss,smg1
R10E11.6,III_+_9784888_9784933_9784941,Non-Triplets,a3ss,smg1
R119.2,I_-_372707_372713_373329,Triplets,a3ss,smg1
R11D1.1,V_+_12707147_12707187_12707196,Triplets,a3ss,smg1
R11D1.10,V_+_12730005_12730043_12730050,Non-Triplets,a3ss,smg1
R11H6.4,V_+_14610089_14610134_14610173,Triplets,a3ss,smg1
R151.2,III_+_7210201_7211434_7211440,Triplets,a3ss,smg1
rab-39,II_-_9322374_9322381_9322423,Non-Triplets,a3ss,smg1
rabx-5,III_+_10606295_10609998_10610007,Triplets,a3ss,smg1
ran-2,III_+_7937131_7937179_7937188,Triplets,a3ss,smg1
rbm-25,V_+_12502232_12502562_12502568,Triplets,a3ss,smg1
rbm-5,I_+_6215987_6216057_6216060,Triplets,a3ss,smg1
rbm-5,I_+_6216168_6216294_6216357,Triplets,a3ss,smg1
rbpl-1,I_-_9009937_9009946_9010065,Triplets,a3ss,smg1
rbpl-1,I_-_9013190_9013196_9013294,Triplets,a3ss,smg1
rcor-1,I_-_26681_26690_26731,Triplets,a3ss,smg1
rfp-1,III_+_8359884_8359968_8359974,Triplets,a3ss,smg1
rfp-1,III_+_8360596_8360723_8360732,Triplets,a3ss,smg1
rft-1,V_-_4440995_4441002_4441455,Non-Triplets,a3ss,smg1
rga-8,X_-_5272325_5272339_5272396,Non-Triplets,a3ss,smg1
rgef-1,V_-_9557718_9557721_9557991,Triplets,a3ss,smg1
rgr-1,III_+_9400335_9403073_9403079,Triplets,a3ss,smg1
rict-1,II_-_13114157_13114163_13114709,Triplets,a3ss,smg1
rilp-1,III_+_3643109_3643156_3643163,Non-Triplets,a3ss,smg1
rmh-2,V_-_9930194_9930201_9930243,Non-Triplets,a3ss,smg1
rnh-1.0,II_+_4996923_4996973_4996992,Non-Triplets,a3ss,smg1
rol-3,V_-_8237743_8237748_8238096,Non-Triplets,a3ss,smg1
rom-4,IV_+_16999834_17002692_17002698,Triplets,a3ss,smg1
row-1,I_-_10477961_10477964_10478014,Triplets,a3ss,smg1
rpa-1,II_+_7665061_7665102_7665107,Non-Triplets,a3ss,smg1
rsa-1,I_+_10187217_10187258_10187270,Triplets,a3ss,smg1
rsa-2,III_+_11064552_11065087_11065096,Triplets,a3ss,smg1
rsr-1,I_-_11181798_11181824_11181950,Non-Triplets,a3ss,smg1
rtcb-1,I_-_9392608_9392621_9392847,Non-Triplets,a3ss,smg1
sart-3,IV_-_11332320_11332328_11332368,Non-Triplets,a3ss,smg1
sax-7,IV_+_8082636_8082679_8082688,Triplets,a3ss,smg1
scd-1,X_-_12506966_12507014_12507069,Triplets,a3ss,smg1
sel-10,V_+_13819587_13819628_13819634,Triplets,a3ss,smg1
sel-2,III_-_4597645_4597651_4597692,Triplets,a3ss,smg1
selt-1.1,X_-_11546376_11546385_11546427,Triplets,a3ss,smg1
sem-4,I_+_7047887_7047934_7047943,Triplets,a3ss,smg1
set-1,III_-_6451766_6451774_6451819,Non-Triplets,a3ss,smg1
set-2,III_-_4925737_4925746_4926495,Triplets,a3ss,smg1
sftd-3,II_-_8962711_8962717_8963881,Triplets,a3ss,smg1
sgo-1,IV_-_7795111_7795117_7795203,Triplets,a3ss,smg1
sin-3,I_+_8422807_8422852_8422858,Triplets,a3ss,smg1
sir-2.2,X_+_13329390_13329432_13329438,Triplets,a3ss,smg1
skpt-1,III_-_5448112_5448121_5448163,Triplets,a3ss,smg1
skr-18,IV_-_795259_795299_795361,Non-Triplets,a3ss,smg1
slc-25A32,II_+_8276839_8276879_8276887,Non-Triplets,a3ss,smg1
slr-2,V_+_18090341_18091328_18091373,Triplets,a3ss,smg1
sma-10,IV_+_278127_278176_278240,Non-Triplets,a3ss,smg1
smg-1,I_-_6909041_6909047_6909085,Triplets,a3ss,smg1
smg-4,V_-_9776317_9776324_9776661,Non-Triplets,a3ss,smg1
smg-8,II_+_14442211_14442916_14442922,Triplets,a3ss,smg1
smk-1,V_+_8614013_8614053_8614061,Non-Triplets,a3ss,smg1
smp-1,I_+_14812359_14812409_14812416,Non-Triplets,a3ss,smg1
smp-1,I_+_14814760_14814807_14814813,Triplets,a3ss,smg1
smrc-1,III_+_6391038_6391402_6391405,Triplets,a3ss,smg1
sop-3,I_-_2765677_2765695_2765736,Triplets,a3ss,smg1
spat-1,II_+_14530469_14531140_14531146,Triplets,a3ss,smg1
spat-2,III_+_11038511_11042084_11042091,Non-Triplets,a3ss,smg1
spat-2,III_+_11056276_11057276_11057282,Triplets,a3ss,smg1
spe-39,V_+_6785595_6785759_6785766,Non-Triplets,a3ss,smg1
spe-48,I_-_1953549_1953624_1955268,Triplets,a3ss,smg1
spe-9,I_-_11584558_11584569_11584614,Non-Triplets,a3ss,smg1
spp-7,IV_-_5414779_5414791_5414842,Triplets,a3ss,smg1
spr-2,IV_+_8891972_8892044_8892047,Triplets,a3ss,smg1
spr-4,I_+_8108258_8108725_8108731,Triplets,a3ss,smg1
spsb-1,II_+_15220445_15222823_15222829,Triplets,a3ss,smg1
sqd-1,IV_+_6325233_6325309_6325318,Triplets,a3ss,smg1
sqv-5,I_+_9948211_9949085_9949091,Triplets,a3ss,smg1
srd-53,I_+_7295448_7295492_7295498,Triplets,a3ss,smg1
ssl-1,III_+_12742049_12743495_12743504,Triplets,a3ss,smg1
sta-1,IV_+_16670675_16670716_16670725,Triplets,a3ss,smg1
sto-1,X_+_7564330_7564414_7564420,Triplets,a3ss,smg1
str-176,IV_-_8462420_8462520_8462612,Non-Triplets,a3ss,smg1
sumv-1,III_-_5252186_5252192_5252712,Triplets,a3ss,smg1
sumv-1,III_-_5251887_5251896_5251940,Triplets,a3ss,smg1
sup-26,III_-_4277371_4277380_4277803,Triplets,a3ss,smg1
sup-37,V_+_8788055_8788192_8788198,Triplets,a3ss,smg1
sut-1,II_-_1121802_1121805_1122666,Triplets,a3ss,smg1
sut-2,V_-_4562936_4562942_4564365,Triplets,a3ss,smg1
swsn-1,V_-_20240007_20240016_20241258,Triplets,a3ss,smg1
syp-6,I_+_6567676_6567824_6567830,Triplets,a3ss,smg1
szy-20,II_-_8969226_8969235_8969276,Triplets,a3ss,smg1
T01G9.2,I_-_8287995_8288004_8288047,Triplets,a3ss,smg1
T07A5.1,III_-_10305476_10305549_10305608,Non-Triplets,a3ss,smg1
T07E3.3,III_+_6904322_6904367_6904376,Triplets,a3ss,smg1
T08A11.1,III_-_4251004_4251010_4251369,Triplets,a3ss,smg1
T08A11.1,III_-_4258007_4258013_4258055,Triplets,a3ss,smg1
T08G2.2,X_-_17209200_17209206_17209250,Triplets,a3ss,smg1
T12A7.2,IV_-_11757562_11757568_11757617,Triplets,a3ss,smg1
T13C2.2,II_+_6792936_6793023_6793035,Triplets,a3ss,smg1
T13C5.3,X_+_6179574_6179616_6179633,Non-Triplets,a3ss,smg1
T13C5.9,X_+_6190597_6190731_6190748,Non-Triplets,a3ss,smg1
T18D3.9,X_-_12453238_12453249_12453301,Non-Triplets,a3ss,smg1
T22F7.4,III_-_525992_526039_526228,Non-Triplets,a3ss,smg1
T23F4.2,II_+_1164337_1164430_1164439,Triplets,a3ss,smg1
T24B8.7,II_-_9048421_9048428_9048467,Non-Triplets,a3ss,smg1
T24B8.7,II_-_9049665_9049671_9049713,Triplets,a3ss,smg1
T24B8.7,II_-_9048688_9048694_9048735,Triplets,a3ss,smg1
T24B8.7,II_-_9048990_9048999_9049042,Triplets,a3ss,smg1
T24B8.7,II_-_9047822_9047831_9047875,Triplets,a3ss,smg1
T25B9.8,IV_-_10767758_10767831_10767931,Non-Triplets,a3ss,smg1
T25F10.3,V_+_6745219_6746062_6746065,Triplets,a3ss,smg1
T25G12.6,X_-_17227364_17227381_17227428,Non-Triplets,a3ss,smg1
T26A5.2,III_+_6470921_6470969_6470975,Triplets,a3ss,smg1
T28C6.7,IV_+_8835332_8836519_8836561,Triplets,a3ss,smg1
taf-1,I_+_13873198_13875701_13875707,Triplets,a3ss,smg1
taf-10,V_+_4687188_4687229_4687238,Triplets,a3ss,smg1
taf-4,I_+_385225_386067_386074,Non-Triplets,a3ss,smg1
taf-5,I_+_7850057_7850519_7850525,Triplets,a3ss,smg1
taf-8,II_+_9671046_9671248_9671254,Triplets,a3ss,smg1
tag-115,IV_-_13238882_13238886_13239149,Non-Triplets,a3ss,smg1
tag-296,I_-_10934236_10934239_10934899,Triplets,a3ss,smg1
tag-325,III_+_4797207_4797567_4797573,Triplets,a3ss,smg1
tag-340,III_+_4901471_4902047_4902053,Triplets,a3ss,smg1
tag-343,X_-_16665926_16665932_16665976,Triplets,a3ss,smg1
tag-77,IV_-_8503971_8503977_8504055,Triplets,a3ss,smg1
tbc-14,II_-_13445250_13445256_13446387,Triplets,a3ss,smg1
tbc-19,X_-_14004320_14004323_14004364,Triplets,a3ss,smg1
tdc-1,II_+_8270906_8270945_8270951,Triplets,a3ss,smg1
tdp-1,II_+_8998889_8998931_8998940,Triplets,a3ss,smg1
thoc-5,III_-_5347120_5347126_5347498,Triplets,a3ss,smg1
tim-1,III_-_12246101_12246110_12248100,Triplets,a3ss,smg1
tir-1,III_-_3870268_3870277_3870324,Triplets,a3ss,smg1
tlf-1,I_-_8701834_8701843_8701918,Triplets,a3ss,smg1
tlf-1,I_-_8701422_8701431_8701525,Triplets,a3ss,smg1
tlk-1,III_+_9707198_9707247_9707256,Triplets,a3ss,smg1
toca-2,III_+_13759241_13759283_13759289,Triplets,a3ss,smg1
tra-2,II_-_6962839_6962854_6962890,Triplets,a3ss,smg1
trak-1,I_+_6125593_6125643_6125649,Triplets,a3ss,smg1
tram-1,IV_-_10220601_10220607_10220648,Triplets,a3ss,smg1
trhr-1,I_+_6990740_6990785_6990794,Triplets,a3ss,smg1
trpa-1,IV_+_11864628_11865067_11865070,Triplets,a3ss,smg1
trpp-8,I_-_5614684_5614690_5614733,Triplets,a3ss,smg1
trr-1,II_-_11673146_11673155_11673199,Triplets,a3ss,smg1
trr-1,II_-_11667887_11667893_11667935,Triplets,a3ss,smg1
trr-1,II_-_11667655_11667667_11667707,Triplets,a3ss,smg1
trxr-1,IV_+_7014003_7014058_7014065,Non-Triplets,a3ss,smg1
tsr-1,II_-_2465447_2465453_2465637,Triplets,a3ss,smg1
twk-10,V_+_6553933_6553978_6553987,Triplets,a3ss,smg1
twk-25,IV_+_11505181_11505521_11505529,Non-Triplets,a3ss,smg1
twk-8,IV_+_9086668_9087277_9087319,Triplets,a3ss,smg1
ubl-1,III_+_3068467_3068572_3068580,Non-Triplets,a3ss,smg1
ubr-4,I_-_4613016_4613022_4613277,Triplets,a3ss,smg1
ubr-4,I_-_4631850_4631859_4632594,Triplets,a3ss,smg1
ufd-2,II_+_8062808_8062849_8062861,Triplets,a3ss,smg1
ufd-3,II_+_9941319_9941365_9941371,Triplets,a3ss,smg1
ugt-5,V_-_12791930_12791940_12791986,Non-Triplets,a3ss,smg1
ugt-65,IV_+_12430080_12430939_12430947,Non-Triplets,a3ss,smg1
unc-103,III_+_4140012_4140698_4140707,Triplets,a3ss,smg1
unc-105,II_+_8121562_8121771_8121822,Triplets,a3ss,smg1
unc-11,I_-_3800026_3800032_3800190,Triplets,a3ss,smg1
unc-13,I_+_7431104_7433088_7433097,Triplets,a3ss,smg1
unc-42,V_-_9766987_9767032_9767441,Triplets,a3ss,smg1
unc-57,I_+_4677724_4678566_4678572,Triplets,a3ss,smg1
unc-57,I_+_4676646_4677668_4677674,Triplets,a3ss,smg1
unc-61,V_-_14733773_14733779_14733822,Triplets,a3ss,smg1
unc-61,V_-_14731718_14731730_14731773,Triplets,a3ss,smg1
unc-94,I_-_5998655_5998664_5998708,Triplets,a3ss,smg1
unk-1,X_+_8024507_8024550_8024562,Triplets,a3ss,smg1
unk-1,X_+_8021381_8022766_8022772,Triplets,a3ss,smg1
usp-48,I_+_9509421_9509461_9509467,Triplets,a3ss,smg1
usp-5,I_+_6112501_6112543_6112549,Triplets,a3ss,smg1
vbh-1,I_-_3161693_3161702_3161737,Triplets,a3ss,smg1
vbh-1,I_-_3160107_3160113_3160153,Triplets,a3ss,smg1
vha-11,IV_-_2312907_2312909_2313789,Non-Triplets,a3ss,smg1
vps-26,IV_-_9341003_9341009_9341352,Triplets,a3ss,smg1
vps-39,V_-_14036902_14036911_14036954,Triplets,a3ss,smg1
vps-39,V_-_14035988_14035997_14036043,Triplets,a3ss,smg1
W03A5.6,III_-_5440209_5440215_5440255,Triplets,a3ss,smg1
W03F9.2,V_-_127838_127852_127893,Non-Triplets,a3ss,smg1
W04D2.4,V_-_12497314_12497322_12497366,Non-Triplets,a3ss,smg1
W06F12.2,III_-_13728935_13728947_13729022,Triplets,a3ss,smg1
W08G11.3,V_+_16370770_16370835_16370841,Triplets,a3ss,smg1
W09D6.1,III_+_11072096_11072147_11072164,Non-Triplets,a3ss,smg1
W09G3.7,I_-_13801162_13801169_13801822,Non-Triplets,a3ss,smg1
wapl-1,IV_-_4445418_4445424_4445462,Triplets,a3ss,smg1
wdr-23,I_+_7600333_7600409_7600433,Triplets,a3ss,smg1
wdr-4,III_+_6726446_6726484_6726493,Triplets,a3ss,smg1
wdr-48,III_+_4580785_4580829_4580838,Triplets,a3ss,smg1
wdr-5.3,V_+_10737249_10737290_10737297,Non-Triplets,a3ss,smg1
wnk-1,IV_+_9207998_9208074_9208083,Triplets,a3ss,smg1
wnk-1,IV_+_9203377_9203707_9203713,Triplets,a3ss,smg1
wnk-1,IV_+_9210676_9211242_9211249,Non-Triplets,a3ss,smg1
wrk-1,X_-_8391100_8391106_8391204,Triplets,a3ss,smg1
wwp-1,I_+_539727_539793_539799,Triplets,a3ss,smg1
xpo-3,IV_-_7923378_7923384_7923518,Triplets,a3ss,smg1
Y105C5A.15,IV_+_15718461_15718931_15718940,Triplets,a3ss,smg1
Y105E8A.25,I_-_14571778_14571787_14572717,Triplets,a3ss,smg1
Y106G6H.6,I_-_10445400_10445415_10445526,Triplets,a3ss,smg1
Y17G7B.18,II_-_12107526_12107535_12107612,Triplets,a3ss,smg1
Y17G9B.5,IV_+_4750671_4750713_4750718,Non-Triplets,a3ss,smg1
Y24F12A.1,IV_+_11605618_11605658_11605664,Triplets,a3ss,smg1
Y32B12B.4,V_+_16556810_16558400_16558416,Non-Triplets,a3ss,smg1
Y32G9B.1,V_-_1828859_1828866_1829810,Non-Triplets,a3ss,smg1
Y32H12A.7,III_-_5383595_5383601_5383949,Triplets,a3ss,smg1
Y37E11AM.2,IV_-_3723529_3723538_3724064,Triplets,a3ss,smg1
Y37F4.6,I_-_10874097_10874167_10874532,Non-Triplets,a3ss,smg1
Y39B6A.3,V_-_19189845_19189851_19189898,Triplets,a3ss,smg1
Y39B6A.43,V_-_18966853_18966862_18967505,Triplets,a3ss,smg1
Y41D4B.4,IV_+_1664538_1666509_1666512,Triplets,a3ss,smg1
Y44A6D.3,V_-_20792297_20792300_20792342,Triplets,a3ss,smg1
Y45G5AL.1,V_+_4144718_4144759_4144765,Triplets,a3ss,smg1
Y47G6A.15,I_-_3474154_3474202_3474249,Triplets,a3ss,smg1
Y48C3A.12,II_+_13387565_13388466_13388477,Non-Triplets,a3ss,smg1
Y48C3A.12,II_+_13376514_13377441_13377447,Triplets,a3ss,smg1
Y48E1B.8,II_+_13587716_13588584_13588607,Non-Triplets,a3ss,smg1
Y48E1C.2,II_+_13424682_13424965_13424974,Triplets,a3ss,smg1
Y49G5B.1,V_+_5227162_5228143_5228149,Triplets,a3ss,smg1
Y50D4B.2,V_+_1103817_1103931_1103939,Non-Triplets,a3ss,smg1
Y53F4B.21,II_+_15092520_15092587_15092621,Non-Triplets,a3ss,smg1
Y53F4B.24,II_-_15131863_15131881_15131921,Triplets,a3ss,smg1
Y54F10BM.12,III_-_2328130_2328164_2328274,Non-Triplets,a3ss,smg1
Y54G2A.73,IV_-_3006083_3006090_3006140,Non-Triplets,a3ss,smg1
Y56A3A.16,III_-_11911447_11911453_11911722,Triplets,a3ss,smg1
Y57A10B.7,II_-_12393580_12393590_12393631,Non-Triplets,a3ss,smg1
Y57G11C.33,IV_+_14657190_14657244_14657256,Triplets,a3ss,smg1
Y59C2A.2,II_-_2199875_2199884_2200773,Triplets,a3ss,smg1
Y61A9LA.3,V_+_4571957_4572296_4572302,Triplets,a3ss,smg1
Y66D12A.16,III_+_11524874_11526293_11526302,Triplets,a3ss,smg1
Y67D8A.2,IV_+_3238225_3239063_3239072,Triplets,a3ss,smg1
Y67H2A.10,IV_-_13286102_13286111_13286163,Triplets,a3ss,smg1
Y69A2AR.19,IV_+_2489374_2489608_2489629,Triplets,a3ss,smg1
Y71F9AL.12,I_-_2872753_2872762_2873113,Triplets,a3ss,smg1
Y76B12C.6,IV_+_1989466_1990548_1990557,Triplets,a3ss,smg1
Y92H12A.5,I_-_1491480_1491489_1492384,Triplets,a3ss,smg1
Y95D11A.3,I_+_10941303_10941572_10941581,Triplets,a3ss,smg1
ymel-1,III_+_10418307_10418799_10418817,Triplets,a3ss,smg1
ZC239.22,II_-_3220012_3220053_3220242,Non-Triplets,a3ss,smg1
ZC247.2,I_-_10258881_10258896_10258934,Triplets,a3ss,smg1
ZC262.2,III_+_8332276_8332318_8332321,Triplets,a3ss,smg1
ZC449.1,X_+_5025794_5026160_5026242,Non-Triplets,a3ss,smg1
ZC487.1,V_+_6729047_6729094_6729100,Triplets,a3ss,smg1
ZC8.6,X_-_4975757_4975760_4976973,Triplets,a3ss,smg1
zen-4,IV_+_6118961_6119002_6119008,Triplets,a3ss,smg1
zipt-3,II_+_5718607_5718653_5718660,Non-Triplets,a3ss,smg1
ZK1127.3,II_+_7055884_7055924_7055931,Non-Triplets,a3ss,smg1
ZK1248.15,II_-_5838056_5838062_5838106,Triplets,a3ss,smg1
ZK1307.4,II_-_9651550_9651579_9651628,Non-Triplets,a3ss,smg1
ZK185.1,IV_+_4551237_4552006_4552018,Triplets,a3ss,smg1
ZK287.7,V_+_9693598_9693648_9693653,Non-Triplets,a3ss,smg1
ZK355.2,II_+_2924005_2924057_2924087,Triplets,a3ss,smg1
ZK39.10,I_+_11160121_11160968_11161069,Non-Triplets,a3ss,smg1
ZK524.4,I_-_7462574_7462580_7462626,Triplets,a3ss,smg1
ZK546.5,II_+_4936287_4936333_4936340,Non-Triplets,a3ss,smg1
ZK669.5,II_-_7945794_7945802_7945976,Non-Triplets,a3ss,smg1
ZK688.5,III_-_7885602_7885646_7885796,Non-Triplets,a3ss,smg1
ZK688.5,III_-_7886263_7886269_7886422,Triplets,a3ss,smg1
ZK809.5,IV_+_11656990_11657038_11657044,Triplets,a3ss,smg1
ZK829.3,IV_-_11945162_11945169_11945385,Non-Triplets,a3ss,smg1
zmp-6,III_-_7247543_7247549_7247640,Triplets,a3ss,smg1
ztf-15,I_+_7258418_7258467_7258475,Non-Triplets,a3ss,smg1
ztf-22,II_-_13281507_13281513_13282570,Triplets,a3ss,smg1
zwl-1,I_+_2406598_2407814_2407820,Triplets,a3ss,smg1
aat-4,IV_-_6274908_6275316_6275333,Non-Triplets,a5ss,smg1
abt-1,IV_-_10208656_10208695_10208702,Non-Triplets,a5ss,smg1
acbp-6,II_-_11972542_11972588_11972594,Triplets,a5ss,smg1
acdh-6,III_+_8561415_8561419_8561470,Non-Triplets,a5ss,smg1
acs-17,X_-_5939854_5940094_5940103,Triplets,a5ss,smg1
adsl-1,I_-_7247503_7247602_7247619,Non-Triplets,a5ss,smg1
aex-5,I_-_14851698_14851752_14851774,Non-Triplets,a5ss,smg1
aff-1,II_-_6862304_6862354_6862358,Non-Triplets,a5ss,smg1
age-1,II_-_11526795_11526844_11526880,Triplets,a5ss,smg1
akap-1,III_+_6357564_6357582_6357653,Triplets,a5ss,smg1
algn-8,II_-_9885524_9886019_9886023,Non-Triplets,a5ss,smg1
alp-1,IV_+_8860698_8860723_8860964,Non-Triplets,a5ss,smg1
apb-3,I_+_7854955_7854985_7855404,Triplets,a5ss,smg1
arrd-12,II_+_13768108_13768118_13768174,Non-Triplets,a5ss,smg1
B0001.8,IV_-_12139761_12139977_12140023,Non-Triplets,a5ss,smg1
B0034.1,II_+_5971069_5971120_5971595,Triplets,a5ss,smg1
B0281.3,II_+_2307286_2307361_2307408,Triplets,a5ss,smg1
B0379.7,I_-_10072789_10072832_10072867,Non-Triplets,a5ss,smg1
B0393.4,III_-_4760186_4760675_4760694,Non-Triplets,a5ss,smg1
bath-28,II_-_3343983_3344023_3344033,Non-Triplets,a5ss,smg1
bath-29,II_+_3351844_3351849_3351899,Non-Triplets,a5ss,smg1
BE0003N10.1,III_+_1044183_1044238_1045235,Non-Triplets,a5ss,smg1
bicd-1,IV_-_6566348_6567060_6567099,Triplets,a5ss,smg1
blos-9,I_+_14797751_14797755_14797808,Non-Triplets,a5ss,smg1
brc-1,III_-_3859045_3859091_3859094,Triplets,a5ss,smg1
btb-9,II_+_1728667_1728682_1728739,Triplets,a5ss,smg1
C01G10.10,V_-_15081621_15081740_15081745,Non-Triplets,a5ss,smg1
C03B1.5,X_+_6356773_6356777_6356937,Non-Triplets,a5ss,smg1
C05D11.5,III_-_6410754_6410823_6410884,Non-Triplets,a5ss,smg1
C08F8.3,IV_+_11155547_11155552_11155596,Non-Triplets,a5ss,smg1
C10C6.3,IV_-_11464531_11464938_11464965,Triplets,a5ss,smg1
C10G11.6,I_+_6291941_6292000_6292243,Non-Triplets,a5ss,smg1
C15A11.7,I_+_7405921_7405944_7405986,Non-Triplets,a5ss,smg1
C16D2.1,II_+_9134199_9134289_9134331,Triplets,a5ss,smg1
C24F3.2,IV_+_10222880_10222894_10222938,Non-Triplets,a5ss,smg1
C26E1.2,V_+_13306865_13306891_13306945,Non-Triplets,a5ss,smg1
C30B5.2,II_+_6197486_6197492_6197534,Triplets,a5ss,smg1
C32E12.1,I_+_5234135_5234174_5234221,Triplets,a5ss,smg1
C33D9.3,IV_-_8792442_8792556_8792565,Triplets,a5ss,smg1
C34B2.11,I_+_10693751_10693868_10696215,Triplets,a5ss,smg1
C34B2.9,I_-_10699797_10701565_10701640,Triplets,a5ss,smg1
C34F6.9,X_-_11222187_11222233_11222285,Non-Triplets,a5ss,smg1
C35B1.2,IV_+_4086942_4086998_4088638,Non-Triplets,a5ss,smg1
C37A2.8,I_-_6799251_6799293_6799297,Non-Triplets,a5ss,smg1
C37C3.1,V_+_7858460_7858569_7858612,Non-Triplets,a5ss,smg1
C37H5.14,V_-_4832477_4832765_4832786,Triplets,a5ss,smg1
C40H1.8,III_+_9314820_9314824_9314913,Non-Triplets,a5ss,smg1
C41A3.2,X_-_5410010_5410054_5410058,Non-Triplets,a5ss,smg1
C42D8.1,X_+_5111309_5111334_5111421,Non-Triplets,a5ss,smg1
C44H9.5,V_-_12848201_12848255_12848275,Non-Triplets,a5ss,smg1
C45B2.6,X_+_6055500_6055546_6055621,Non-Triplets,a5ss,smg1
C45G9.12,III_-_5071006_5071048_5071054,Triplets,a5ss,smg1
C47E12.2,IV_-_10003128_10003172_10003186,Non-Triplets,a5ss,smg1
C48B4.9,III_-_9562682_9562729_9562733,Non-Triplets,a5ss,smg1
C49H3.4,IV_+_7915488_7915523_7916082,Non-Triplets,a5ss,smg1
C50F4.10,V_-_9530525_9530572_9530642,Non-Triplets,a5ss,smg1
C51E3.10,V_-_10160648_10160875_10160880,Non-Triplets,a5ss,smg1
C53H9.2,I_+_1833383_1833408_1833449,Non-Triplets,a5ss,smg1
C54G4.3,I_-_8005886_8005930_8005956,Non-Triplets,a5ss,smg1
C55B7.10,I_-_6502865_6502905_6502909,Non-Triplets,a5ss,smg1
cdc-26,I_-_10639454_10639497_10639500,Triplets,a5ss,smg1
cdk-11.1,II_+_7699346_7699376_7699419,Triplets,a5ss,smg1
cec-6,IV_+_5545015_5545048_5545426,Triplets,a5ss,smg1
cerk-1,I_+_6934272_6934298_6934343,Non-Triplets,a5ss,smg1
cest-16,X_+_6302406_6302421_6302590,Triplets,a5ss,smg1
cest-31,V_+_6675248_6675253_6675296,Non-Triplets,a5ss,smg1
cest-5.1,IV_-_6629368_6629415_6629419,Non-Triplets,a5ss,smg1
chk-2,V_-_19915267_19915342_19915372,Triplets,a5ss,smg1
clec-26,V_+_16848908_16848921_16848967,Non-Triplets,a5ss,smg1
clec-52,IV_-_8167557_8167601_8167606,Non-Triplets,a5ss,smg1
cln-3.1,V_-_11265362_11265411_11265416,Non-Triplets,a5ss,smg1
cln-3.2,I_-_5278096_5278137_5278148,Non-Triplets,a5ss,smg1
cnnm-3,X_-_3042477_3043092_3043122,Triplets,a5ss,smg1
coh-3,V_+_14459417_14459423_14459464,Triplets,a5ss,smg1
cra-1,III_-_6866692_6866749_6866764,Triplets,a5ss,smg1
cup-5,III_+_7590675_7590679_7590989,Non-Triplets,a5ss,smg1
cutl-24,IV_+_166027_166033_166518,Triplets,a5ss,smg1
cyp-31A5,IV_+_13402825_13402898_13403654,Non-Triplets,a5ss,smg1
cyp-34A2,V_-_15289831_15289877_15289896,Non-Triplets,a5ss,smg1
D1022.4,II_-_7457164_7457208_7457242,Non-Triplets,a5ss,smg1
D1037.1,I_+_3684888_3684905_3684962,Non-Triplets,a5ss,smg1
D1086.12,V_+_14101852_14101861_14101908,Triplets,a5ss,smg1
D2024.4,IV_+_7232405_7232417_7232509,Triplets,a5ss,smg1
daao-1,IV_+_2614280_2614285_2614373,Non-Triplets,a5ss,smg1
ddo-2,V_-_7434602_7434838_7434843,Non-Triplets,a5ss,smg1
dlk-1,I_-_12567376_12568183_12568204,Triplets,a5ss,smg1
dnj-10,III_+_8631268_8631287_8631332,Non-Triplets,a5ss,smg1
dnj-14,X_-_4710262_4710309_4710315,Triplets,a5ss,smg1
dop-2,V_+_9613781_9613796_9613840,Triplets,a5ss,smg1
dpt-1,I_-_8431897_8431946_8432018,Triplets,a5ss,smg1
drp-1,IV_+_5540192_5540213_5540328,Triplets,a5ss,smg1
dus-2,I_-_14710593_14710638_14710640,Non-Triplets,a5ss,smg1
ect-2,II_-_10779814_10779907_10779931,Triplets,a5ss,smg1
eff-1,II_+_8348818_8348925_8350072,Non-Triplets,a5ss,smg1
egal-1,IV_+_5828854_5828869_5829711,Triplets,a5ss,smg1
egl-44,II_+_5938664_5938685_5938736,Triplets,a5ss,smg1
egl-5,III_+_7815318_7815330_7815995,Triplets,a5ss,smg1
egl-5,III_+_7815139_7815142_7815191,Triplets,a5ss,smg1
elt-2,X_+_10482941_10482983_10483098,Triplets,a5ss,smg1
emb-30,III_-_9438449_9438807_9438862,Non-Triplets,a5ss,smg1
eng-1,III_-_5868107_5868400_5868422,Non-Triplets,a5ss,smg1
epc-1,III_-_12600540_12600884_12600888,Non-Triplets,a5ss,smg1
epg-3,III_+_12940534_12940547_12940651,Non-Triplets,a5ss,smg1
ercc-1,I_+_10030239_10030288_10041909,Non-Triplets,a5ss,smg1
eri-3,II_+_1125356_1125384_1125705,Non-Triplets,a5ss,smg1
exos-9,III_-_7197808_7197853_7197857,Non-Triplets,a5ss,smg1
F01D4.5,IV_-_10483492_10483533_10483541,Non-Triplets,a5ss,smg1
F01F1.11,III_-_5871256_5871306_5871365,Non-Triplets,a5ss,smg1
F01G10.10,IV_+_10247658_10247663_10248164,Non-Triplets,a5ss,smg1
F02E11.2,II_+_3263056_3263074_3264197,Triplets,a5ss,smg1
F02E9.7,I_+_8414061_8414085_8414522,Triplets,a5ss,smg1
F08G2.7,II_-_13839880_13840988_13840993,Non-Triplets,a5ss,smg1
F13G3.6,I_-_7304196_7304242_7304246,Non-Triplets,a5ss,smg1
F13H8.12,II_+_6262938_6262945_6263206,Non-Triplets,a5ss,smg1
F14D2.5,II_+_3340689_3340693_3340961,Non-Triplets,a5ss,smg1
F14D7.6,V_+_14302315_14302352_14305283,Non-Triplets,a5ss,smg1
F14E5.2,II_-_8425615_8426030_8426036,Triplets,a5ss,smg1
F14H12.7,X_-_4362128_4362184_4362217,Triplets,a5ss,smg1
F15B9.10,V_-_13007287_13007330_13007336,Triplets,a5ss,smg1
F15E6.6,IV_-_4283961_4284012_4284017,Non-Triplets,a5ss,smg1
F21D9.4,V_+_19256148_19256227_19256580,Non-Triplets,a5ss,smg1
F22D3.4,II_-_6925259_6925302_6925307,Non-Triplets,a5ss,smg1
F22D6.9,I_+_7100687_7100707_7101168,Non-Triplets,a5ss,smg1
F23H11.2,III_+_896138_896142_896201,Non-Triplets,a5ss,smg1
F25E5.16,V_+_7439216_7439283_7439396,Non-Triplets,a5ss,smg1
F26B1.5,I_+_6310230_6310234_6310291,Non-Triplets,a5ss,smg1
F26F4.9,III_-_4912167_4912207_4912212,Non-Triplets,a5ss,smg1
F28B12.1,II_+_5943630_5943681_5943781,Triplets,a5ss,smg1
F28C1.1,V_+_12451699_12451722_12451841,Non-Triplets,a5ss,smg1
F28E10.4,IV_-_4566323_4566397_4566401,Non-Triplets,a5ss,smg1
F28G4.4,V_-_16283910_16283956_16283974,Triplets,a5ss,smg1
F29G6.1,X_+_11504059_11504100_11504147,Non-Triplets,a5ss,smg1
F30F8.5,I_-_7847393_7847443_7847447,Non-Triplets,a5ss,smg1
F35H12.5,X_+_919080_919091_919132,Non-Triplets,a5ss,smg1
F37C12.10,III_-_7188148_7188226_7188230,Non-Triplets,a5ss,smg1
F43C9.1,X_+_4793919_4793943_4794556,Triplets,a5ss,smg1
F44E7.4,V_-_5774282_5774550_5774598,Triplets,a5ss,smg1
F45D3.2,V_+_12541980_12541988_12542274,Non-Triplets,a5ss,smg1
F45F2.11,V_-_8519553_8519599_8519607,Non-Triplets,a5ss,smg1
F46B6.4,V_-_9779410_9779454_9779458,Non-Triplets,a5ss,smg1
F49E2.5,X_+_9557950_9558006_9558257,Non-Triplets,a5ss,smg1
F49E8.7,IV_-_7556067_7556112_7556116,Non-Triplets,a5ss,smg1
F52B11.5,IV_-_14102445_14102919_14102986,Non-Triplets,a5ss,smg1
F53E4.1,V_-_15654487_15655161_15655179,Triplets,a5ss,smg1
F53H4.6,X_-_15858442_15858638_15858674,Triplets,a5ss,smg1
F54A3.6,II_-_2230542_2230586_2230673,Triplets,a5ss,smg1
F54D10.4,II_-_3806763_3806821_3806853,Non-Triplets,a5ss,smg1
F57B1.5,V_+_13208564_13208569_13208611,Non-Triplets,a5ss,smg1
F59A7.5,V_+_2023434_2023488_2023691,Triplets,a5ss,smg1
fbxa-11,III_+_950952_950965_951193,Non-Triplets,a5ss,smg1
fbxa-196,V_+_6448750_6448778_6448898,Non-Triplets,a5ss,smg1
fbxa-6,III_-_2167_2652_2679,Triplets,a5ss,smg1
fbxa-64,V_-_3277957_3278014_3278043,Non-Triplets,a5ss,smg1
feh-1,III_+_2559471_2559476_2560322,Non-Triplets,a5ss,smg1
fmo-4,V_-_13606506_13606548_13606552,Non-Triplets,a5ss,smg1
fncm-1,I_+_5192841_5192845_5192893,Non-Triplets,a5ss,smg1
fshr-1,V_+_9893875_9893884_9893941,Triplets,a5ss,smg1
gcn-2,II_+_13084678_13084702_13084774,Triplets,a5ss,smg1
gei-17,I_-_9102897_9102997_9103045,Triplets,a5ss,smg1
glb-17,X_-_9574255_9574302_9574308,Triplets,a5ss,smg1
glna-1,II_-_14723809_14724838_14724844,Triplets,a5ss,smg1
grl-14,V_+_20827064_20827070_20827145,Triplets,a5ss,smg1
H03G16.5,X_-_15056537_15056579_15056601,Non-Triplets,a5ss,smg1
H04D03.2,III_-_10442116_10442165_10442169,Non-Triplets,a5ss,smg1
hecd-1,IV_-_7141225_7141339_7141351,Triplets,a5ss,smg1
hgap-2,II_-_8684400_8684832_8684845,Non-Triplets,a5ss,smg1
hizr-1,X_+_11320555_11320559_11320861,Non-Triplets,a5ss,smg1
hlh-1,II_+_4521696_4521718_4521973,Non-Triplets,a5ss,smg1
hmg-1.2,III_+_6281236_6281242_6281328,Triplets,a5ss,smg1
hot-4,III_+_6221071_6221080_6223721,Triplets,a5ss,smg1
hrpl-1,II_+_6898779_6898783_6898828,Non-Triplets,a5ss,smg1
hrpu-2,IV_+_2178025_2178031_2178075,Triplets,a5ss,smg1
ifg-1,II_+_8218834_8218837_8218890,Triplets,a5ss,smg1
irk-2,X_-_704097_704314_704323,Triplets,a5ss,smg1
K02E10.4,X_+_2483660_2483663_2483707,Triplets,a5ss,smg1
K04G11.3,X_-_14347419_14347463_14347470,Non-Triplets,a5ss,smg1
K06A1.2,II_+_6444970_6444977_6445016,Non-Triplets,a5ss,smg1
K07A3.3,I_+_2601783_2601868_2601970,Non-Triplets,a5ss,smg1
K07B1.7,V_-_9346783_9346836_9346838,Non-Triplets,a5ss,smg1
K09C4.1,X_+_3299852_3299857_3299904,Non-Triplets,a5ss,smg1
K09C6.2,V_+_859301_859324_859370,Non-Triplets,a5ss,smg1
K09C8.7,X_-_10951140_10951211_10951220,Triplets,a5ss,smg1
K09E2.3,X_+_8676865_8676898_8676942,Triplets,a5ss,smg1
K09H9.5,I_-_3142265_3142972_3143076,Non-Triplets,a5ss,smg1
K09H9.5,I_-_3142101_3142145_3142150,Non-Triplets,a5ss,smg1
K10C3.4,I_+_9861463_9861465_9861511,Non-Triplets,a5ss,smg1
K12C11.3,I_+_1336116_1336158_1336207,Triplets,a5ss,smg1
kcnl-1,V_+_19569553_19569557_19569602,Non-Triplets,a5ss,smg1
kcnl-2,I_+_8208030_8208050_8208452,Non-Triplets,a5ss,smg1
kin-14,I_-_7077146_7077989_7078022,Triplets,a5ss,smg1
kin-21,IV_+_9834305_9834343_9834389,Non-Triplets,a5ss,smg1
kri-1,I_-_8240524_8240571_8240575,Non-Triplets,a5ss,smg1
lact-8,V_-_11092273_11092322_11092327,Non-Triplets,a5ss,smg1
let-413,V_-_7973553_7973986_7973999,Non-Triplets,a5ss,smg1
let-413,V_-_7975064_7975410_7975431,Triplets,a5ss,smg1
letm-1,V_+_13663726_13663768_13663870,Triplets,a5ss,smg1
lig-1,V_+_10814825_10814890_10814935,Non-Triplets,a5ss,smg1
lin-2,X_-_12401537_12401585_12401591,Triplets,a5ss,smg1
lnp-1,X_+_4588869_4588873_4588917,Non-Triplets,a5ss,smg1
lsl-1,I_+_9901764_9901806_9901999,Triplets,a5ss,smg1
lst-2,X_-_4379490_4379535_4379538,Triplets,a5ss,smg1
ltah-1.1,IV_+_12280093_12280096_12280144,Triplets,a5ss,smg1
lurp-1,II_+_10881822_10881858_10881911,Triplets,a5ss,smg1
M01H9.3,IV_-_4469283_4469328_4469334,Triplets,a5ss,smg1
M02B7.2,IV_+_3803633_3803637_3803704,Non-Triplets,a5ss,smg1
M04F3.4,I_-_4771489_4771602_4771619,Non-Triplets,a5ss,smg1
M162.5,V_+_19761146_19761162_19761962,Non-Triplets,a5ss,smg1
M28.9,II_+_10641876_10641934_10641994,Non-Triplets,a5ss,smg1
mab-10,II_+_10531298_10531308_10531668,Non-Triplets,a5ss,smg1
marb-1,IV_-_12208641_12208691_12208729,Non-Triplets,a5ss,smg1
math-22,II_+_1905881_1905894_1905956,Non-Triplets,a5ss,smg1
mdt-1.2,X_+_17151689_17151693_17151754,Non-Triplets,a5ss,smg1
metl-2,II_+_14970254_14970265_14970327,Non-Triplets,a5ss,smg1
micu-1,IV_+_13298552_13298615_13298724,Triplets,a5ss,smg1
mig-15,X_-_10425398_10425641_10425656,Triplets,a5ss,smg1
mig-17,V_+_11447768_11447772_11447813,Non-Triplets,a5ss,smg1
mlck-1,X_-_10063449_10063499_10063511,Triplets,a5ss,smg1
mmaa-1,II_-_7101067_7101109_7101113,Non-Triplets,a5ss,smg1
molo-1,III_+_5576607_5576620_5577023,Non-Triplets,a5ss,smg1
mpz-1,II_-_10740438_10741123_10741135,Triplets,a5ss,smg1
mrpl-45,III_-_1201649_1201818_1201876,Non-Triplets,a5ss,smg1
mth-2,II_-_4191476_4191660_4191674,Non-Triplets,a5ss,smg1
mth-2,II_-_4192113_4192163_4192165,Non-Triplets,a5ss,smg1
mtrr-1,II_+_9286609_9286614_9286657,Non-Triplets,a5ss,smg1
mut-2,I_-_6357070_6357124_6357140,Non-Triplets,a5ss,smg1
nas-29,II_-_5140394_5140442_5140450,Non-Triplets,a5ss,smg1
nas-5,I_+_9886873_9886877_9887156,Non-Triplets,a5ss,smg1
nas-6,IV_-_17488525_17488977_17488981,Non-Triplets,a5ss,smg1
nceh-1,V_+_19378552_19378585_19379278,Triplets,a5ss,smg1
nhr-1,X_+_17523961_17523970_17524018,Triplets,a5ss,smg1
nhr-103,V_+_2225511_2225536_2225578,Non-Triplets,a5ss,smg1
nhr-108,V_-_15924264_15924320_15924324,Non-Triplets,a5ss,smg1
nhr-112,V_-_16723523_16723573_16723577,Non-Triplets,a5ss,smg1
nhr-128,V_+_2222411_2222415_2222459,Non-Triplets,a5ss,smg1
nhr-204,V_-_255949_255995_255998,Triplets,a5ss,smg1
nhr-21,II_+_7347521_7347527_7347569,Triplets,a5ss,smg1
nhr-212,V_+_485226_485232_485694,Triplets,a5ss,smg1
nhr-232,V_+_10257411_10257414_10257456,Triplets,a5ss,smg1
nhr-237,V_-_1626328_1626734_1626738,Non-Triplets,a5ss,smg1
nhr-238,V_-_1629301_1629349_1629353,Non-Triplets,a5ss,smg1
nhr-48,X_+_15711487_15711505_15711623,Triplets,a5ss,smg1
nhr-49,I_+_9873046_9873049_9873097,Triplets,a5ss,smg1
nhr-49,I_+_9869787_9869791_9871226,Non-Triplets,a5ss,smg1
nhr-5,IV_+_15401095_15401108_15401330,Non-Triplets,a5ss,smg1
nhr-61,II_-_14816716_14816761_14816770,Triplets,a5ss,smg1
nhr-65,V_+_18841324_18841336_18841602,Triplets,a5ss,smg1
nhr-76,IV_+_630641_630650_630693,Triplets,a5ss,smg1
nhr-79,V_-_19211658_19211784_19211812,Non-Triplets,a5ss,smg1
nhr-87,IV_+_1624922_1624932_1624974,Non-Triplets,a5ss,smg1
nlp-16,IV_-_6255475_6256269_6256273,Non-Triplets,a5ss,smg1
nlp-21,III_-_11388785_11389283_11389393,Non-Triplets,a5ss,smg1
nova-1,V_-_18077460_18081796_18081822,Non-Triplets,a5ss,smg1
npp-21,II_+_7606536_7606542_7606588,Triplets,a5ss,smg1
npp-9,III_-_3402977_3403080_3403152,Triplets,a5ss,smg1
npr-16,X_+_3530644_3530662_3530921,Triplets,a5ss,smg1
nth-1,III_-_4292831_4293167_4293220,Non-Triplets,a5ss,smg1
oga-1,X_-_9344306_9344358_9344364,Triplets,a5ss,smg1
pars-2,I_+_12488078_12488082_12488867,Non-Triplets,a5ss,smg1
pdxk-1,I_+_4849360_4849390_4849545,Triplets,a5ss,smg1
pgl-1,IV_-_6974681_6974713_6974743,Triplets,a5ss,smg1
pgl-3,V_+_4756319_4756323_4756363,Non-Triplets,a5ss,smg1
pid-5,V_+_4178265_4178281_4178972,Non-Triplets,a5ss,smg1
pin-2,IV_+_12794551_12794555_12794599,Non-Triplets,a5ss,smg1
pitr-1,IV_+_7395352_7395377_7395524,Non-Triplets,a5ss,smg1
pkn-1,X_+_10400242_10400260_10400475,Triplets,a5ss,smg1
plc-1,X_-_10796655_10796937_10796982,Triplets,a5ss,smg1
plc-1,X_-_10797307_10797360_10797366,Triplets,a5ss,smg1
plc-2,V_+_15192975_15192979_15193288,Non-Triplets,a5ss,smg1
plc-2,V_+_15192756_15192785_15192875,Non-Triplets,a5ss,smg1
plx-1,IV_+_980779_980812_981558,Triplets,a5ss,smg1
pmk-2,IV_+_8148116_8148131_8148180,Triplets,a5ss,smg1
polh-1,III_-_1950078_1950128_1950132,Non-Triplets,a5ss,smg1
polk-1,III_-_8628021_8628063_8628088,Non-Triplets,a5ss,smg1
pot-1,III_-_7132740_7132860_7132884,Triplets,a5ss,smg1
pot-3,III_+_13780563_13780575_13780621,Triplets,a5ss,smg1
ppw-1,I_+_4186681_4186716_4186768,Non-Triplets,a5ss,smg1
pqn-68,V_+_12952930_12952941_12952995,Non-Triplets,a5ss,smg1
R02D3.8,IV_-_257086_257139_257143,Non-Triplets,a5ss,smg1
R05D3.8,III_-_8357894_8357938_8357942,Non-Triplets,a5ss,smg1
R05G6.4,IV_+_7513701_7513705_7513748,Non-Triplets,a5ss,smg1
R07B7.9,V_-_12079596_12079635_12079638,Triplets,a5ss,smg1
R11D1.1,V_+_12704532_12704557_12704921,Non-Triplets,a5ss,smg1
rbf-1,III_+_6699937_6699952_6700026,Triplets,a5ss,smg1
rde-2,I_-_7281967_7282084_7282108,Triplets,a5ss,smg1
rde-8,IV_-_7102970_7103021_7103025,Non-Triplets,a5ss,smg1
rnf-113,III_-_10757436_10757487_10757498,Non-Triplets,a5ss,smg1
rnh-1.2,II_-_9841732_9841774_9841781,Non-Triplets,a5ss,smg1
rop-1,V_-_10253917_10254014_10254082,Non-Triplets,a5ss,smg1
rskn-2,I_+_8017231_8017255_8017782,Triplets,a5ss,smg1
rsy-1,I_-_11216638_11217886_11217891,Non-Triplets,a5ss,smg1
sax-3,X_-_3453116_3453228_3453243,Triplets,a5ss,smg1
scav-3,III_-_12455596_12456402_12456470,Non-Triplets,a5ss,smg1
scav-4,X_+_12984432_12984454_12984901,Non-Triplets,a5ss,smg1
scm-1,I_-_1869298_1870927_1871004,Non-Triplets,a5ss,smg1
scpl-4,V_+_10599470_10599473_10599515,Triplets,a5ss,smg1
secs-1,V_-_10802934_10802976_10802989,Non-Triplets,a5ss,smg1
sel-7,X_-_14339558_14339607_14339613,Triplets,a5ss,smg1
set-24,II_-_12124058_12125291_12125314,Non-Triplets,a5ss,smg1
set-5,V_+_14703820_14703843_14703979,Non-Triplets,a5ss,smg1
sipa-1,V_-_11635372_11636982_11637009,Triplets,a5ss,smg1
sir-2.4,I_+_5991593_5991706_5991936,Non-Triplets,a5ss,smg1
slc-17.6,I_+_2250211_2250218_2250269,Non-Triplets,a5ss,smg1
slr-2,V_+_18088917_18088975_18090257,Non-Triplets,a5ss,smg1
sma-9,X_+_10779642_10779644_10779687,Non-Triplets,a5ss,smg1
smu-2,II_+_3483097_3483183_3484485,Non-Triplets,a5ss,smg1
snpc-3.4,III_+_4020446_4020451_4020496,Non-Triplets,a5ss,smg1
somi-1,V_-_13387643_13387683_13387692,Triplets,a5ss,smg1
spd-3,IV_+_6762871_6762966_6763015,Non-Triplets,a5ss,smg1
spds-1,II_+_12807059_12807118_12807739,Non-Triplets,a5ss,smg1
spe-49,V_+_6283408_6283436_6283482,Non-Triplets,a5ss,smg1
ssl-1,III_+_12738396_12738405_12739982,Triplets,a5ss,smg1
ssu-2,IV_+_14365710_14365725_14366845,Triplets,a5ss,smg1
stip-1,II_-_10349785_10349887_10349892,Non-Triplets,a5ss,smg1
sup-26,III_-_4278104_4278206_4278284,Triplets,a5ss,smg1
sup-26,III_-_4278792_4278854_4278932,Triplets,a5ss,smg1
syd-1,II_-_7586162_7586702_7586706,Non-Triplets,a5ss,smg1
syd-9,X_+_7225588_7225632_7225765,Non-Triplets,a5ss,smg1
T01G1.4,IV_-_11361180_11361294_11361308,Non-Triplets,a5ss,smg1
T07A5.1,III_-_10304814_10305338_10305387,Non-Triplets,a5ss,smg1
T07D3.4,II_+_888843_888852_888897,Triplets,a5ss,smg1
T09D3.8,V_+_5365627_5365656_5366115,Non-Triplets,a5ss,smg1
T09F3.5,II_+_10397780_10397834_10398121,Triplets,a5ss,smg1
T12C9.7,II_-_4458545_4458591_4458594,Triplets,a5ss,smg1
T13F2.4,IV_+_9789920_9789975_9790016,Non-Triplets,a5ss,smg1
T14A8.2,IV_-_7822175_7822488_7822503,Triplets,a5ss,smg1
T17H7.7,III_-_755601_755680_755686,Triplets,a5ss,smg1
T20B3.1,V_+_16818361_16818367_16818412,Triplets,a5ss,smg1
T20D4.3,V_+_3419292_3419313_3419355,Triplets,a5ss,smg1
T21C9.6,V_+_10583302_10583307_10583382,Non-Triplets,a5ss,smg1
T22C1.9,I_+_7958945_7959043_7959280,Non-Triplets,a5ss,smg1
T23E1.1,IV_+_3153116_3153180_3153226,Non-Triplets,a5ss,smg1
T23H2.3,I_-_6442425_6442625_6442657,Non-Triplets,a5ss,smg1
T25B2.2,X_+_6173423_6173428_6173510,Non-Triplets,a5ss,smg1
T25B2.2,X_+_6172494_6172563_6172636,Triplets,a5ss,smg1
T25B9.6,IV_+_10759154_10759157_10759202,Triplets,a5ss,smg1
T26E4.4,V_-_15792063_15792102_15792107,Non-Triplets,a5ss,smg1
T28H10.1,V_+_12504796_12504801_12504844,Non-Triplets,a5ss,smg1
tag-343,X_-_16666432_16666648_16666693,Triplets,a5ss,smg1
tbc-9,IV_-_13478563_13479648_13479654,Triplets,a5ss,smg1
tnt-4,V_-_1991827_1992634_1992718,Triplets,a5ss,smg1
tofu-7,III_-_7084437_7084537_7084539,Non-Triplets,a5ss,smg1
tres-1,I_-_6071480_6071723_6071777,Triplets,a5ss,smg1
trx-3,IV_+_4488060_4488121_4488173,Non-Triplets,a5ss,smg1
twk-17,X_-_7600466_7600944_7600959,Triplets,a5ss,smg1
ubxn-3,II_-_219935_220049_220064,Triplets,a5ss,smg1
uev-3,I_+_9311000_9311114_9311373,Triplets,a5ss,smg1
ugt-4,V_-_12794423_12794474_12794478,Non-Triplets,a5ss,smg1
unc-1,X_-_1060685_1062376_1062388,Triplets,a5ss,smg1
unc-103,III_+_4144967_4145022_4146291,Non-Triplets,a5ss,smg1
unc-104,II_+_7008394_7008403_7008623,Triplets,a5ss,smg1
unc-2,X_-_2722699_2723233_2723257,Triplets,a5ss,smg1
unc-7,X_-_15123363_15123412_15123418,Triplets,a5ss,smg1
unk-1,X_+_8024664_8024667_8024714,Triplets,a5ss,smg1
use-1,I_+_5106388_5106392_5106438,Non-Triplets,a5ss,smg1
vars-1,V_+_8031540_8031544_8031585,Non-Triplets,a5ss,smg1
vit-6,IV_+_8265346_8265382_8265513,Triplets,a5ss,smg1
vps-36,V_-_10959927_10959974_10959976,Non-Triplets,a5ss,smg1
W04A8.1,I_-_13836838_13836886_13836932,Non-Triplets,a5ss,smg1
W04E12.5,V_+_19747765_19747791_19748288,Non-Triplets,a5ss,smg1
W06D4.3,I_+_9059054_9059096_9059584,Triplets,a5ss,smg1
Y102A11A.9,X_+_2017278_2017313_2017629,Non-Triplets,a5ss,smg1
Y106G6D.5,I_-_10120797_10120839_10120843,Non-Triplets,a5ss,smg1
Y11D7A.10,IV_-_9259649_9259694_9259704,Non-Triplets,a5ss,smg1
Y17G7B.8,II_-_12026574_12026847_12026907,Triplets,a5ss,smg1
Y18H1A.11,I_+_683089_683153_683225,Non-Triplets,a5ss,smg1
Y20C6A.1,V_-_17375189_17375280_17375308,Non-Triplets,a5ss,smg1
Y25C1A.8,II_-_3074629_3075720_3075725,Non-Triplets,a5ss,smg1
Y2H9A.4,V_+_13446714_13446723_13447095,Triplets,a5ss,smg1
Y37H2A.12,V_-_18129484_18129561_18129588,Triplets,a5ss,smg1
Y37H9A.1,I_+_13774810_13774814_13775817,Non-Triplets,a5ss,smg1
Y38C1AA.1,IV_+_215305_215314_216869,Triplets,a5ss,smg1
Y39A1A.3,III_-_10595886_10596204_10596227,Non-Triplets,a5ss,smg1
Y39F10C.1,II_+_678152_678176_678226,Triplets,a5ss,smg1
Y41D4A.6,IV_-_1741432_1741478_1741484,Triplets,a5ss,smg1
Y41D4A.6,IV_-_1745300_1745343_1745347,Non-Triplets,a5ss,smg1
Y45F10D.6,IV_-_13797295_13797742_13797756,Non-Triplets,a5ss,smg1
Y45F3A.8,III_-_10590768_10590834_10590941,Non-Triplets,a5ss,smg1
Y46G5A.29,II_+_12857520_12857524_12857590,Non-Triplets,a5ss,smg1
Y47G6A.19,I_-_3526607_3526654_3526663,Triplets,a5ss,smg1
Y48G1A.1,I_+_349680_349767_350183,Triplets,a5ss,smg1
Y4C6B.7,IV_-_5351583_5351797_5351805,Non-Triplets,a5ss,smg1
Y51H7C.9,II_-_1409412_1409517_1409542,Non-Triplets,a5ss,smg1
Y53F4B.23,II_+_15124645_15124678_15125620,Triplets,a5ss,smg1
Y54E5B.2,I_-_14819974_14820019_14820026,Non-Triplets,a5ss,smg1
Y55B1BR.6,III_-_454391_455043_455088,Triplets,a5ss,smg1
Y57E12AL.1,V_+_7062058_7062076_7062187,Triplets,a5ss,smg1
Y60A3A.16,V_-_19922290_19922389_19922396,Non-Triplets,a5ss,smg1
Y69E1A.8,IV_+_10967173_10967247_10967292,Non-Triplets,a5ss,smg1
Y69H2.9,V_+_18703614_18703633_18704380,Non-Triplets,a5ss,smg1
Y71F9AL.8,I_+_2878733_2878784_2878831,Triplets,a5ss,smg1
Y71F9B.9,I_-_2760455_2760942_2760946,Non-Triplets,a5ss,smg1
Y71H2AM.20,III_-_2782951_2783912_2783933,Triplets,a5ss,smg1
Y73C8B.1,V_-_3196464_3196519_3196596,Non-Triplets,a5ss,smg1
Y75B12B.1,V_+_15185222_15185271_15185316,Non-Triplets,a5ss,smg1
Y87G2A.16,I_+_13560933_13560984_13561410,Triplets,a5ss,smg1
Y95B8A.6,I_+_888058_888066_888148,Non-Triplets,a5ss,smg1
yars-2,IV_-_4712393_4712439_4712453,Non-Triplets,a5ss,smg1
ZC13.1,X_+_877596_877644_877693,Triplets,a5ss,smg1
ZC266.1,V_-_4696878_4696967_4697017,Non-Triplets,a5ss,smg1
ZC477.3,IV_+_7104426_7104444_7104506,Triplets,a5ss,smg1
ZC513.2,V_+_8056495_8056500_8056544,Non-Triplets,a5ss,smg1
zhp-3,I_-_8530708_8530751_8530755,Non-Triplets,a5ss,smg1
zip-12,III_+_12330600_12330663_12330737,Triplets,a5ss,smg1
ZK1128.1,III_-_10114366_10114406_10114411,Non-Triplets,a5ss,smg1
ZK250.13,II_-_1938294_1938806_1938852,Non-Triplets,a5ss,smg1
ZK287.1,V_+_9668974_9668986_9669715,Triplets,a5ss,smg1
ZK418.2,III_+_7092467_7092574_7092660,Non-Triplets,a5ss,smg1
ZK470.2,X_+_4146559_4146642_4146759,Non-Triplets,a5ss,smg1
ZK470.6,X_-_4176363_4176482_4176500,Triplets,a5ss,smg1
ZK892.4,II_+_10007745_10007817_10007921,Triplets,a5ss,smg1
ZK899.1,X_+_9447412_9447449_9447577,Non-Triplets,a5ss,smg1
zmp-2,III_+_2638675_2638677_2638724,Non-Triplets,a5ss,smg1
zyg-1,II_+_5649806_5649810_5649860,Non-Triplets,a5ss,smg1
egl-15,X_+_11017505_11017579-11017930_11017944-11018139_11018213,Triplets,MXE,smg1
gly-6,III_-_4325355_4325418-4325523_4325534-4325642_4325744,Triplets,MXE,smg1
pdfr-1,III_-_6636115_6636401-6636556_6636892-6637017_6638068,Triplets,MXE,smg1
pqn-72,I_-_3274163_3274275-3274812_3274929-3275010_3276664,Triplets,MXE,smg1
slo-1,V_+_18498843_18499581-18499694_18500550-18500663_18500998,Triplets,MXE,smg1
unc-32,III_+_8909111_8909232-8909355_8910080-8910221_8910332,Triplets,MXE,smg1
B0379.2,I_-_10071620_10071666_10071735_10071782,Triplets,cassette,smg2
dys-1,I_-_11545540_11545666_11545699_11546116,Triplets,cassette,smg2
vab-10,I_-_11777170_11777359_11777698_11777950,Triplets,cassette,smg2
Y105E8A.25,I_-_14567497_14569916_14569940_14570051,Triplets,cassette,smg2
Y71F9B.6,I_-_2725401_2725757_2725907_2725984,Triplets,cassette,smg2
fhod-1,I_-_5061998_5062124_5062598_5063149,Triplets,cassette,smg2
frm-4,I_-_5407203_5407479_5407503_5407571,Triplets,cassette,smg2
zipt-11,I_-_5508086_5508464_5508536_5508665,Triplets,cassette,smg2
pqn-52,I_-_5569199_5569544_5569568_5569703,Triplets,cassette,smg2
zipt-2.4,I_-_5671250_5671840_5671948_5672051,Triplets,cassette,smg2
hpo-11,I_-_7143369_7144561_7144603_7145450,Triplets,cassette,smg2
lin-10,I_-_8115308_8115783_8115867_8116641,Triplets,cassette,smg2
T19A6.1,I_-_8380445_8380910_8380985_8388026,Triplets,cassette,smg2
T08G11.1,I_-_8909147_8909272_8909353_8909583,Triplets,cassette,smg2
blmp-1,I_+_10412946_10413361_10413409_10413491,Triplets,cassette,smg2
cdk-9,I_+_11323581_11324871_11324919_11325745,Triplets,cassette,smg2
nlp-38,I_+_13403473_13403557_13403614_13403731,Triplets,cassette,smg2
peel-1,I_+_2354780_2355573_2355702_2355969,Triplets,cassette,smg2
Y47G6A.7,I_+_3506240_3507089_3507164_3508220,Triplets,cassette,smg2
nab-1,I_+_4231225_4231573_4231762_4232494,Triplets,cassette,smg2
met-1,I_+_4256880_4256971_4257106_4257700,Triplets,cassette,smg2
mes-3,I_+_4999690_4999789_4999846_5000235,Triplets,cassette,smg2
tom-1,I_+_5557782_5557959_5557971_5559327,Triplets,cassette,smg2
F46F11.1,I_+_5628588_5628886_5628928_5629906,Triplets,cassette,smg2
hpo-27,I_+_5912364_5912512_5912683_5913052,Triplets,cassette,smg2
C01H6.8,I_+_7228066_7228350_7228548_7228827,Triplets,cassette,smg2
unc-13,I_+_7444151_7445011_7445020_7445375,Triplets,cassette,smg2
rme-8,I_+_8092281_8092391_8092415_8093335,Triplets,cassette,smg2
din-1,II_-_11623796_11623935_11624523_11624627,Triplets,cassette,smg2
Y46G5A.15,II_-_12784438_12785071_12785125_12785317,Triplets,cassette,smg2
acl-7,II_-_12814249_12814795_12814909_12815146,Triplets,cassette,smg2
C13B4.1,II_-_14470631_14470733_14470877_14471657,Triplets,cassette,smg2
rsp-4,II_-_5387949_5388149_5388335_5388425,Triplets,cassette,smg2
T25D10.4,II_-_6408525_6409751_6409886_6410081,Triplets,cassette,smg2
him-14,II_-_7068720_7068764_7068830_7069111,Triplets,cassette,smg2
C23H3.9,II_-_74882_75544_75715_76935,Triplets,cassette,smg2
glr-4,II_-_7785506_7786390_7786432_7786597,Triplets,cassette,smg2
swsn-7,II_-_8024597_8024975_8025104_8025191,Triplets,cassette,smg2
F46C5.6,II_-_8843383_8843562_8843628_8843703,Triplets,cassette,smg2
ptp-3,II_+_10984121_10984201_10984273_10984383,Triplets,cassette,smg2
tag-10,II_+_13635762_13636218_13636272_13636749,Triplets,cassette,smg2
sea-2,II_+_3965554_3965651_3966086_3966384,Triplets,cassette,smg2
cpna-1,II_+_4206039_4206219_4206267_4206641,Triplets,cassette,smg2
pqn-35,II_+_4625039_4625095_4625149_4625218,Triplets,cassette,smg2
clr-1,II_+_5468231_5468308_5468413_5468882,Triplets,cassette,smg2
clr-1,II_+_5468983_5469108_5469174_5469387,Triplets,cassette,smg2
ifb-2,II_+_5752721_5752816_5752867_5753453,Triplets,cassette,smg2
gyf-1,II_+_6684801_6685108_6685312_6685786,Triplets,cassette,smg2
ceh-38,II_+_6954029_6954162_6954249_6954377,Triplets,cassette,smg2
C15F1.1,II_+_6990724_6990875_6990923_6991131,Triplets,cassette,smg2
unc-104,II_+_7004790_7005975_7006116_7006468,Triplets,cassette,smg2
ubc-24,II_+_8406209_8406252_8406348_8406390,Triplets,cassette,smg2
mel-11,II_+_9361866_9362043_9362373_9362966,Triplets,cassette,smg2
uaf-1,III_-_1067952_1068035_1068251_1070421,Triplets,cassette,smg2
tra-1,III_-_11176200_11177803_11177866_11179082,Triplets,cassette,smg2
pod-1,III_-_13521404_13523744_13523876_13524029,Triplets,cassette,smg2
dpy-1,III_-_2035134_2035655_2035673_2036005,Triplets,cassette,smg2
dpy-1,III_-_2045099_2045200_2045275_2045932,Triplets,cassette,smg2
cic-1,III_-_2395968_2398390_2398585_2400679,Triplets,cassette,smg2
daf-2,III_-_3006037_3006978_3007224_3008608,Triplets,cassette,smg2
H06I04.6,III_-_3062885_3063007_3063109_3063959,Triplets,cassette,smg2
Y50D7A.8,III_-_337011_337954_338056_338294,Triplets,cassette,smg2
gei-4,III_-_345858_346022_346109_346287,Triplets,cassette,smg2
stim-1,III_-_409996_410346_410406_410546,Triplets,cassette,smg2
oxy-4,III_-_5156070_5156824_5156872_5157188,Triplets,cassette,smg2
Y55B1AR.2,III_-_592143_593370_593595_593925,Triplets,cassette,smg2
mvk-1,III_-_6130050_6130211_6130490_6130779,Triplets,cassette,smg2
mvk-1,III_-_6131747_6132777_6133104_6136113,Triplets,cassette,smg2
efk-1,III_-_6166295_6166440_6166464_6166517,Triplets,cassette,smg2
Y102E9.5,III_-_6728420_6728659_6728731_6728775,Triplets,cassette,smg2
flap-1,III_-_6927716_6927765_6927825_6928558,Triplets,cassette,smg2
pat-12,III_-_729193_729317_729458_729578,Triplets,cassette,smg2
dagl-2,III_-_780858_780977_781055_781622,Triplets,cassette,smg2
gei-8,III_-_8114090_8114524_8114773_8115177,Triplets,cassette,smg2
ZK370.4,III_-_8728483_8728659_8728692_8728751,Triplets,cassette,smg2
mig-22,III_-_8766395_8766523_8766556_8766639,Triplets,cassette,smg2
clip-1,III_-_9266198_9267415_9267619_9267822,Triplets,cassette,smg2
mua-3,III_+_10168124_10168173_10168203_10170113,Triplets,cassette,smg2
spat-2,III_+_11042259_11042951_11042990_11043048,Triplets,cassette,smg2
W06F12.3,III_+_13736156_13736214_13736274_13736325,Triplets,cassette,smg2
pqn-41,III_+_1932374_1933197_1933302_1934182,Triplets,cassette,smg2
E02H9.3,III_+_2462045_2462194_2462329_2462472,Triplets,cassette,smg2
smg-6,III_+_2480039_2480746_2480812_2481896,Triplets,cassette,smg2
feh-1,III_+_2556678_2556936_2556999_2557621,Triplets,cassette,smg2
gei-1,III_+_3356748_3356892_3357024_3357400,Triplets,cassette,smg2
golg-4,III_+_3420444_3421124_3421208_3421894,Triplets,cassette,smg2
cisd-3.1,III_+_4543393_4543770_4543971_4545714,Triplets,cassette,smg2
F35G12.5,III_+_4584668_4584880_4584994_4585178,Triplets,cassette,smg2
gop-1,III_+_5256758_5256857_5256917_5257003,Triplets,cassette,smg2
daf-4,III_+_5626872_5628495_5628558_5628667,Triplets,cassette,smg2
par-3,III_+_5671847_5672220_5672367_5672470,Triplets,cassette,smg2
T04C9.1,III_+_6004641_6004804_6004948_6005249,Triplets,cassette,smg2
gar-2,III_+_6319456_6319567_6319606_6320317,Triplets,cassette,smg2
rbf-1,III_+_6698910_6699076_6699130_6699242,Triplets,cassette,smg2
lim-8,III_+_6813631_6814174_6814717_6815002,Triplets,cassette,smg2
fbn-1,III_+_7637256_7637355_7637496_7637798,Triplets,cassette,smg2
clp-1,III_+_7985175_7985342_7985351_7985663,Triplets,cassette,smg2
clec-149,III_+_824280_824325_824373_825376,Triplets,cassette,smg2
R05D3.12,III_+_8384232_8384376_8384550_8385298,Triplets,cassette,smg2
K02F3.2,III_+_847270_847690_847714_848339,Triplets,cassette,smg2
sma-2,III_+_8752047_8754855_8754984_8755038,Triplets,cassette,smg2
rgr-1,III_+_9396699_9396930_9396948_9397858,Triplets,cassette,smg2
unc-16,III_+_9553723_9554097_9554181_9554441,Triplets,cassette,smg2
unc-43,IV_-_10334169_10336111_10336264_10337630,Triplets,cassette,smg2
T12G3.2,IV_-_12039332_12039389_12039461_12039508,Triplets,cassette,smg2
F08G5.3,IV_-_12413239_12413744_12413801_12413852,Triplets,cassette,smg2
col-99,IV_-_139496_139550_139595_139728,Triplets,cassette,smg2
tag-273,IV_-_14503724_14504012_14504036_14505030,Triplets,cassette,smg2
map-2,IV_-_16853463_16853743_16853815_16854829,Triplets,cassette,smg2
hlh-30,IV_-_4018161_4018256_4018331_4018485,Triplets,cassette,smg2
pqn-22,IV_-_6027524_6028970_6029108_6029155,Triplets,cassette,smg2
unc-77,IV_-_6157709_6157827_6157914_6158319,Triplets,cassette,smg2
deb-1,IV_-_7085857_7086066_7086099_7086181,Triplets,cassette,smg2
F33D4.6,IV_-_7715147_7715311_7715383_7715467,Triplets,cassette,smg2
C06A6.4,IV_-_7827105_7827420_7827462_7827567,Triplets,cassette,smg2
clec-51,IV_-_8162130_8162289_8162529_8162575,Triplets,cassette,smg2
pezo-1,IV_-_9364178_9364719_9364833_9365069,Triplets,cassette,smg2
rbm-39,IV_+_1012957_1013074_1013140_1013330,Triplets,cassette,smg2
let-653,IV_+_11888584_11888696_11888816_11889555,Triplets,cassette,smg2
best-22,IV_+_12352311_12353013_12353055_12353142,Triplets,cassette,smg2
unc-31,IV_+_12777954_12779433_12779469_12780867,Triplets,cassette,smg2
Y64G10A.7,IV_+_14309513_14309906_14310032_14311583,Triplets,cassette,smg2
Y57G11C.42,IV_+_14736923_14738281_14738608_14741629,Triplets,cassette,smg2
eps-8,IV_+_14893964_14894166_14894241_14894339,Triplets,cassette,smg2
clec-199,IV_+_17356590_17356905_17356947_17357209,Triplets,cassette,smg2
denn-4,IV_+_1935604_1936376_1936415_1937423,Triplets,cassette,smg2
lgc-22,IV_+_4302466_4302571_4302619_4302772,Triplets,cassette,smg2
jmjd-1.2,IV_+_4661310_4661356_4661395_4661451,Triplets,cassette,smg2
unc-44,IV_+_5981422_5982282_5982300_5982433,Triplets,cassette,smg2
zen-4,IV_+_6120759_6120899_6121097_6121342,Triplets,cassette,smg2
unc-82,IV_+_7437067_7437264_7437387_7437477,Triplets,cassette,smg2
unc-82,IV_+_7437859_7437937_7438054_7438186,Triplets,cassette,smg2
kvs-5,IV_+_751288_751380_751434_751581,Triplets,cassette,smg2
itr-1,IV_+_7691815_7691893_7691926_7692129,Triplets,cassette,smg2
C49H3.6,IV_+_7905928_7906034_7906196_7906781,Triplets,cassette,smg2
grsp-2,IV_+_8817993_8818117_8818153_8818304,Triplets,cassette,smg2
wnk-1,IV_+_9208516_9209093_9209576_9210362,Triplets,cassette,smg2
grl-7,V_-_11345803_11346168_11346225_11346416,Triplets,cassette,smg2
madd-2,V_-_1226107_1226841_1226883_1226956,Triplets,cassette,smg2
C14C10.2,V_-_12591347_12591413_12591482_12591527,Triplets,cassette,smg2
tank-1,V_-_1281387_1281506_1281620_1281696,Triplets,cassette,smg2
egl-2,V_-_1293777_1294496_1294520_1295242,Triplets,cassette,smg2
uig-1,V_-_13275396_13275568_13275685_13275875,Triplets,cassette,smg2
rft-2,V_-_4446215_4447027_4447066_4448450,Triplets,cassette,smg2
R02F11.3,V_-_4804439_4805150_4805216_4805437,Triplets,cassette,smg2
mlk-1,V_-_5059549_5059806_5059863_5059911,Triplets,cassette,smg2
mlk-1,V_-_5060204_5060313_5060556_5060960,Triplets,cassette,smg2
C18C4.7,V_-_5550880_5551610_5551682_5551771,Triplets,cassette,smg2
pcm-1,V_-_5962744_5962797_5962902_5963081,Triplets,cassette,smg2
W02F12.4,V_-_6705292_6706047_6706155_6706196,Triplets,cassette,smg2
T19A5.3,V_-_8941580_8941675_8941831_8941921,Triplets,cassette,smg2
lea-1,V_+_10022534_10022676_10023048_10023557,Triplets,cassette,smg2
egl-9,V_+_10475557_10475641_10475704_10476277,Triplets,cassette,smg2
nrx-1,V_+_10842493_10842991_10843519_10845643,Triplets,cassette,smg2
C50B8.6,V_+_13579496_13579646_13579778_13580391,Triplets,cassette,smg2
set-5,V_+_14705492_14705817_14705931_14706112,Triplets,cassette,smg2
nhr-65,V_+_18844074_18844254_18844362_18845179,Triplets,cassette,smg2
F59A7.5,V_+_2024014_2024191_2024314_2024477,Triplets,cassette,smg2
unc-80,V_+_20893499_20893584_20893620_20894012,Triplets,cassette,smg2
egl-8,V_+_23294_23561_23645_23791,Triplets,cassette,smg2
egl-8,V_+_30297_31339_31582_35013,Triplets,cassette,smg2
egl-8,V_+_38269_38990_39026_40452,Triplets,cassette,smg2
C33G8.2,V_+_7010280_7010377_7010401_7010504,Triplets,cassette,smg2
spas-1,V_+_9176326_9176419_9176602_9176701,Triplets,cassette,smg2
dop-2,V_+_9611364_9611965_9612397_9612730,Triplets,cassette,smg2
C14H10.2,X_-_10244292_10244604_10244772_10245057,Triplets,cassette,smg2
mig-15,X_-_10423811_10424121_10424148_10424230,Triplets,cassette,smg2
C34F6.10,X_-_11234311_11234366_11234438_11234506,Triplets,cassette,smg2
slo-2,X_-_11394996_11395184_11395220_11395265,Triplets,cassette,smg2
hum-4,X_-_11425448_11425493_11425604_11425680,Triplets,cassette,smg2
gei-3,X_-_12811854_12811904_12812006_12812455,Triplets,cassette,smg2
hlb-1,X_-_13869104_13869747_13869888_13870261,Triplets,cassette,smg2
let-2,X_-_16381937_16382204_16382330_16382910,Triplets,cassette,smg2
tag-343,X_-_16670484_16671220_16671607_16671685,Triplets,cassette,smg2
C30G4.4,X_-_17058246_17059197_17059224_17059316,Triplets,cassette,smg2
F54G2.1,X_-_2622925_2623288_2623312_2623623,Triplets,cassette,smg2
unc-2,X_-_2713396_2714633_2714687_2715090,Triplets,cassette,smg2
gpcp-1,X_-_3109688_3109803_3109881_3109940,Triplets,cassette,smg2
C18B2.5,X_-_3610198_3610263_3610341_3610388,Triplets,cassette,smg2
C24A8.6,X_-_4330679_4331028_4331100_4331145,Triplets,cassette,smg2
mct-4,X_-_4922088_4922706_4922841_4922928,Triplets,cassette,smg2
ags-3,X_-_5296957_5297204_5297405_5297563,Triplets,cassette,smg2
lgx-1,X_-_5531241_5535224_5535356_5535408,Triplets,cassette,smg2
lgx-1,X_-_5535871_5536272_5536416_5536497,Triplets,cassette,smg2
lgx-1,X_-_5536636_5536779_5536932_5537023,Triplets,cassette,smg2
F14B8.5,X_-_6927660_6927816_6927924_6928505,Triplets,cassette,smg2
C36B7.5,X_-_7090476_7090674_7090755_7090799,Triplets,cassette,smg2
sli-1,X_-_720923_722152_722278_722334,Triplets,cassette,smg2
F46H5.7,X_-_7239585_7239824_7239842_7240085,Triplets,cassette,smg2
sli-1,X_-_725267_725540_725591_725705,Triplets,cassette,smg2
daf-3,X_-_823813_824067_824169_825072,Triplets,cassette,smg2
C33D3.3,X_+_10485780_10485839_10485890_10485937,Triplets,cassette,smg2
tmc-1,X_+_1174607_1174885_1175053_1175167,Triplets,cassette,smg2
adt-1,X_+_12687298_12687428_12687602_12687685,Triplets,cassette,smg2
pqn-18,X_+_12915523_12915729_12915912_12916157,Triplets,cassette,smg2
H11E01.3,X_+_1611869_1612505_1612562_1613169,Triplets,cassette,smg2
mbl-1,X_+_17005706_17006972_17007197_17008198,Triplets,cassette,smg2
Y102A11A.2,X_+_2029441_2029484_2029541_2029589,Triplets,cassette,smg2
gbb-1,X_+_2962687_2964156_2964288_2966248,Triplets,cassette,smg2
C12D12.1,X_+_3504097_3504265_3504628_3504698,Triplets,cassette,smg2
mec-2,X_+_5587798_5587987_5590327_5590475,Triplets,cassette,smg2
twnk-1,X_+_5795396_5795486_5795540_5795927,Triplets,cassette,smg2
T25B2.2,X_+_6170267_6170539_6170656_6170698,Triplets,cassette,smg2
glt-4,X_+_6406340_6406429_6406504_6406686,Triplets,cassette,smg2
syd-9,X_+_7218605_7220176_7220227_7220971,Triplets,cassette,smg2
pes-8,X_+_9253624_9253708_9253843_9254144,Triplets,cassette,smg2
fln-2,X_+_9416488_9416754_9416847_9416922,Triplets,cassette,smg2
F49E2.5,X_+_9556834_9556957_9557050_9557216,Triplets,cassette,smg2
F10C1.8,II_+_5754523_5755894_5755948_5756005,Triplets,cassette,smg2
dsc-4,IV_-_317952_318046_318130_318187,Triplets,cassette,smg2
cal-5,X_-_5075752_5076175_5076400_5076458,Triplets,cassette,smg2
ifc-1,V_+_2881544_2881699_2881765_2881825,Triplets,cassette,smg2
nuaf-3,IV_+_11184401_11184444_11184555_11184980,Triplets,cassette,smg2
parg-1,IV_+_8748968_8749078_8749180_8749945,Triplets,cassette,smg2
tag-241,X_+_11834125_11834387_11834516_11834842,Triplets,cassette,smg2
T06G6.6,I_+_12718439_12718766_12718847_12718953,Triplets,cassette,smg2
C07A12.7,X_-_4518685_4519351_4519453_4519519,Triplets,cassette,smg2
tcer-1,II_-_7049826_7049885_7049912_7049969,Triplets,cassette,smg2
lsy-12,V_-_9852730_9853370_9853505_9853639,Triplets,cassette,smg2
coa-4,IV_-_9334405_9334458_9334557_9335264,Triplets,cassette,smg2
ajm-1,X_+_9109260_9109673_9109796_9109916,Triplets,cassette,smg2
rme-1,V_+_6216418_6216479_6216494_6216787,Triplets,cassette,smg2
cdc-14,II_-_5590984_5591443_5591485_5591573,Triplets,cassette,smg2
C30H6.5,IV_+_17371965_17373478_17373718_17373800,Triplets,cassette,smg2
ret-1,V_-_14834572_14836336_14836417_14838080,Triplets,cassette,smg2
icln-1,IV_-_9095179_9095238_9095298_9095341,Triplets,cassette,smg2
col-99,IV_-_141418_141714_141750_142258,Triplets,cassette,smg2
rbf-1,III_+_6700586_6701098_6701350_6702169,Triplets,cassette,smg2
Y105E8A.1,I_-_14341941_14342043_14342113_14342183,Non-Triplets,cassette,smg2
ztf-3,I_-_286420_286873_286997_287507,Non-Triplets,cassette,smg2
rga-2,I_+_11984745_11984966_11985072_11985268,Non-Triplets,cassette,smg2
ztf-4,I_+_6927758_6927995_6928131_6928481,Non-Triplets,cassette,smg2
cbl-1,I_+_9328074_9328774_9329309_9329378,Non-Triplets,cassette,smg2
shn-1,II_-_11385154_11385777_11385931_11386067,Non-Triplets,cassette,smg2
paic-1,II_-_4370342_4370395_4370513_4370669,Non-Triplets,cassette,smg2
camt-1,II_-_4491779_4492086_4492120_4492203,Non-Triplets,cassette,smg2
tiar-1,II_-_5714157_5714292_5714356_5714492,Non-Triplets,cassette,smg2
F58F12.2,II_-_6387816_6387871_6387899_6387944,Non-Triplets,cassette,smg2
aqp-2,II_-_9259384_9259589_9259617_9259669,Non-Triplets,cassette,smg2
ptb-1,II_+_10688040_10688476_10688510_10688756,Non-Triplets,cassette,smg2
C05D12.3,II_+_11425471_11426160_11426302_11426373,Non-Triplets,cassette,smg2
F53A10.2,II_+_1197517_1201529_1201815_1211075,Non-Triplets,cassette,smg2
F42G4.2,II_+_13049093_13049266_13049360_13049410,Non-Triplets,cassette,smg2
ephx-1,II_+_4014432_4014941_4015083_4015248,Non-Triplets,cassette,smg2
Y39A1A.2,III_-_10602047_10602705_10602934_10603068,Non-Triplets,cassette,smg2
pes-4,III_-_1217809_1218716_1218792_1219385,Non-Triplets,cassette,smg2
Y76A2B.5,III_-_13548771_13548823_13548878_13548937,Non-Triplets,cassette,smg2
snf-6,III_-_1531831_1532191_1532285_1532668,Non-Triplets,cassette,smg2
Y71H2AM.14,III_-_2746022_2746390_2746430_2746476,Non-Triplets,cassette,smg2
dpff-1,III_-_5904452_5905244_5905347_5905395,Non-Triplets,cassette,smg2
R01H2.7,III_-_7035513_7036207_7036364_7036669,Non-Triplets,cassette,smg2
ZK418.13,III_-_7074829_7075132_7075310_7075672,Non-Triplets,cassette,smg2
Y70G10A.3,III_+_10243652_10243753_10243844_10244327,Non-Triplets,cassette,smg2
fbxa-219,III_+_2291539_2292345_2292958_2293946,Non-Triplets,cassette,smg2
asd-1,III_+_4197327_4198868_4199115_4199983,Non-Triplets,cassette,smg2
Y42G9A.1,III_+_6150384_6153511_6153620_6153684,Non-Triplets,cassette,smg2
dnj-10,III_+_8632790_8633061_8633176_8633244,Non-Triplets,cassette,smg2
W01B6.3,IV_-_10070967_10071400_10071473_10071513,Non-Triplets,cassette,smg2
sfa-1,IV_-_17108034_17108479_17108552_17108782,Non-Triplets,cassette,smg2
F42A6.6,IV_-_3334245_3335056_3335147_3336019,Non-Triplets,cassette,smg2
tat-2,IV_-_4828111_4828526_4828644_4828749,Non-Triplets,cassette,smg2
Y54G2A.45,IV_+_2807964_2808217_2808371_2808823,Non-Triplets,cassette,smg2
tsen-34,IV_+_4178556_4178735_4179009_4179261,Non-Triplets,cassette,smg2
pct-1,IV_+_8178681_8184694_8185385_8185623,Non-Triplets,cassette,smg2
ZK856.5,V_-_10187476_10189269_10189315_10189759,Non-Triplets,cassette,smg2
fubl-1,V_-_10238111_10238291_10238343_10238739,Non-Triplets,cassette,smg2
rdy-2,V_-_13598725_13598893_13598969_13599067,Non-Triplets,cassette,smg2
lmd-3,V_-_8430602_8432034_8432134_8432843,Non-Triplets,cassette,smg2
tos-1,V_-_9343416_9343500_9343567_9343674,Non-Triplets,cassette,smg2
ttr-11,V_+_20604007_20604051_20604091_20604266,Non-Triplets,cassette,smg2
kel-8,V_+_2684657_2685355_2685437_2685721,Non-Triplets,cassette,smg2
unc-132,V_+_3692058_3695970_3696235_3697450,Non-Triplets,cassette,smg2
K08B12.3,V_+_6235636_6236730_6236821_6236870,Non-Triplets,cassette,smg2
sma-5,X_-_11998091_11998310_11998407_11998498,Non-Triplets,cassette,smg2
sav-1,X_-_2285526_2285569_2285651_2285841,Non-Triplets,cassette,smg2
fox-1,X_-_2446983_2447342_2447538_2448760,Non-Triplets,cassette,smg2
ZK154.6,X_-_7790648_7790756_7790874_7792707,Non-Triplets,cassette,smg2
C29F7.1,X_+_13412899_13413148_13413281_13413325,Non-Triplets,cassette,smg2
dyn-1,X_+_15572340_15572513_15572595_15572875,Non-Triplets,cassette,smg2
pbo-6,X_+_17432311_17432673_17432773_17432848,Non-Triplets,cassette,smg2
fubl-3,X_+_17434578_17434916_17434986_17435412,Non-Triplets,cassette,smg2
lec-9,X_+_17600853_17601054_17601151_17601224,Non-Triplets,cassette,smg2
C07B5.4,X_+_9532651_9533747_9533868_9533911,Non-Triplets,cassette,smg2
rsp-7,II_+_10659715_10659786_10659862_10660030,Non-Triplets,cassette,smg2
cgt-2,X_+_17696722_17697159_17697394_17697977,Non-Triplets,cassette,smg2
viln-1,I_+_4753871_4755035_4755189_4756018,Non-Triplets,cassette,smg2
scrm-1,I_-_11688988_11689034_11689113_11689343,Non-Triplets,cassette,smg2
tnt-3,X_-_7940624_7940796_7940824_7940882,Non-Triplets,cassette,smg2
ech-1.2,I_-_6209402_6209453_6209469_6209532,Non-Triplets,cassette,smg2
ugt-2,V_+_10399344_10399391_10399434_10399698,Non-Triplets,cassette,smg2
tag-244,IV_+_1551772_1551903_1552126_1552372,Non-Triplets,cassette,smg2
T14G8.2,X_+_12858098_12858212_12858723_12859033,Non-Triplets,cassette,smg2
B0511.11,I_-_10650430_10653798_10654112_10654159,Non-Triplets,cassette,smg2
larp-5,I_-_3737478_3738570_3738758_3740255,Non-Triplets,cassette,smg2
hrpf-1,I_-_6753802_6754416_6754664_6755163,Non-Triplets,cassette,smg2
hrpk-1,I_+_6318274_6318361_6318405_6318590,Non-Triplets,cassette,smg2
ilkp-1,II_+_11051297_11051337_11051444_11051497,Non-Triplets,cassette,smg2
F40F8.1,II_+_11127667_11127709_11127876_11128379,Non-Triplets,cassette,smg2
Y46E12BL.2,II_+_15233564_15234486_15234560_15234608,Non-Triplets,cassette,smg2
etr-1,II_+_164826_166070_166150_166751,Non-Triplets,cassette,smg2
W06B4.2,II_+_4468483_4469083_4469274_4469450,Non-Triplets,cassette,smg2
T25D10.1,II_+_6404418_6404466_6404540_6404583,Non-Triplets,cassette,smg2
mak-1,II_+_8746134_8746354_8746479_8746586,Non-Triplets,cassette,smg2
shk-1,II_+_9767508_9767593_9767613_9767722,Non-Triplets,cassette,smg2
tba-7,III_-_11371320_11371360_11371509_11371557,Non-Triplets,cassette,smg2
ckr-2,III_-_2010743_2011043_2011111_2011259,Non-Triplets,cassette,smg2
rpn-6.1,III_-_6960940_6961498_6961590_6961906,Non-Triplets,cassette,smg2
zer-1,III_-_882058_882105_882212_883589,Non-Triplets,cassette,smg2
dhhc-4,III_-_9863814_9864305_9864559_9864832,Non-Triplets,cassette,smg2
rps-22,III_+_1950771_1950820_1950996_1951071,Non-Triplets,cassette,smg2
B0244.10,III_+_5735542_5735731_5735904_5736006,Non-Triplets,cassette,smg2
hipr-1,III_+_8724744_8724800_8724847_8724986,Non-Triplets,cassette,smg2
kin-4,IV_+_11445570_11445639_11445908_11446325,Non-Triplets,cassette,smg2
egl-10,V_-_12454649_12455809_12456018_12456496,Non-Triplets,cassette,smg2
ddo-1,V_-_17774768_17775126_17775296_17775373,Non-Triplets,cassette,smg2
ubc-19,V_-_18687773_18688262_18688504_18689523,Non-Triplets,cassette,smg2
nhr-79,V_-_19208603_19208843_19208908_19209100,Non-Triplets,cassette,smg2
W04E12.7,V_-_19736816_19736937_19737038_19737512,Non-Triplets,cassette,smg2
npr-5,V_-_277369_277966_278040_278173,Non-Triplets,cassette,smg2
F25B4.8,V_-_5690263_5690315_5690356_5690431,Non-Triplets,cassette,smg2
inx-10,V_-_9205201_9205402_9205467_9205641,Non-Triplets,cassette,smg2
egl-9,V_+_10474016_10474092_10474187_10474810,Non-Triplets,cassette,smg2
hif-1,V_+_20783222_20783325_20783528_20783736,Non-Triplets,cassette,smg2
[truncated: 923 more rows]
