# Supplementary material for: Pervasive non-triplet alternative splicing drives functional isoform diversity
Source: Nat Commun. 2026 Apr 10;17:5112. doi: 10.1038/s41467-026-71615-5 (PMC13247117; doi:10.1038/s41467-026-71615-5)
Supplement: Supplementary file 10 — Source Data [file 41467_2026_71615_MOESM10_ESM.zip › source data/Fig6/6c.tsv]

Label,Score,Event,Group,Combo
cassette non-triplet,0.59401,Cassette,Non-Triplet,Cassette_Non-Triplet
cassette triplet,0.81497,Cassette,Triplet,Cassette_Triplet
3'ss non-triplet,0.2253069,A3SS,Non-Triplet,A3SS_Non-Triplet
3'ss triplet,0.3747652,A3SS,Triplet,A3SS_Triplet
5'ss non-triplet,0.1208399,A5SS,Non-Triplet,A5SS_Non-Triplet
5'ss triplet,0.2302383,A5SS,Triplet,A5SS_Triplet
cassette non-triplet,0.57154,Cassette,Non-Triplet,Cassette_Non-Triplet
cassette triplet,0.75324,Cassette,Triplet,Cassette_Triplet
3'ss non-triplet,0.147925,A3SS,Non-Triplet,A3SS_Non-Triplet
3'ss triplet,0.130997,A3SS,Triplet,A3SS_Triplet
5'ss non-triplet,0.2527604,A5SS,Non-Triplet,A5SS_Non-Triplet
5'ss triplet,0.1269194,A5SS,Triplet,A5SS_Triplet
cassette non-triplet,0.44252,Cassette,Non-Triplet,Cassette_Non-Triplet
cassette triplet,0.66338,Cassette,Triplet,Cassette_Triplet
3'ss non-triplet,0.160255,A3SS,Non-Triplet,A3SS_Non-Triplet
3'ss triplet,0.2960607,A3SS,Triplet,A3SS_Triplet
5'ss non-triplet,0.1995475,A5SS,Non-Triplet,A5SS_Non-Triplet
5'ss triplet,0.0769398,A5SS,Triplet,A5SS_Triplet
cassette non-triplet,0.31471,Cassette,Non-Triplet,Cassette_Non-Triplet
cassette triplet,0.63555,Cassette,Triplet,Cassette_Triplet
3'ss non-triplet,0.057,A3SS,Non-Triplet,A3SS_Non-Triplet
3'ss triplet,0.2605941,A3SS,Triplet,A3SS_Triplet
5'ss non-triplet,0.6866333,A5SS,Non-Triplet,A5SS_Non-Triplet
5'ss triplet,0.1258785,A5SS,Triplet,A5SS_Triplet
cassette non-triplet,0.21386,Cassette,Non-Triplet,Cassette_Non-Triplet
cassette triplet,0.62784,Cassette,Triplet,Cassette_Triplet
3'ss non-triplet,0.5508321,A3SS,Non-Triplet,A3SS_Non-Triplet
3'ss triplet,0.3586586,A3SS,Triplet,A3SS_Triplet
5'ss non-triplet,0.1506625,A5SS,Non-Triplet,A5SS_Non-Triplet
5'ss triplet,0.3145481,A5SS,Triplet,A5SS_Triplet
cassette non-triplet,0.45886,Cassette,Non-Triplet,Cassette_Non-Triplet
cassette triplet,0.54491,Cassette,Triplet,Cassette_Triplet
3'ss non-triplet,0.1637833,A3SS,Non-Triplet,A3SS_Non-Triplet
3'ss triplet,0.2268736,A3SS,Triplet,A3SS_Triplet
5'ss non-triplet,0.262775,A5SS,Non-Triplet,A5SS_Non-Triplet
5'ss triplet,0.299435,A5SS,Triplet,A5SS_Triplet
cassette non-triplet,0.03426,Cassette,Non-Triplet,Cassette_Non-Triplet
cassette triplet,0.51833,Cassette,Triplet,Cassette_Triplet
3'ss non-triplet,0.2703563,A3SS,Non-Triplet,A3SS_Non-Triplet
3'ss triplet,0.1869357,A3SS,Triplet,A3SS_Triplet
5'ss non-triplet,0.2231567,A5SS,Non-Triplet,A5SS_Non-Triplet
5'ss triplet,0.1810434,A5SS,Triplet,A5SS_Triplet
cassette non-triplet,0.85688,Cassette,Non-Triplet,Cassette_Non-Triplet
cassette triplet,0.51736,Cassette,Triplet,Cassette_Triplet
3'ss non-triplet,0.1436333,A3SS,Non-Triplet,A3SS_Non-Triplet
3'ss triplet,0.1488093,A3SS,Triplet,A3SS_Triplet
5'ss non-triplet,0.2729532,A5SS,Non-Triplet,A5SS_Non-Triplet
5'ss triplet,0.2115197,A5SS,Triplet,A5SS_Triplet
cassette non-triplet,0.62472,Cassette,Non-Triplet,Cassette_Non-Triplet
cassette triplet,0.49066,Cassette,Triplet,Cassette_Triplet
3'ss non-triplet,0.2924669,A3SS,Non-Triplet,A3SS_Non-Triplet
3'ss triplet,0.1530872,A3SS,Triplet,A3SS_Triplet
5'ss non-triplet,0.4142859,A5SS,Non-Triplet,A5SS_Non-Triplet
5'ss triplet,0.3389863,A5SS,Triplet,A5SS_Triplet
cassette non-triplet,0.48752,Cassette,Non-Triplet,Cassette_Non-Triplet
cassette triplet,0.4797,Cassette,Triplet,Cassette_Triplet
3'ss non-triplet,0.3379758,A3SS,Non-Triplet,A3SS_Non-Triplet
3'ss triplet,0.1701375,A3SS,Triplet,A3SS_Triplet
5'ss non-triplet,0.0611905,A5SS,Non-Triplet,A5SS_Non-Triplet
5'ss triplet,0.1843507,A5SS,Triplet,A5SS_Triplet
cassette non-triplet,0.22629,Cassette,Non-Triplet,Cassette_Non-Triplet
cassette triplet,0.46957,Cassette,Triplet,Cassette_Triplet
3'ss non-triplet,0.2930091,A3SS,Non-Triplet,A3SS_Non-Triplet
3'ss triplet,0.1160917,A3SS,Triplet,A3SS_Triplet
5'ss non-triplet,0.1874696,A5SS,Non-Triplet,A5SS_Non-Triplet
5'ss triplet,0.0989889,A5SS,Triplet,A5SS_Triplet
cassette non-triplet,0.34268,Cassette,Non-Triplet,Cassette_Non-Triplet
cassette triplet,0.45066,Cassette,Triplet,Cassette_Triplet
3'ss non-triplet,0.2805483,A3SS,Non-Triplet,A3SS_Non-Triplet
3'ss triplet,0.208075,A3SS,Triplet,A3SS_Triplet
5'ss non-triplet,0.3462875,A5SS,Non-Triplet,A5SS_Non-Triplet
5'ss triplet,0.4202195,A5SS,Triplet,A5SS_Triplet
cassette non-triplet,0.14265,Cassette,Non-Triplet,Cassette_Non-Triplet
cassette triplet,0.41845,Cassette,Triplet,Cassette_Triplet
3'ss non-triplet,0.2425428,A3SS,Non-Triplet,A3SS_Non-Triplet
3'ss triplet,0.1373537,A3SS,Triplet,A3SS_Triplet
5'ss non-triplet,0.112902,A5SS,Non-Triplet,A5SS_Non-Triplet
5'ss triplet,0.1814572,A5SS,Triplet,A5SS_Triplet
cassette non-triplet,0.09664,Cassette,Non-Triplet,Cassette_Non-Triplet
cassette triplet,0.40305,Cassette,Triplet,Cassette_Triplet
3'ss non-triplet,0.2429877,A3SS,Non-Triplet,A3SS_Non-Triplet
3'ss triplet,0.2278588,A3SS,Triplet,A3SS_Triplet
5'ss non-triplet,0.4520942,A5SS,Non-Triplet,A5SS_Non-Triplet
5'ss triplet,0.2406672,A5SS,Triplet,A5SS_Triplet
cassette non-triplet,0.24893,Cassette,Non-Triplet,Cassette_Non-Triplet
cassette triplet,0.38725,Cassette,Triplet,Cassette_Triplet
3'ss non-triplet,0.188224,A3SS,Non-Triplet,A3SS_Non-Triplet
3'ss triplet,0.1190647,A3SS,Triplet,A3SS_Triplet
5'ss non-triplet,0.1553313,A5SS,Non-Triplet,A5SS_Non-Triplet
5'ss triplet,0.228695,A5SS,Triplet,A5SS_Triplet
cassette non-triplet,0.22965,Cassette,Non-Triplet,Cassette_Non-Triplet
cassette triplet,0.34551,Cassette,Triplet,Cassette_Triplet
3'ss non-triplet,0.1854034,A3SS,Non-Triplet,A3SS_Non-Triplet
3'ss triplet,0.4346589,A3SS,Triplet,A3SS_Triplet
5'ss non-triplet,0.1887966,A5SS,Non-Triplet,A5SS_Non-Triplet
5'ss triplet,0.1261551,A5SS,Triplet,A5SS_Triplet
cassette non-triplet,0.08274,Cassette,Non-Triplet,Cassette_Non-Triplet
cassette triplet,0.40882,Cassette,Triplet,Cassette_Triplet
3'ss non-triplet,0.2562849,A3SS,Non-Triplet,A3SS_Non-Triplet
3'ss triplet,0.3550364,A3SS,Triplet,A3SS_Triplet
5'ss non-triplet,0.1906552,A5SS,Non-Triplet,A5SS_Non-Triplet
5'ss triplet,0.2094398,A5SS,Triplet,A5SS_Triplet
cassette non-triplet,0.6511,Cassette,Non-Triplet,Cassette_Non-Triplet
cassette triplet,0.42568,Cassette,Triplet,Cassette_Triplet
3'ss non-triplet,0.1608799,A3SS,Non-Triplet,A3SS_Non-Triplet
3'ss triplet,0.5366891,A3SS,Triplet,A3SS_Triplet
5'ss non-triplet,0.118457,A5SS,Non-Triplet,A5SS_Non-Triplet
5'ss triplet,0.4490032,A5SS,Triplet,A5SS_Triplet
cassette non-triplet,0.54781,Cassette,Non-Triplet,Cassette_Non-Triplet
cassette triplet,0.33885,Cassette,Triplet,Cassette_Triplet
3'ss non-triplet,0.4190288,A3SS,Non-Triplet,A3SS_Non-Triplet
3'ss triplet,0.4753299,A3SS,Triplet,A3SS_Triplet
5'ss non-triplet,0.24573,A5SS,Non-Triplet,A5SS_Non-Triplet
5'ss triplet,0.2558563,A5SS,Triplet,A5SS_Triplet
cassette non-triplet,0.36424,Cassette,Non-Triplet,Cassette_Non-Triplet
cassette triplet,0.25967,Cassette,Triplet,Cassette_Triplet
3'ss non-triplet,0.2034327,A3SS,Non-Triplet,A3SS_Non-Triplet
3'ss triplet,0.5764305,A3SS,Triplet,A3SS_Triplet
5'ss non-triplet,0.1514792,A5SS,Non-Triplet,A5SS_Non-Triplet
5'ss triplet,0.18841,A5SS,Triplet,A5SS_Triplet
cassette non-triplet,0.31204,Cassette,Non-Triplet,Cassette_Non-Triplet
cassette triplet,0.6408,Cassette,Triplet,Cassette_Triplet
3'ss non-triplet,0.41586,A3SS,Non-Triplet,A3SS_Non-Triplet
3'ss triplet,0.4189984,A3SS,Triplet,A3SS_Triplet
5'ss non-triplet,0.2330278,A5SS,Non-Triplet,A5SS_Non-Triplet
5'ss triplet,0.0916283,A5SS,Triplet,A5SS_Triplet
cassette non-triplet,0.18267,Cassette,Non-Triplet,Cassette_Non-Triplet
cassette triplet,0.2807,Cassette,Triplet,Cassette_Triplet
3'ss non-triplet,0.1547258,A3SS,Non-Triplet,A3SS_Non-Triplet
3'ss triplet,0.4027091,A3SS,Triplet,A3SS_Triplet
5'ss non-triplet,0.2474457,A5SS,Non-Triplet,A5SS_Non-Triplet
5'ss triplet,0.3818556,A5SS,Triplet,A5SS_Triplet
cassette non-triplet,0.11004,Cassette,Non-Triplet,Cassette_Non-Triplet
cassette triplet,0.43646,Cassette,Triplet,Cassette_Triplet
3'ss non-triplet,0.11914,A3SS,Non-Triplet,A3SS_Non-Triplet
3'ss triplet,0.4399469,A3SS,Triplet,A3SS_Triplet
5'ss non-triplet,0.450389,A5SS,Non-Triplet,A5SS_Non-Triplet
5'ss triplet,0.1694857,A5SS,Triplet,A5SS_Triplet
cassette non-triplet,0.49224,Cassette,Non-Triplet,Cassette_Non-Triplet
cassette triplet,0.68745,Cassette,Triplet,Cassette_Triplet
3'ss non-triplet,0.3949,A3SS,Non-Triplet,A3SS_Non-Triplet
3'ss triplet,0.4182244,A3SS,Triplet,A3SS_Triplet
5'ss non-triplet,0.2484207,A5SS,Non-Triplet,A5SS_Non-Triplet
5'ss triplet,0.2444107,A5SS,Triplet,A5SS_Triplet
cassette non-triplet,0.32775,Cassette,Non-Triplet,Cassette_Non-Triplet
cassette triplet,0.45315,Cassette,Triplet,Cassette_Triplet
3'ss non-triplet,0.1524748,A3SS,Non-Triplet,A3SS_Non-Triplet
3'ss triplet,0.5999156,A3SS,Triplet,A3SS_Triplet
5'ss non-triplet,0.6766867,A5SS,Non-Triplet,A5SS_Non-Triplet
5'ss triplet,0.18418,A5SS,Triplet,A5SS_Triplet
cassette non-triplet,0.30335,Cassette,Non-Triplet,Cassette_Non-Triplet
cassette triplet,0.81172,Cassette,Triplet,Cassette_Triplet
3'ss non-triplet,0.1282913,A3SS,Non-Triplet,A3SS_Non-Triplet
3'ss triplet,0.3160387,A3SS,Triplet,A3SS_Triplet
5'ss non-triplet,0.2854101,A5SS,Non-Triplet,A5SS_Non-Triplet
5'ss triplet,0.2439283,A5SS,Triplet,A5SS_Triplet
cassette non-triplet,0.10458,Cassette,Non-Triplet,Cassette_Non-Triplet
cassette triplet,0.07145,Cassette,Triplet,Cassette_Triplet
3'ss non-triplet,0.2104188,A3SS,Non-Triplet,A3SS_Non-Triplet
3'ss triplet,0.5256008,A3SS,Triplet,A3SS_Triplet
5'ss non-triplet,0.5,A5SS,Non-Triplet,A5SS_Non-Triplet
5'ss triplet,0.0537446,A5SS,Triplet,A5SS_Triplet
cassette non-triplet,0.48936,Cassette,Non-Triplet,Cassette_Non-Triplet
cassette triplet,0.77396,Cassette,Triplet,Cassette_Triplet
3'ss non-triplet,0.2461667,A3SS,Non-Triplet,A3SS_Non-Triplet
3'ss triplet,0.4133021,A3SS,Triplet,A3SS_Triplet
5'ss non-triplet,0.221895,A5SS,Non-Triplet,A5SS_Non-Triplet
5'ss triplet,0.2237676,A5SS,Triplet,A5SS_Triplet
cassette non-triplet,0.25698,Cassette,Non-Triplet,Cassette_Non-Triplet
cassette triplet,0.62345,Cassette,Triplet,Cassette_Triplet
3'ss non-triplet,0.1437813,A3SS,Non-Triplet,A3SS_Non-Triplet
3'ss triplet,0.5709225,A3SS,Triplet,A3SS_Triplet
5'ss non-triplet,0.7443366,A5SS,Non-Triplet,A5SS_Non-Triplet
5'ss triplet,0.1955194,A5SS,Triplet,A5SS_Triplet
cassette non-triplet,0.14012,Cassette,Non-Triplet,Cassette_Non-Triplet
cassette triplet,0.60754,Cassette,Triplet,Cassette_Triplet
3'ss non-triplet,0.0846681,A3SS,Non-Triplet,A3SS_Non-Triplet
3'ss triplet,0.261524,A3SS,Triplet,A3SS_Triplet
5'ss non-triplet,0.131984,A5SS,Non-Triplet,A5SS_Non-Triplet
5'ss triplet,0.4177007,A5SS,Triplet,A5SS_Triplet
cassette non-triplet,0.14272,Cassette,Non-Triplet,Cassette_Non-Triplet
cassette triplet,0.51243,Cassette,Triplet,Cassette_Triplet
3'ss non-triplet,0.2361,A3SS,Non-Triplet,A3SS_Non-Triplet
3'ss triplet,0.4975114,A3SS,Triplet,A3SS_Triplet
5'ss non-triplet,0.172085,A5SS,Non-Triplet,A5SS_Non-Triplet
5'ss triplet,0.0859318,A5SS,Triplet,A5SS_Triplet
cassette non-triplet,0.12271,Cassette,Non-Triplet,Cassette_Non-Triplet
cassette triplet,0.47255,Cassette,Triplet,Cassette_Triplet
3'ss non-triplet,0.114615,A3SS,Non-Triplet,A3SS_Non-Triplet
3'ss triplet,0.3867652,A3SS,Triplet,A3SS_Triplet
5'ss non-triplet,0.2222417,A5SS,Non-Triplet,A5SS_Non-Triplet
5'ss triplet,0.4076528,A5SS,Triplet,A5SS_Triplet
cassette non-triplet,0.47218,Cassette,Non-Triplet,Cassette_Non-Triplet
cassette triplet,0.35797,Cassette,Triplet,Cassette_Triplet
3'ss non-triplet,0.1937786,A3SS,Non-Triplet,A3SS_Non-Triplet
3'ss triplet,0.3681043,A3SS,Triplet,A3SS_Triplet
5'ss non-triplet,0.3109089,A5SS,Non-Triplet,A5SS_Non-Triplet
5'ss triplet,0.2628894,A5SS,Triplet,A5SS_Triplet
cassette non-triplet,0.05746,Cassette,Non-Triplet,Cassette_Non-Triplet
cassette triplet,0.45675,Cassette,Triplet,Cassette_Triplet
3'ss non-triplet,0.1334563,A3SS,Non-Triplet,A3SS_Non-Triplet
3'ss triplet,0.3973467,A3SS,Triplet,A3SS_Triplet
5'ss non-triplet,0.1533098,A5SS,Non-Triplet,A5SS_Non-Triplet
5'ss triplet,0.1890778,A5SS,Triplet,A5SS_Triplet
cassette non-triplet,0.2234,Cassette,Non-Triplet,Cassette_Non-Triplet
cassette triplet,0.3397,Cassette,Triplet,Cassette_Triplet
3'ss non-triplet,0.0875,A3SS,Non-Triplet,A3SS_Non-Triplet
3'ss triplet,0.3263657,A3SS,Triplet,A3SS_Triplet
5'ss non-triplet,0.3188313,A5SS,Non-Triplet,A5SS_Non-Triplet
5'ss triplet,0.3304217,A5SS,Triplet,A5SS_Triplet
cassette non-triplet,0.40737,Cassette,Non-Triplet,Cassette_Non-Triplet
cassette triplet,0.29046,Cassette,Triplet,Cassette_Triplet
3'ss non-triplet,0.078625,A3SS,Non-Triplet,A3SS_Non-Triplet
3'ss triplet,0.3183002,A3SS,Triplet,A3SS_Triplet
5'ss non-triplet,0.1233167,A5SS,Non-Triplet,A5SS_Non-Triplet
5'ss triplet,0.4066147,A5SS,Triplet,A5SS_Triplet
cassette non-triplet,0.42651,Cassette,Non-Triplet,Cassette_Non-Triplet
cassette triplet,0.38705,Cassette,Triplet,Cassette_Triplet
3'ss non-triplet,0.070875,A3SS,Non-Triplet,A3SS_Non-Triplet
3'ss triplet,0.3905801,A3SS,Triplet,A3SS_Triplet
5'ss non-triplet,0.3553972,A5SS,Non-Triplet,A5SS_Non-Triplet
5'ss triplet,0.5895172,A5SS,Triplet,A5SS_Triplet
cassette non-triplet,0.0137,Cassette,Non-Triplet,Cassette_Non-Triplet
cassette triplet,0.51613,Cassette,Triplet,Cassette_Triplet
3'ss non-triplet,0.104183,A3SS,Non-Triplet,A3SS_Non-Triplet
3'ss triplet,0.2728299,A3SS,Triplet,A3SS_Triplet
5'ss non-triplet,0.273275,A5SS,Non-Triplet,A5SS_Non-Triplet
5'ss triplet,0.3084877,A5SS,Triplet,A5SS_Triplet
cassette non-triplet,0.29891,Cassette,Non-Triplet,Cassette_Non-Triplet
cassette triplet,0.42479,Cassette,Triplet,Cassette_Triplet
3'ss non-triplet,0.2401441,A3SS,Non-Triplet,A3SS_Non-Triplet
3'ss triplet,0.3407131,A3SS,Triplet,A3SS_Triplet
5'ss non-triplet,0.51255,A5SS,Non-Triplet,A5SS_Non-Triplet
5'ss triplet,0.3482438,A5SS,Triplet,A5SS_Triplet
cassette non-triplet,0.56414,Cassette,Non-Triplet,Cassette_Non-Triplet
cassette triplet,0.24561,Cassette,Triplet,Cassette_Triplet
3'ss non-triplet,0.3060501,A3SS,Non-Triplet,A3SS_Non-Triplet
3'ss triplet,0.4307577,A3SS,Triplet,A3SS_Triplet
5'ss non-triplet,0.2955667,A5SS,Non-Triplet,A5SS_Non-Triplet
5'ss triplet,0.1743501,A5SS,Triplet,A5SS_Triplet
cassette non-triplet,0.65608,Cassette,Non-Triplet,Cassette_Non-Triplet
cassette triplet,0.26642,Cassette,Triplet,Cassette_Triplet
3'ss non-triplet,0.4055142,A3SS,Non-Triplet,A3SS_Non-Triplet
3'ss triplet,0.3966046,A3SS,Triplet,A3SS_Triplet
5'ss non-triplet,0.2557468,A5SS,Non-Triplet,A5SS_Non-Triplet
5'ss triplet,0.4789665,A5SS,Triplet,A5SS_Triplet
cassette non-triplet,0.08766,Cassette,Non-Triplet,Cassette_Non-Triplet
cassette triplet,0.32451,Cassette,Triplet,Cassette_Triplet
3'ss non-triplet,0.2239306,A3SS,Non-Triplet,A3SS_Non-Triplet
3'ss triplet,0.3705527,A3SS,Triplet,A3SS_Triplet
5'ss non-triplet,0.265465,A5SS,Non-Triplet,A5SS_Non-Triplet
5'ss triplet,0.1918156,A5SS,Triplet,A5SS_Triplet
cassette non-triplet,0.21297,Cassette,Non-Triplet,Cassette_Non-Triplet
cassette triplet,0.56535,Cassette,Triplet,Cassette_Triplet
3'ss non-triplet,0.265926,A3SS,Non-Triplet,A3SS_Non-Triplet
3'ss triplet,0.2973694,A3SS,Triplet,A3SS_Triplet
5'ss non-triplet,0.1580128,A5SS,Non-Triplet,A5SS_Non-Triplet
5'ss triplet,0.4739239,A5SS,Triplet,A5SS_Triplet
cassette non-triplet,0.23742,Cassette,Non-Triplet,Cassette_Non-Triplet
cassette triplet,0.48893,Cassette,Triplet,Cassette_Triplet
3'ss non-triplet,0.2991933,A3SS,Non-Triplet,A3SS_Non-Triplet
3'ss triplet,0.3787092,A3SS,Triplet,A3SS_Triplet
5'ss non-triplet,0.1213189,A5SS,Non-Triplet,A5SS_Non-Triplet
5'ss triplet,0.3021847,A5SS,Triplet,A5SS_Triplet
cassette non-triplet,0.10905,Cassette,Non-Triplet,Cassette_Non-Triplet
cassette triplet,0.42769,Cassette,Triplet,Cassette_Triplet
3'ss non-triplet,0.2708598,A3SS,Non-Triplet,A3SS_Non-Triplet
3'ss triplet,0.1574604,A3SS,Triplet,A3SS_Triplet
5'ss non-triplet,0.304175,A5SS,Non-Triplet,A5SS_Non-Triplet
5'ss triplet,0.3637875,A5SS,Triplet,A5SS_Triplet
cassette non-triplet,0.13563,Cassette,Non-Triplet,Cassette_Non-Triplet
cassette triplet,0.52327,Cassette,Triplet,Cassette_Triplet
3'ss non-triplet,0.366,A3SS,Non-Triplet,A3SS_Non-Triplet
3'ss triplet,0.3122914,A3SS,Triplet,A3SS_Triplet
5'ss non-triplet,0.3477281,A5SS,Non-Triplet,A5SS_Non-Triplet
5'ss triplet,0.5859203,A5SS,Triplet,A5SS_Triplet
cassette non-triplet,0.09654,Cassette,Non-Triplet,Cassette_Non-Triplet
cassette triplet,0.38189,Cassette,Triplet,Cassette_Triplet
3'ss non-triplet,0.1214812,A3SS,Non-Triplet,A3SS_Non-Triplet
3'ss triplet,0.1989633,A3SS,Triplet,A3SS_Triplet
5'ss non-triplet,0.1522318,A5SS,Non-Triplet,A5SS_Non-Triplet
5'ss triplet,0.4586137,A5SS,Triplet,A5SS_Triplet
cassette non-triplet,0.05307,Cassette,Non-Triplet,Cassette_Non-Triplet
cassette triplet,0.57033,Cassette,Triplet,Cassette_Triplet
3'ss non-triplet,0.2587708,A3SS,Non-Triplet,A3SS_Non-Triplet
3'ss triplet,0.3108852,A3SS,Triplet,A3SS_Triplet
5'ss non-triplet,0.1622923,A5SS,Non-Triplet,A5SS_Non-Triplet
5'ss triplet,0.1254224,A5SS,Triplet,A5SS_Triplet
cassette non-triplet,0.26645,Cassette,Non-Triplet,Cassette_Non-Triplet
cassette triplet,0.53721,Cassette,Triplet,Cassette_Triplet
3'ss non-triplet,0.07755,A3SS,Non-Triplet,A3SS_Non-Triplet
3'ss triplet,0.3424304,A3SS,Triplet,A3SS_Triplet
5'ss non-triplet,0.294585,A5SS,Non-Triplet,A5SS_Non-Triplet
5'ss triplet,0.1642297,A5SS,Triplet,A5SS_Triplet
cassette non-triplet,0.51066,Cassette,Non-Triplet,Cassette_Non-Triplet
cassette triplet,0.46783,Cassette,Triplet,Cassette_Triplet
3'ss non-triplet,0.1115537,A3SS,Non-Triplet,A3SS_Non-Triplet
3'ss triplet,0.1680761,A3SS,Triplet,A3SS_Triplet
5'ss non-triplet,0.2168856,A5SS,Non-Triplet,A5SS_Non-Triplet
5'ss triplet,0.4436493,A5SS,Triplet,A5SS_Triplet
cassette non-triplet,0.28006,Cassette,Non-Triplet,Cassette_Non-Triplet
cassette triplet,0.45585,Cassette,Triplet,Cassette_Triplet
3'ss non-triplet,0.117825,A3SS,Non-Triplet,A3SS_Non-Triplet
3'ss triplet,0.1529078,A3SS,Triplet,A3SS_Triplet
5'ss non-triplet,0.1846154,A5SS,Non-Triplet,A5SS_Non-Triplet
5'ss triplet,0.3070516,A5SS,Triplet,A5SS_Triplet
cassette non-triplet,0.36857,Cassette,Non-Triplet,Cassette_Non-Triplet
cassette triplet,0.42975,Cassette,Triplet,Cassette_Triplet
3'ss non-triplet,0.3108919,A3SS,Non-Triplet,A3SS_Non-Triplet
3'ss triplet,0.2415819,A3SS,Triplet,A3SS_Triplet
5'ss non-triplet,0.4272551,A5SS,Non-Triplet,A5SS_Non-Triplet
5'ss triplet,0.1427299,A5SS,Triplet,A5SS_Triplet
cassette non-triplet,0.18588,Cassette,Non-Triplet,Cassette_Non-Triplet
cassette triplet,0.40014,Cassette,Triplet,Cassette_Triplet
3'ss non-triplet,0.14304,A3SS,Non-Triplet,A3SS_Non-Triplet
3'ss triplet,0.1643156,A3SS,Triplet,A3SS_Triplet
5'ss non-triplet,0.3506729,A5SS,Non-Triplet,A5SS_Non-Triplet
5'ss triplet,0.6399712,A5SS,Triplet,A5SS_Triplet
cassette non-triplet,0.16764,Cassette,Non-Triplet,Cassette_Non-Triplet
cassette triplet,0.39995,Cassette,Triplet,Cassette_Triplet
3'ss non-triplet,0.1069912,A3SS,Non-Triplet,A3SS_Non-Triplet
3'ss triplet,0.2047485,A3SS,Triplet,A3SS_Triplet
5'ss non-triplet,0.2967139,A5SS,Non-Triplet,A5SS_Non-Triplet
5'ss triplet,0.2481699,A5SS,Triplet,A5SS_Triplet
cassette non-triplet,0.30624,Cassette,Non-Triplet,Cassette_Non-Triplet
cassette triplet,0.4351,Cassette,Triplet,Cassette_Triplet
3'ss non-triplet,0.3606613,A3SS,Non-Triplet,A3SS_Non-Triplet
3'ss triplet,0.4647,A3SS,Triplet,A3SS_Triplet
5'ss non-triplet,0.3481125,A5SS,Non-Triplet,A5SS_Non-Triplet
5'ss triplet,0.1417251,A5SS,Triplet,A5SS_Triplet
cassette non-triplet,0.49629,Cassette,Non-Triplet,Cassette_Non-Triplet
cassette triplet,0.35213,Cassette,Triplet,Cassette_Triplet
3'ss non-triplet,0.3252444,A3SS,Non-Triplet,A3SS_Non-Triplet
3'ss triplet,0.2544467,A3SS,Triplet,A3SS_Triplet
5'ss non-triplet,0.2054333,A5SS,Non-Triplet,A5SS_Non-Triplet
5'ss triplet,0.2078642,A5SS,Triplet,A5SS_Triplet
cassette non-triplet,0.3342,Cassette,Non-Triplet,Cassette_Non-Triplet
cassette triplet,0.25189,Cassette,Triplet,Cassette_Triplet
3'ss non-triplet,0.1023952,A3SS,Non-Triplet,A3SS_Non-Triplet
3'ss triplet,0.3878913,A3SS,Triplet,A3SS_Triplet
5'ss non-triplet,0.6205893,A5SS,Non-Triplet,A5SS_Non-Triplet
5'ss triplet,0.28671,A5SS,Triplet,A5SS_Triplet
cassette non-triplet,0.2506,Cassette,Non-Triplet,Cassette_Non-Triplet
cassette triplet,0.17004,Cassette,Triplet,Cassette_Triplet
3'ss non-triplet,0.4161737,A3SS,Non-Triplet,A3SS_Non-Triplet
3'ss triplet,0.3360699,A3SS,Triplet,A3SS_Triplet
5'ss non-triplet,0.2452657,A5SS,Non-Triplet,A5SS_Non-Triplet
5'ss triplet,0.2514655,A5SS,Triplet,A5SS_Triplet
cassette non-triplet,0.11778,Cassette,Non-Triplet,Cassette_Non-Triplet
cassette triplet,0.16419,Cassette,Triplet,Cassette_Triplet
3'ss non-triplet,0.0935833,A3SS,Non-Triplet,A3SS_Non-Triplet
3'ss triplet,0.1743025,A3SS,Triplet,A3SS_Triplet
5'ss non-triplet,0.4149198,A5SS,Non-Triplet,A5SS_Non-Triplet
5'ss triplet,0.417115,A5SS,Triplet,A5SS_Triplet
cassette non-triplet,0.11399,Cassette,Non-Triplet,Cassette_Non-Triplet
cassette triplet,0.25261,Cassette,Triplet,Cassette_Triplet
3'ss non-triplet,0.1234,A3SS,Non-Triplet,A3SS_Non-Triplet
3'ss triplet,0.3127037,A3SS,Triplet,A3SS_Triplet
5'ss non-triplet,0.0799125,A5SS,Non-Triplet,A5SS_Non-Triplet
5'ss triplet,0.67853,A5SS,Triplet,A5SS_Triplet
cassette non-triplet,0.06204,Cassette,Non-Triplet,Cassette_Non-Triplet
cassette triplet,0.43026,Cassette,Triplet,Cassette_Triplet
3'ss non-triplet,0.3630227,A3SS,Non-Triplet,A3SS_Non-Triplet
3'ss triplet,0.3215056,A3SS,Triplet,A3SS_Triplet
5'ss non-triplet,0.3702275,A5SS,Non-Triplet,A5SS_Non-Triplet
5'ss triplet,0.2135686,A5SS,Triplet,A5SS_Triplet
cassette non-triplet,0.19904,Cassette,Non-Triplet,Cassette_Non-Triplet
cassette triplet,0.38775,Cassette,Triplet,Cassette_Triplet
3'ss non-triplet,0.3233338,A3SS,Non-Triplet,A3SS_Non-Triplet
3'ss triplet,0.1710164,A3SS,Triplet,A3SS_Triplet
5'ss non-triplet,0.5043741,A5SS,Non-Triplet,A5SS_Non-Triplet
5'ss triplet,0.4096762,A5SS,Triplet,A5SS_Triplet
cassette non-triplet,0.02571,Cassette,Non-Triplet,Cassette_Non-Triplet
cassette triplet,0.3812,Cassette,Triplet,Cassette_Triplet
3'ss non-triplet,0.07866,A3SS,Non-Triplet,A3SS_Non-Triplet
3'ss triplet,0.1755544,A3SS,Triplet,A3SS_Triplet
5'ss non-triplet,0.7087169,A5SS,Non-Triplet,A5SS_Non-Triplet
5'ss triplet,0.1646758,A5SS,Triplet,A5SS_Triplet
cassette non-triplet,0.00246,Cassette,Non-Triplet,Cassette_Non-Triplet
cassette triplet,0.74134,Cassette,Triplet,Cassette_Triplet
3'ss non-triplet,0.1554792,A3SS,Non-Triplet,A3SS_Non-Triplet
3'ss triplet,0.3291826,A3SS,Triplet,A3SS_Triplet
5'ss non-triplet,0.2953708,A5SS,Non-Triplet,A5SS_Non-Triplet
5'ss triplet,0.155121,A5SS,Triplet,A5SS_Triplet
cassette non-triplet,0.2901,Cassette,Non-Triplet,Cassette_Non-Triplet
cassette triplet,0.60219,Cassette,Triplet,Cassette_Triplet
3'ss non-triplet,0.2170558,A3SS,Non-Triplet,A3SS_Non-Triplet
3'ss triplet,0.2829317,A3SS,Triplet,A3SS_Triplet
5'ss non-triplet,0.0512545,A5SS,Non-Triplet,A5SS_Non-Triplet
5'ss triplet,0.2987095,A5SS,Triplet,A5SS_Triplet
cassette non-triplet,0.16309,Cassette,Non-Triplet,Cassette_Non-Triplet
cassette triplet,0.52936,Cassette,Triplet,Cassette_Triplet
3'ss non-triplet,0.1438456,A3SS,Non-Triplet,A3SS_Non-Triplet
3'ss triplet,0.176443,A3SS,Triplet,A3SS_Triplet
5'ss non-triplet,0.3388833,A5SS,Non-Triplet,A5SS_Non-Triplet
5'ss triplet,0.145662,A5SS,Triplet,A5SS_Triplet
cassette non-triplet,0.10953,Cassette,Non-Triplet,Cassette_Non-Triplet
cassette triplet,0.46185,Cassette,Triplet,Cassette_Triplet
3'ss non-triplet,0.1023865,A3SS,Non-Triplet,A3SS_Non-Triplet
3'ss triplet,0.2112333,A3SS,Triplet,A3SS_Triplet
5'ss non-triplet,0.2610842,A5SS,Non-Triplet,A5SS_Non-Triplet
5'ss triplet,0.1011431,A5SS,Triplet,A5SS_Triplet
cassette non-triplet,0.0711,Cassette,Non-Triplet,Cassette_Non-Triplet
cassette triplet,0.45475,Cassette,Triplet,Cassette_Triplet
3'ss non-triplet,0.1233047,A3SS,Non-Triplet,A3SS_Non-Triplet
3'ss triplet,0.1386821,A3SS,Triplet,A3SS_Triplet
5'ss non-triplet,0.3097583,A5SS,Non-Triplet,A5SS_Non-Triplet
5'ss triplet,0.189214,A5SS,Triplet,A5SS_Triplet
cassette non-triplet,0.40366,Cassette,Non-Triplet,Cassette_Non-Triplet
cassette triplet,0.41724,Cassette,Triplet,Cassette_Triplet
3'ss non-triplet,0.2169799,A3SS,Non-Triplet,A3SS_Non-Triplet
3'ss triplet,0.2754482,A3SS,Triplet,A3SS_Triplet
5'ss non-triplet,0.1856187,A5SS,Non-Triplet,A5SS_Non-Triplet
5'ss triplet,0.3050667,A5SS,Triplet,A5SS_Triplet
cassette non-triplet,0.08513,Cassette,Non-Triplet,Cassette_Non-Triplet
cassette triplet,0.40834,Cassette,Triplet,Cassette_Triplet
3'ss non-triplet,0.1816592,A3SS,Non-Triplet,A3SS_Non-Triplet
3'ss triplet,0.3626862,A3SS,Triplet,A3SS_Triplet
5'ss non-triplet,0.1932833,A5SS,Non-Triplet,A5SS_Non-Triplet
5'ss triplet,0.1946067,A5SS,Triplet,A5SS_Triplet
cassette non-triplet,0.12419,Cassette,Non-Triplet,Cassette_Non-Triplet
cassette triplet,0.36447,Cassette,Triplet,Cassette_Triplet
3'ss non-triplet,0.3683467,A3SS,Non-Triplet,A3SS_Non-Triplet
3'ss triplet,0.3451473,A3SS,Triplet,A3SS_Triplet
5'ss non-triplet,0.2866173,A5SS,Non-Triplet,A5SS_Non-Triplet
5'ss triplet,0.196375,A5SS,Triplet,A5SS_Triplet
cassette non-triplet,0.52529,Cassette,Non-Triplet,Cassette_Non-Triplet
cassette triplet,0.36582,Cassette,Triplet,Cassette_Triplet
3'ss non-triplet,0.2428465,A3SS,Non-Triplet,A3SS_Non-Triplet
3'ss triplet,0.1444937,A3SS,Triplet,A3SS_Triplet
5'ss non-triplet,0.2267052,A5SS,Non-Triplet,A5SS_Non-Triplet
5'ss triplet,0.217378,A5SS,Triplet,A5SS_Triplet
cassette non-triplet,0.18756,Cassette,Non-Triplet,Cassette_Non-Triplet
cassette triplet,0.27322,Cassette,Triplet,Cassette_Triplet
3'ss non-triplet,0.2149268,A3SS,Non-Triplet,A3SS_Non-Triplet
3'ss triplet,0.3402097,A3SS,Triplet,A3SS_Triplet
5'ss non-triplet,0.1893982,A5SS,Non-Triplet,A5SS_Non-Triplet
5'ss triplet,0.1958737,A5SS,Triplet,A5SS_Triplet
cassette non-triplet,0.53926,Cassette,Non-Triplet,Cassette_Non-Triplet
cassette triplet,0.32345,Cassette,Triplet,Cassette_Triplet
3'ss non-triplet,0.113288,A3SS,Non-Triplet,A3SS_Non-Triplet
3'ss triplet,0.2325998,A3SS,Triplet,A3SS_Triplet
5'ss non-triplet,0.5445444,A5SS,Non-Triplet,A5SS_Non-Triplet
5'ss triplet,0.1560133,A5SS,Triplet,A5SS_Triplet
cassette non-triplet,0.11145,Cassette,Non-Triplet,Cassette_Non-Triplet
cassette triplet,0.22139,Cassette,Triplet,Cassette_Triplet
3'ss non-triplet,0.1577988,A3SS,Non-Triplet,A3SS_Non-Triplet
3'ss triplet,0.2057453,A3SS,Triplet,A3SS_Triplet
5'ss non-triplet,0.6496893,A5SS,Non-Triplet,A5SS_Non-Triplet
5'ss triplet,0.2851711,A5SS,Triplet,A5SS_Triplet
cassette non-triplet,0.39618,Cassette,Non-Triplet,Cassette_Non-Triplet
cassette triplet,0.4549,Cassette,Triplet,Cassette_Triplet
3'ss non-triplet,0.1787894,A3SS,Non-Triplet,A3SS_Non-Triplet
3'ss triplet,0.3971943,A3SS,Triplet,A3SS_Triplet
5'ss non-triplet,0.1143086,A5SS,Non-Triplet,A5SS_Non-Triplet
5'ss triplet,0.4245272,A5SS,Triplet,A5SS_Triplet
cassette non-triplet,0.20753,Cassette,Non-Triplet,Cassette_Non-Triplet
cassette triplet,0.16786,Cassette,Triplet,Cassette_Triplet
3'ss non-triplet,0.147775,A3SS,Non-Triplet,A3SS_Non-Triplet
3'ss triplet,0.1688517,A3SS,Triplet,A3SS_Triplet
5'ss non-triplet,0.492075,A5SS,Non-Triplet,A5SS_Non-Triplet
5'ss triplet,0.3009533,A5SS,Triplet,A5SS_Triplet
cassette non-triplet,0.12461,Cassette,Non-Triplet,Cassette_Non-Triplet
cassette triplet,0.31127,Cassette,Triplet,Cassette_Triplet
3'ss non-triplet,0.13705,A3SS,Non-Triplet,A3SS_Non-Triplet
3'ss triplet,0.3215561,A3SS,Triplet,A3SS_Triplet
5'ss non-triplet,0.1305785,A5SS,Non-Triplet,A5SS_Non-Triplet
5'ss triplet,0.7062283,A5SS,Triplet,A5SS_Triplet
cassette non-triplet,0.37852,Cassette,Non-Triplet,Cassette_Non-Triplet
cassette triplet,0.28719,Cassette,Triplet,Cassette_Triplet
3'ss non-triplet,0.0781875,A3SS,Non-Triplet,A3SS_Non-Triplet
3'ss triplet,0.2507332,A3SS,Triplet,A3SS_Triplet
5'ss non-triplet,0.30555,A5SS,Non-Triplet,A5SS_Non-Triplet
5'ss triplet,0.3952786,A5SS,Triplet,A5SS_Triplet
cassette non-triplet,0.13865,Cassette,Non-Triplet,Cassette_Non-Triplet
cassette triplet,0.21989,Cassette,Triplet,Cassette_Triplet
3'ss non-triplet,0.4294222,A3SS,Non-Triplet,A3SS_Non-Triplet
3'ss triplet,0.5516383,A3SS,Triplet,A3SS_Triplet
5'ss non-triplet,0.3190894,A5SS,Non-Triplet,A5SS_Non-Triplet
5'ss triplet,0.4503824,A5SS,Triplet,A5SS_Triplet
cassette non-triplet,0.07676,Cassette,Non-Triplet,Cassette_Non-Triplet
cassette triplet,0.24882,Cassette,Triplet,Cassette_Triplet
3'ss non-triplet,0.5140153,A3SS,Non-Triplet,A3SS_Non-Triplet
3'ss triplet,0.1428655,A3SS,Triplet,A3SS_Triplet
5'ss non-triplet,0.3650668,A5SS,Non-Triplet,A5SS_Non-Triplet
5'ss triplet,0.1338504,A5SS,Triplet,A5SS_Triplet
cassette non-triplet,0.06341,Cassette,Non-Triplet,Cassette_Non-Triplet
cassette triplet,0.41066,Cassette,Triplet,Cassette_Triplet
3'ss non-triplet,0.40434,A3SS,Non-Triplet,A3SS_Non-Triplet
3'ss triplet,0.2646985,A3SS,Triplet,A3SS_Triplet
5'ss non-triplet,0.2323852,A5SS,Non-Triplet,A5SS_Non-Triplet
5'ss triplet,0.7298606,A5SS,Triplet,A5SS_Triplet
cassette non-triplet,0.04979,Cassette,Non-Triplet,Cassette_Non-Triplet
cassette triplet,0.20767,Cassette,Triplet,Cassette_Triplet
3'ss non-triplet,0.2794711,A3SS,Non-Triplet,A3SS_Non-Triplet
3'ss triplet,0.2393572,A3SS,Triplet,A3SS_Triplet
5'ss non-triplet,0.6502608,A5SS,Non-Triplet,A5SS_Non-Triplet
5'ss triplet,0.7688731,A5SS,Triplet,A5SS_Triplet
cassette non-triplet,0.1344,Cassette,Non-Triplet,Cassette_Non-Triplet
cassette triplet,0.27994,Cassette,Triplet,Cassette_Triplet
3'ss non-triplet,0.3889021,A3SS,Non-Triplet,A3SS_Non-Triplet
3'ss triplet,0.170313,A3SS,Triplet,A3SS_Triplet
5'ss non-triplet,0.2865272,A5SS,Non-Triplet,A5SS_Non-Triplet
5'ss triplet,0.3668238,A5SS,Triplet,A5SS_Triplet
cassette non-triplet,0.03897,Cassette,Non-Triplet,Cassette_Non-Triplet
cassette triplet,0.42121,Cassette,Triplet,Cassette_Triplet
3'ss non-triplet,0.1276383,A3SS,Non-Triplet,A3SS_Non-Triplet
3'ss triplet,0.1392227,A3SS,Triplet,A3SS_Triplet
5'ss non-triplet,0.3174,A5SS,Non-Triplet,A5SS_Non-Triplet
5'ss triplet,0.287772,A5SS,Triplet,A5SS_Triplet
cassette non-triplet,0.03074,Cassette,Non-Triplet,Cassette_Non-Triplet
cassette triplet,0.20906,Cassette,Triplet,Cassette_Triplet
3'ss non-triplet,0.25615,A3SS,Non-Triplet,A3SS_Non-Triplet
3'ss triplet,0.1260105,A3SS,Triplet,A3SS_Triplet
5'ss non-triplet,0.238995,A5SS,Non-Triplet,A5SS_Non-Triplet
5'ss triplet,0.2317123,A5SS,Triplet,A5SS_Triplet
cassette non-triplet,0.48318,Cassette,Non-Triplet,Cassette_Non-Triplet
cassette triplet,0.43179,Cassette,Triplet,Cassette_Triplet
3'ss non-triplet,0.2202708,A3SS,Non-Triplet,A3SS_Non-Triplet
3'ss triplet,0.18532,A3SS,Triplet,A3SS_Triplet
5'ss non-triplet,0.415606,A5SS,Non-Triplet,A5SS_Non-Triplet
5'ss triplet,0.3128402,A5SS,Triplet,A5SS_Triplet
cassette non-triplet,0.43347,Cassette,Non-Triplet,Cassette_Non-Triplet
cassette triplet,0.23418,Cassette,Triplet,Cassette_Triplet
3'ss non-triplet,0.1290245,A3SS,Non-Triplet,A3SS_Non-Triplet
3'ss triplet,0.2855758,A3SS,Triplet,A3SS_Triplet
5'ss non-triplet,0.3898879,A5SS,Non-Triplet,A5SS_Non-Triplet
5'ss triplet,0.300975,A5SS,Triplet,A5SS_Triplet
cassette non-triplet,0.21897,Cassette,Non-Triplet,Cassette_Non-Triplet
cassette triplet,0.16481,Cassette,Triplet,Cassette_Triplet
3'ss non-triplet,0.1317463,A3SS,Non-Triplet,A3SS_Non-Triplet
3'ss triplet,0.4686322,A3SS,Triplet,A3SS_Triplet
5'ss non-triplet,0.112866,A5SS,Non-Triplet,A5SS_Non-Triplet
5'ss triplet,0.2059675,A5SS,Triplet,A5SS_Triplet
cassette non-triplet,0.09429,Cassette,Non-Triplet,Cassette_Non-Triplet
cassette triplet,0.15771,Cassette,Triplet,Cassette_Triplet
3'ss non-triplet,0.1347171,A3SS,Non-Triplet,A3SS_Non-Triplet
3'ss triplet,0.2307167,A3SS,Triplet,A3SS_Triplet
5'ss non-triplet,0.2213561,A5SS,Non-Triplet,A5SS_Non-Triplet
5'ss triplet,0.1034591,A5SS,Triplet,A5SS_Triplet
cassette non-triplet,0.14682,Cassette,Non-Triplet,Cassette_Non-Triplet
cassette triplet,0.43414,Cassette,Triplet,Cassette_Triplet
3'ss non-triplet,0.1157135,A3SS,Non-Triplet,A3SS_Non-Triplet
3'ss triplet,0.3917657,A3SS,Triplet,A3SS_Triplet
5'ss non-triplet,0.1596869,A5SS,Non-Triplet,A5SS_Non-Triplet
5'ss triplet,0.404325,A5SS,Triplet,A5SS_Triplet
cassette non-triplet,0.05139,Cassette,Non-Triplet,Cassette_Non-Triplet
cassette triplet,0.1479,Cassette,Triplet,Cassette_Triplet
3'ss non-triplet,0.1225077,A3SS,Non-Triplet,A3SS_Non-Triplet
3'ss triplet,0.1255549,A3SS,Triplet,A3SS_Triplet
5'ss non-triplet,0.318656,A5SS,Non-Triplet,A5SS_Non-Triplet
5'ss triplet,0.3739933,A5SS,Triplet,A5SS_Triplet
cassette non-triplet,0.36012,Cassette,Non-Triplet,Cassette_Non-Triplet
cassette triplet,0.09196,Cassette,Triplet,Cassette_Triplet
3'ss non-triplet,0.171175,A3SS,Non-Triplet,A3SS_Non-Triplet
3'ss triplet,0.1645323,A3SS,Triplet,A3SS_Triplet
5'ss non-triplet,0.3585335,A5SS,Non-Triplet,A5SS_Non-Triplet
5'ss triplet,0.548093,A5SS,Triplet,A5SS_Triplet
cassette non-triplet,0.17946,Cassette,Non-Triplet,Cassette_Non-Triplet
cassette triplet,0.72072,Cassette,Triplet,Cassette_Triplet
3'ss non-triplet,0.3485704,A3SS,Non-Triplet,A3SS_Non-Triplet
3'ss triplet,0.4381825,A3SS,Triplet,A3SS_Triplet
5'ss non-triplet,0.2938883,A5SS,Non-Triplet,A5SS_Non-Triplet
5'ss triplet,0.4082345,A5SS,Triplet,A5SS_Triplet
cassette non-triplet,0.14216,Cassette,Non-Triplet,Cassette_Non-Triplet
cassette triplet,0.14515,Cassette,Triplet,Cassette_Triplet
3'ss non-triplet,0.2606625,A3SS,Non-Triplet,A3SS_Non-Triplet
3'ss triplet,0.2825306,A3SS,Triplet,A3SS_Triplet
5'ss non-triplet,0.723906,A5SS,Non-Triplet,A5SS_Non-Triplet
5'ss triplet,0.2971039,A5SS,Triplet,A5SS_Triplet
cassette non-triplet,0.37154,Cassette,Non-Triplet,Cassette_Non-Triplet
cassette triplet,0.03377,Cassette,Triplet,Cassette_Triplet
3'ss non-triplet,0.0949867,A3SS,Non-Triplet,A3SS_Non-Triplet
3'ss triplet,0.1929451,A3SS,Triplet,A3SS_Triplet
5'ss non-triplet,0.5086614,A5SS,Non-Triplet,A5SS_Non-Triplet
5'ss triplet,0.5430028,A5SS,Triplet,A5SS_Triplet
cassette non-triplet,0.06329,Cassette,Non-Triplet,Cassette_Non-Triplet
cassette triplet,0.55309,Cassette,Triplet,Cassette_Triplet
3'ss non-triplet,0.083125,A3SS,Non-Triplet,A3SS_Non-Triplet
3'ss triplet,0.2278245,A3SS,Triplet,A3SS_Triplet
5'ss non-triplet,0.6008791,A5SS,Non-Triplet,A5SS_Non-Triplet
5'ss triplet,0.1614422,A5SS,Triplet,A5SS_Triplet
cassette non-triplet,0.16229,Cassette,Non-Triplet,Cassette_Non-Triplet
cassette triplet,0.55278,Cassette,Triplet,Cassette_Triplet
3'ss non-triplet,0.2453836,A3SS,Non-Triplet,A3SS_Non-Triplet
3'ss triplet,0.1301189,A3SS,Triplet,A3SS_Triplet
5'ss non-triplet,0.5218715,A5SS,Non-Triplet,A5SS_Non-Triplet
5'ss triplet,0.2935577,A5SS,Triplet,A5SS_Triplet
cassette non-triplet,0.37551,Cassette,Non-Triplet,Cassette_Non-Triplet
cassette triplet,0.48763,Cassette,Triplet,Cassette_Triplet
3'ss non-triplet,0.277901,A3SS,Non-Triplet,A3SS_Non-Triplet
3'ss triplet,0.2029481,A3SS,Triplet,A3SS_Triplet
5'ss non-triplet,0.4887415,A5SS,Non-Triplet,A5SS_Non-Triplet
5'ss triplet,0.1312751,A5SS,Triplet,A5SS_Triplet
cassette non-triplet,0.13824,Cassette,Non-Triplet,Cassette_Non-Triplet
cassette triplet,0.36531,Cassette,Triplet,Cassette_Triplet
3'ss non-triplet,0.3327097,A3SS,Non-Triplet,A3SS_Non-Triplet
3'ss triplet,0.1850247,A3SS,Triplet,A3SS_Triplet
5'ss non-triplet,0.2489081,A5SS,Non-Triplet,A5SS_Non-Triplet
5'ss triplet,0.3610917,A5SS,Triplet,A5SS_Triplet
cassette non-triplet,0.48612,Cassette,Non-Triplet,Cassette_Non-Triplet
cassette triplet,0.33413,Cassette,Triplet,Cassette_Triplet
3'ss non-triplet,0.5231959,A3SS,Non-Triplet,A3SS_Non-Triplet
3'ss triplet,0.2156054,A3SS,Triplet,A3SS_Triplet
5'ss non-triplet,0.4961063,A5SS,Non-Triplet,A5SS_Non-Triplet
5'ss triplet,0.1898315,A5SS,Triplet,A5SS_Triplet
cassette non-triplet,0.1242,Cassette,Non-Triplet,Cassette_Non-Triplet
cassette triplet,0.32639,Cassette,Triplet,Cassette_Triplet
3'ss non-triplet,0.3253537,A3SS,Non-Triplet,A3SS_Non-Triplet
3'ss triplet,0.1583439,A3SS,Triplet,A3SS_Triplet
5'ss non-triplet,0.2605575,A5SS,Non-Triplet,A5SS_Non-Triplet
5'ss triplet,0.2361096,A5SS,Triplet,A5SS_Triplet
cassette non-triplet,0.14243,Cassette,Non-Triplet,Cassette_Non-Triplet
cassette triplet,0.30074,Cassette,Triplet,Cassette_Triplet
3'ss non-triplet,0.1662056,A3SS,Non-Triplet,A3SS_Non-Triplet
3'ss triplet,0.2582415,A3SS,Triplet,A3SS_Triplet
5'ss non-triplet,0.2012073,A5SS,Non-Triplet,A5SS_Non-Triplet
5'ss triplet,0.3206217,A5SS,Triplet,A5SS_Triplet
cassette non-triplet,0.28735,Cassette,Non-Triplet,Cassette_Non-Triplet
cassette triplet,0.24443,Cassette,Triplet,Cassette_Triplet
3'ss non-triplet,0.2477286,A3SS,Non-Triplet,A3SS_Non-Triplet
3'ss triplet,0.1436151,A3SS,Triplet,A3SS_Triplet
5'ss non-triplet,0.2329725,A5SS,Non-Triplet,A5SS_Non-Triplet
5'ss triplet,0.2574193,A5SS,Triplet,A5SS_Triplet
cassette non-triplet,0.21867,Cassette,Non-Triplet,Cassette_Non-Triplet
cassette triplet,0.21675,Cassette,Triplet,Cassette_Triplet
3'ss non-triplet,0.1444345,A3SS,Non-Triplet,A3SS_Non-Triplet
3'ss triplet,0.2715861,A3SS,Triplet,A3SS_Triplet
5'ss non-triplet,0.2892083,A5SS,Non-Triplet,A5SS_Non-Triplet
5'ss triplet,0.4244593,A5SS,Triplet,A5SS_Triplet
cassette non-triplet,0.41939,Cassette,Non-Triplet,Cassette_Non-Triplet
cassette triplet,0.17691,Cassette,Triplet,Cassette_Triplet
3'ss non-triplet,0.2821074,A3SS,Non-Triplet,A3SS_Non-Triplet
3'ss triplet,0.1751265,A3SS,Triplet,A3SS_Triplet
5'ss non-triplet,0.6182,A5SS,Non-Triplet,A5SS_Non-Triplet
5'ss triplet,0.5505948,A5SS,Triplet,A5SS_Triplet
cassette non-triplet,0.18649,Cassette,Non-Triplet,Cassette_Non-Triplet
cassette triplet,0.53369,Cassette,Triplet,Cassette_Triplet
3'ss non-triplet,0.1908664,A3SS,Non-Triplet,A3SS_Non-Triplet
3'ss triplet,0.2273475,A3SS,Triplet,A3SS_Triplet
5'ss non-triplet,0.3207331,A5SS,Non-Triplet,A5SS_Non-Triplet
5'ss triplet,0.3075994,A5SS,Triplet,A5SS_Triplet
cassette non-triplet,0.04377,Cassette,Non-Triplet,Cassette_Non-Triplet
cassette triplet,0.37775,Cassette,Triplet,Cassette_Triplet
3'ss non-triplet,0.26703,A3SS,Non-Triplet,A3SS_Non-Triplet
3'ss triplet,0.1842947,A3SS,Triplet,A3SS_Triplet
5'ss non-triplet,0.4010966,A5SS,Non-Triplet,A5SS_Non-Triplet
5'ss triplet,0.2920677,A5SS,Triplet,A5SS_Triplet
cassette non-triplet,0.04441,Cassette,Non-Triplet,Cassette_Non-Triplet
cassette triplet,0.58983,Cassette,Triplet,Cassette_Triplet
3'ss non-triplet,0.100465,A3SS,Non-Triplet,A3SS_Non-Triplet
3'ss triplet,0.2472917,A3SS,Triplet,A3SS_Triplet
5'ss non-triplet,0.1633968,A5SS,Non-Triplet,A5SS_Non-Triplet
5'ss triplet,0.4208322,A5SS,Triplet,A5SS_Triplet
cassette non-triplet,0.53922,Cassette,Non-Triplet,Cassette_Non-Triplet
cassette triplet,0.26659,Cassette,Triplet,Cassette_Triplet
3'ss non-triplet,0.3446686,A3SS,Non-Triplet,A3SS_Non-Triplet
3'ss triplet,0.1069156,A3SS,Triplet,A3SS_Triplet
5'ss non-triplet,0.2669722,A5SS,Non-Triplet,A5SS_Non-Triplet
5'ss triplet,0.5305236,A5SS,Triplet,A5SS_Triplet
cassette non-triplet,0.49613,Cassette,Non-Triplet,Cassette_Non-Triplet
cassette triplet,0.23083,Cassette,Triplet,Cassette_Triplet
3'ss non-triplet,0.2108,A3SS,Non-Triplet,A3SS_Non-Triplet
3'ss triplet,0.4014137,A3SS,Triplet,A3SS_Triplet
5'ss non-triplet,0.1228568,A5SS,Non-Triplet,A5SS_Non-Triplet
5'ss triplet,0.4541667,A5SS,Triplet,A5SS_Triplet
cassette non-triplet,0.38068,Cassette,Non-Triplet,Cassette_Non-Triplet
cassette triplet,0.17917,Cassette,Triplet,Cassette_Triplet
3'ss non-triplet,0.1795426,A3SS,Non-Triplet,A3SS_Non-Triplet
3'ss triplet,0.1031374,A3SS,Triplet,A3SS_Triplet
5'ss non-triplet,0.6132188,A5SS,Non-Triplet,A5SS_Non-Triplet
5'ss triplet,0.5908229,A5SS,Triplet,A5SS_Triplet
cassette non-triplet,0.12353,Cassette,Non-Triplet,Cassette_Non-Triplet
cassette triplet,0.28397,Cassette,Triplet,Cassette_Triplet
3'ss non-triplet,0.0836421,A3SS,Non-Triplet,A3SS_Non-Triplet
3'ss triplet,0.2490258,A3SS,Triplet,A3SS_Triplet
5'ss non-triplet,0.5633831,A5SS,Non-Triplet,A5SS_Non-Triplet
5'ss triplet,0.2768158,A5SS,Triplet,A5SS_Triplet
cassette non-triplet,0.16109,Cassette,Non-Triplet,Cassette_Non-Triplet
cassette triplet,0.13629,Cassette,Triplet,Cassette_Triplet
3'ss non-triplet,0.1998238,A3SS,Non-Triplet,A3SS_Non-Triplet
3'ss triplet,0.1437549,A3SS,Triplet,A3SS_Triplet
5'ss non-triplet,0.4807317,A5SS,Non-Triplet,A5SS_Non-Triplet
5'ss triplet,0.6818548,A5SS,Triplet,A5SS_Triplet
cassette non-triplet,0.00949,Cassette,Non-Triplet,Cassette_Non-Triplet
cassette triplet,0.51856,Cassette,Triplet,Cassette_Triplet
3'ss non-triplet,0.2643361,A3SS,Non-Triplet,A3SS_Non-Triplet
3'ss triplet,0.2078356,A3SS,Triplet,A3SS_Triplet
5'ss non-triplet,0.3247887,A5SS,Non-Triplet,A5SS_Non-Triplet
5'ss triplet,0.2878668,A5SS,Triplet,A5SS_Triplet
cassette non-triplet,0.17166,Cassette,Non-Triplet,Cassette_Non-Triplet
cassette triplet,0.36286,Cassette,Triplet,Cassette_Triplet
3'ss non-triplet,0.1578206,A3SS,Non-Triplet,A3SS_Non-Triplet
3'ss triplet,0.1031702,A3SS,Triplet,A3SS_Triplet
5'ss non-triplet,0.4005175,A5SS,Non-Triplet,A5SS_Non-Triplet
5'ss triplet,0.2357431,A5SS,Triplet,A5SS_Triplet
cassette non-triplet,0.13626,Cassette,Non-Triplet,Cassette_Non-Triplet
cassette triplet,0.34928,Cassette,Triplet,Cassette_Triplet
3'ss non-triplet,0.3483417,A3SS,Non-Triplet,A3SS_Non-Triplet
3'ss triplet,0.0861009,A3SS,Triplet,A3SS_Triplet
5'ss non-triplet,0.1350615,A5SS,Non-Triplet,A5SS_Non-Triplet
5'ss triplet,0.1162964,A5SS,Triplet,A5SS_Triplet
cassette non-triplet,0.15235,Cassette,Non-Triplet,Cassette_Non-Triplet
cassette triplet,0.22316,Cassette,Triplet,Cassette_Triplet
3'ss non-triplet,0.3412167,A3SS,Non-Triplet,A3SS_Non-Triplet
3'ss triplet,0.2979967,A3SS,Triplet,A3SS_Triplet
5'ss non-triplet,0.4691318,A5SS,Non-Triplet,A5SS_Non-Triplet
5'ss triplet,0.0820965,A5SS,Triplet,A5SS_Triplet
cassette non-triplet,0.04902,Cassette,Non-Triplet,Cassette_Non-Triplet
cassette triplet,0.38495,Cassette,Triplet,Cassette_Triplet
3'ss non-triplet,0.1224271,A3SS,Non-Triplet,A3SS_Non-Triplet
3'ss triplet,0.1328019,A3SS,Triplet,A3SS_Triplet
5'ss non-triplet,0.2965424,A5SS,Non-Triplet,A5SS_Non-Triplet
5'ss triplet,0.5001349,A5SS,Triplet,A5SS_Triplet
cassette non-triplet,0.40378,Cassette,Non-Triplet,Cassette_Non-Triplet
cassette triplet,0.28353,Cassette,Triplet,Cassette_Triplet
3'ss non-triplet,0.3650667,A3SS,Non-Triplet,A3SS_Non-Triplet
3'ss triplet,0.132709,A3SS,Triplet,A3SS_Triplet
5'ss non-triplet,0.33663,A5SS,Non-Triplet,A5SS_Non-Triplet
5'ss triplet,0.4104733,A5SS,Triplet,A5SS_Triplet
cassette non-triplet,0.19446,Cassette,Non-Triplet,Cassette_Non-Triplet
cassette triplet,0.35424,Cassette,Triplet,Cassette_Triplet
3'ss non-triplet,0.2251583,A3SS,Non-Triplet,A3SS_Non-Triplet
3'ss triplet,0.1321887,A3SS,Triplet,A3SS_Triplet
5'ss non-triplet,0.23658,A5SS,Non-Triplet,A5SS_Non-Triplet
5'ss triplet,0.1138419,A5SS,Triplet,A5SS_Triplet
cassette non-triplet,0.14345,Cassette,Non-Triplet,Cassette_Non-Triplet
cassette triplet,0.40641,Cassette,Triplet,Cassette_Triplet
3'ss non-triplet,0.0897583,A3SS,Non-Triplet,A3SS_Non-Triplet
3'ss triplet,0.3421333,A3SS,Triplet,A3SS_Triplet
5'ss non-triplet,0.3878188,A5SS,Non-Triplet,A5SS_Non-Triplet
5'ss triplet,0.2885424,A5SS,Triplet,A5SS_Triplet
cassette non-triplet,0.07253,Cassette,Non-Triplet,Cassette_Non-Triplet
cassette triplet,0.08611,Cassette,Triplet,Cassette_Triplet
3'ss non-triplet,0.089825,A3SS,Non-Triplet,A3SS_Non-Triplet
3'ss triplet,0.1869176,A3SS,Triplet,A3SS_Triplet
5'ss non-triplet,0.2783583,A5SS,Non-Triplet,A5SS_Non-Triplet
5'ss triplet,0.4957169,A5SS,Triplet,A5SS_Triplet
cassette non-triplet,0.18638,Cassette,Non-Triplet,Cassette_Non-Triplet
cassette triplet,0.53156,Cassette,Triplet,Cassette_Triplet
3'ss non-triplet,0.5694662,A3SS,Non-Triplet,A3SS_Non-Triplet
3'ss triplet,0.2156682,A3SS,Triplet,A3SS_Triplet
5'ss non-triplet,0.4233017,A5SS,Non-Triplet,A5SS_Non-Triplet
5'ss triplet,0.146333,A5SS,Triplet,A5SS_Triplet
cassette non-triplet,0.02834,Cassette,Non-Triplet,Cassette_Non-Triplet
cassette triplet,0.4764,Cassette,Triplet,Cassette_Triplet
3'ss non-triplet,0.2950894,A3SS,Non-Triplet,A3SS_Non-Triplet
3'ss triplet,0.1116059,A3SS,Triplet,A3SS_Triplet
5'ss non-triplet,0.2290531,A5SS,Non-Triplet,A5SS_Non-Triplet
5'ss triplet,0.2027331,A5SS,Triplet,A5SS_Triplet
cassette non-triplet,0.01197,Cassette,Non-Triplet,Cassette_Non-Triplet
cassette triplet,0.44843,Cassette,Triplet,Cassette_Triplet
3'ss non-triplet,0.2093588,A3SS,Non-Triplet,A3SS_Non-Triplet
3'ss triplet,0.32225,A3SS,Triplet,A3SS_Triplet
5'ss non-triplet,0.2637932,A5SS,Non-Triplet,A5SS_Non-Triplet
5'ss triplet,0.3576857,A5SS,Triplet,A5SS_Triplet
cassette non-triplet,0.55242,Cassette,Non-Triplet,Cassette_Non-Triplet
cassette triplet,0.43337,Cassette,Triplet,Cassette_Triplet
3'ss non-triplet,0.2819476,A3SS,Non-Triplet,A3SS_Non-Triplet
3'ss triplet,0.1340154,A3SS,Triplet,A3SS_Triplet
5'ss non-triplet,0.3756936,A5SS,Non-Triplet,A5SS_Non-Triplet
5'ss triplet,0.1168854,A5SS,Triplet,A5SS_Triplet
cassette non-triplet,0.35708,Cassette,Non-Triplet,Cassette_Non-Triplet
cassette triplet,0.4043,Cassette,Triplet,Cassette_Triplet
3'ss non-triplet,0.269608,A3SS,Non-Triplet,A3SS_Non-Triplet
3'ss triplet,0.1593313,A3SS,Triplet,A3SS_Triplet
5'ss non-triplet,0.1796881,A5SS,Non-Triplet,A5SS_Non-Triplet
5'ss triplet,,A5SS,Triplet,A5SS_Triplet
cassette non-triplet,0.26639,Cassette,Non-Triplet,Cassette_Non-Triplet
cassette triplet,0.34754,Cassette,Triplet,Cassette_Triplet
3'ss non-triplet,0.158356,A3SS,Non-Triplet,A3SS_Non-Triplet
3'ss triplet,0.1422742,A3SS,Triplet,A3SS_Triplet
5'ss non-triplet,0.4061514,A5SS,Non-Triplet,A5SS_Non-Triplet
5'ss triplet,,A5SS,Triplet,A5SS_Triplet
cassette non-triplet,0.0772,Cassette,Non-Triplet,Cassette_Non-Triplet
cassette triplet,0.30739,Cassette,Triplet,Cassette_Triplet
3'ss non-triplet,0.2160554,A3SS,Non-Triplet,A3SS_Non-Triplet
3'ss triplet,0.0737986,A3SS,Triplet,A3SS_Triplet
5'ss non-triplet,0.6560693,A5SS,Non-Triplet,A5SS_Non-Triplet
5'ss triplet,,A5SS,Triplet,A5SS_Triplet
cassette non-triplet,0.08481,Cassette,Non-Triplet,Cassette_Non-Triplet
cassette triplet,0.22225,Cassette,Triplet,Cassette_Triplet
3'ss non-triplet,0.3303806,A3SS,Non-Triplet,A3SS_Non-Triplet
3'ss triplet,0.2760683,A3SS,Triplet,A3SS_Triplet
5'ss non-triplet,0.4959625,A5SS,Non-Triplet,A5SS_Non-Triplet
5'ss triplet,,A5SS,Triplet,A5SS_Triplet
cassette non-triplet,0.12868,Cassette,Non-Triplet,Cassette_Non-Triplet
cassette triplet,0.33322,Cassette,Triplet,Cassette_Triplet
3'ss non-triplet,0.19644,A3SS,Non-Triplet,A3SS_Non-Triplet
3'ss triplet,0.1934667,A3SS,Triplet,A3SS_Triplet
5'ss non-triplet,0.0705549,A5SS,Non-Triplet,A5SS_Non-Triplet
5'ss triplet,,A5SS,Triplet,A5SS_Triplet
cassette non-triplet,0.14037,Cassette,Non-Triplet,Cassette_Non-Triplet
cassette triplet,0.17726,Cassette,Triplet,Cassette_Triplet
3'ss non-triplet,0.3517063,A3SS,Non-Triplet,A3SS_Non-Triplet
3'ss triplet,0.1023,A3SS,Triplet,A3SS_Triplet
5'ss non-triplet,0.4407691,A5SS,Non-Triplet,A5SS_Non-Triplet
5'ss triplet,,A5SS,Triplet,A5SS_Triplet
cassette non-triplet,0.03227,Cassette,Non-Triplet,Cassette_Non-Triplet
cassette triplet,0.22489,Cassette,Triplet,Cassette_Triplet
3'ss non-triplet,0.277357,A3SS,Non-Triplet,A3SS_Non-Triplet
3'ss triplet,0.265345,A3SS,Triplet,A3SS_Triplet
5'ss non-triplet,0.2470625,A5SS,Non-Triplet,A5SS_Non-Triplet
5'ss triplet,,A5SS,Triplet,A5SS_Triplet
cassette non-triplet,0.01557,Cassette,Non-Triplet,Cassette_Non-Triplet
cassette triplet,0.18371,Cassette,Triplet,Cassette_Triplet
3'ss non-triplet,0.2467314,A3SS,Non-Triplet,A3SS_Non-Triplet
3'ss triplet,0.1301825,A3SS,Triplet,A3SS_Triplet
5'ss non-triplet,0.3305802,A5SS,Non-Triplet,A5SS_Non-Triplet
5'ss triplet,,A5SS,Triplet,A5SS_Triplet
cassette non-triplet,0.40174,Cassette,Non-Triplet,Cassette_Non-Triplet
cassette triplet,0.57107,Cassette,Triplet,Cassette_Triplet
3'ss non-triplet,0.1539775,A3SS,Non-Triplet,A3SS_Non-Triplet
3'ss triplet,0.1778071,A3SS,Triplet,A3SS_Triplet
5'ss non-triplet,0.2675861,A5SS,Non-Triplet,A5SS_Non-Triplet
5'ss triplet,,A5SS,Triplet,A5SS_Triplet
cassette non-triplet,0.2842,Cassette,Non-Triplet,Cassette_Non-Triplet
cassette triplet,0.42822,Cassette,Triplet,Cassette_Triplet
3'ss non-triplet,0.3384967,A3SS,Non-Triplet,A3SS_Non-Triplet
3'ss triplet,0.1631105,A3SS,Triplet,A3SS_Triplet
5'ss non-triplet,0.3441426,A5SS,Non-Triplet,A5SS_Non-Triplet
5'ss triplet,,A5SS,Triplet,A5SS_Triplet
cassette non-triplet,0.20419,Cassette,Non-Triplet,Cassette_Non-Triplet
cassette triplet,0.38928,Cassette,Triplet,Cassette_Triplet
3'ss non-triplet,0.229605,A3SS,Non-Triplet,A3SS_Non-Triplet
3'ss triplet,0.1632452,A3SS,Triplet,A3SS_Triplet
5'ss non-triplet,0.2279927,A5SS,Non-Triplet,A5SS_Non-Triplet
5'ss triplet,,A5SS,Triplet,A5SS_Triplet
cassette non-triplet,0.31262,Cassette,Non-Triplet,Cassette_Non-Triplet
cassette triplet,0.34118,Cassette,Triplet,Cassette_Triplet
3'ss non-triplet,0.27536,A3SS,Non-Triplet,A3SS_Non-Triplet
3'ss triplet,0.1575393,A3SS,Triplet,A3SS_Triplet
5'ss non-triplet,0.2105715,A5SS,Non-Triplet,A5SS_Non-Triplet
5'ss triplet,,A5SS,Triplet,A5SS_Triplet
cassette non-triplet,0.16213,Cassette,Non-Triplet,Cassette_Non-Triplet
cassette triplet,0.37203,Cassette,Triplet,Cassette_Triplet
3'ss non-triplet,0.3078833,A3SS,Non-Triplet,A3SS_Non-Triplet
3'ss triplet,0.272975,A3SS,Triplet,A3SS_Triplet
5'ss non-triplet,0.1100472,A5SS,Non-Triplet,A5SS_Non-Triplet
5'ss triplet,,A5SS,Triplet,A5SS_Triplet
cassette non-triplet,0.25486,Cassette,Non-Triplet,Cassette_Non-Triplet
cassette triplet,0.31064,Cassette,Triplet,Cassette_Triplet
3'ss non-triplet,0.44975,A3SS,Non-Triplet,A3SS_Non-Triplet
3'ss triplet,0.150061,A3SS,Triplet,A3SS_Triplet
5'ss non-triplet,0.1780996,A5SS,Non-Triplet,A5SS_Non-Triplet
5'ss triplet,,A5SS,Triplet,A5SS_Triplet
cassette non-triplet,0.02881,Cassette,Non-Triplet,Cassette_Non-Triplet
cassette triplet,0.10986,Cassette,Triplet,Cassette_Triplet
3'ss non-triplet,0.1244107,A3SS,Non-Triplet,A3SS_Non-Triplet
3'ss triplet,0.3493583,A3SS,Triplet,A3SS_Triplet
5'ss non-triplet,0.2429289,A5SS,Non-Triplet,A5SS_Non-Triplet
5'ss triplet,,A5SS,Triplet,A5SS_Triplet
cassette non-triplet,0.09774,Cassette,Non-Triplet,Cassette_Non-Triplet
cassette triplet,0.68477,Cassette,Triplet,Cassette_Triplet
3'ss non-triplet,0.40625,A3SS,Non-Triplet,A3SS_Non-Triplet
3'ss triplet,0.1038975,A3SS,Triplet,A3SS_Triplet
5'ss non-triplet,0.6095058,A5SS,Non-Triplet,A5SS_Non-Triplet
5'ss triplet,,A5SS,Triplet,A5SS_Triplet
cassette non-triplet,0.07563,Cassette,Non-Triplet,Cassette_Non-Triplet
cassette triplet,0.62364,Cassette,Triplet,Cassette_Triplet
3'ss non-triplet,0.168375,A3SS,Non-Triplet,A3SS_Non-Triplet
3'ss triplet,0.20276,A3SS,Triplet,A3SS_Triplet
5'ss non-triplet,0.2035583,A5SS,Non-Triplet,A5SS_Non-Triplet
5'ss triplet,,A5SS,Triplet,A5SS_Triplet
cassette non-triplet,0.01839,Cassette,Non-Triplet,Cassette_Non-Triplet
cassette triplet,0.47101,Cassette,Triplet,Cassette_Triplet
3'ss non-triplet,0.0663623,A3SS,Non-Triplet,A3SS_Non-Triplet
3'ss triplet,0.249625,A3SS,Triplet,A3SS_Triplet
5'ss non-triplet,0.372275,A5SS,Non-Triplet,A5SS_Non-Triplet
5'ss triplet,,A5SS,Triplet,A5SS_Triplet
cassette non-triplet,0.0069,Cassette,Non-Triplet,Cassette_Non-Triplet
cassette triplet,0.46117,Cassette,Triplet,Cassette_Triplet
3'ss non-triplet,0.0657146,A3SS,Non-Triplet,A3SS_Non-Triplet
3'ss triplet,0.2347925,A3SS,Triplet,A3SS_Triplet
5'ss non-triplet,,A5SS,Non-Triplet,A5SS_Non-Triplet
5'ss triplet,,A5SS,Triplet,A5SS_Triplet
cassette non-triplet,0.0099,Cassette,Non-Triplet,Cassette_Non-Triplet
cassette triplet,0.45836,Cassette,Triplet,Cassette_Triplet
3'ss non-triplet,0.3165883,A3SS,Non-Triplet,A3SS_Non-Triplet
3'ss triplet,0.7432333,A3SS,Triplet,A3SS_Triplet
5'ss non-triplet,,A5SS,Non-Triplet,A5SS_Non-Triplet
5'ss triplet,,A5SS,Triplet,A5SS_Triplet
cassette non-triplet,0.10287,Cassette,Non-Triplet,Cassette_Non-Triplet
cassette triplet,0.44759,Cassette,Triplet,Cassette_Triplet
3'ss non-triplet,0.111295,A3SS,Non-Triplet,A3SS_Non-Triplet
3'ss triplet,0.2060933,A3SS,Triplet,A3SS_Triplet
5'ss non-triplet,,A5SS,Non-Triplet,A5SS_Non-Triplet
5'ss triplet,,A5SS,Triplet,A5SS_Triplet
cassette non-triplet,0.02219,Cassette,Non-Triplet,Cassette_Non-Triplet
cassette triplet,0.36111,Cassette,Triplet,Cassette_Triplet
3'ss non-triplet,0.0647164,A3SS,Non-Triplet,A3SS_Non-Triplet
3'ss triplet,0.1436528,A3SS,Triplet,A3SS_Triplet
5'ss non-triplet,,A5SS,Non-Triplet,A5SS_Non-Triplet
5'ss triplet,,A5SS,Triplet,A5SS_Triplet
cassette non-triplet,0.08949,Cassette,Non-Triplet,Cassette_Non-Triplet
cassette triplet,0.28315,Cassette,Triplet,Cassette_Triplet
3'ss non-triplet,0.054525,A3SS,Non-Triplet,A3SS_Non-Triplet
3'ss triplet,0.1320625,A3SS,Triplet,A3SS_Triplet
5'ss non-triplet,,A5SS,Non-Triplet,A5SS_Non-Triplet
5'ss triplet,,A5SS,Triplet,A5SS_Triplet
cassette non-triplet,0.04848,Cassette,Non-Triplet,Cassette_Non-Triplet
cassette triplet,0.38219,Cassette,Triplet,Cassette_Triplet
3'ss non-triplet,0.0793333,A3SS,Non-Triplet,A3SS_Non-Triplet
3'ss triplet,0.2450256,A3SS,Triplet,A3SS_Triplet
5'ss non-triplet,,A5SS,Non-Triplet,A5SS_Non-Triplet
5'ss triplet,,A5SS,Triplet,A5SS_Triplet
cassette non-triplet,0.23619,Cassette,Non-Triplet,Cassette_Non-Triplet
cassette triplet,0.22581,Cassette,Triplet,Cassette_Triplet
3'ss non-triplet,0.5125333,A3SS,Non-Triplet,A3SS_Non-Triplet
3'ss triplet,0.1862846,A3SS,Triplet,A3SS_Triplet
5'ss non-triplet,,A5SS,Non-Triplet,A5SS_Non-Triplet
5'ss triplet,,A5SS,Triplet,A5SS_Triplet
cassette non-triplet,0.09403,Cassette,Non-Triplet,Cassette_Non-Triplet
cassette triplet,0.27407,Cassette,Triplet,Cassette_Triplet
3'ss non-triplet,0.374996,A3SS,Non-Triplet,A3SS_Non-Triplet
3'ss triplet,0.1755188,A3SS,Triplet,A3SS_Triplet
5'ss non-triplet,,A5SS,Non-Triplet,A5SS_Non-Triplet
5'ss triplet,,A5SS,Triplet,A5SS_Triplet
cassette non-triplet,0.15593,Cassette,Non-Triplet,Cassette_Non-Triplet
cassette triplet,0.33071,Cassette,Triplet,Cassette_Triplet
3'ss non-triplet,0.2623708,A3SS,Non-Triplet,A3SS_Non-Triplet
3'ss triplet,0.3816028,A3SS,Triplet,A3SS_Triplet
5'ss non-triplet,,A5SS,Non-Triplet,A5SS_Non-Triplet
5'ss triplet,,A5SS,Triplet,A5SS_Triplet
cassette non-triplet,0.0725,Cassette,Non-Triplet,Cassette_Non-Triplet
cassette triplet,0.23497,Cassette,Triplet,Cassette_Triplet
3'ss non-triplet,0.2188806,A3SS,Non-Triplet,A3SS_Non-Triplet
3'ss triplet,0.172,A3SS,Triplet,A3SS_Triplet
5'ss non-triplet,,A5SS,Non-Triplet,A5SS_Non-Triplet
5'ss triplet,,A5SS,Triplet,A5SS_Triplet
cassette non-triplet,0.05368,Cassette,Non-Triplet,Cassette_Non-Triplet
cassette triplet,0.06522,Cassette,Triplet,Cassette_Triplet
3'ss non-triplet,0.2238395,A3SS,Non-Triplet,A3SS_Non-Triplet
3'ss triplet,0.32305,A3SS,Triplet,A3SS_Triplet
5'ss non-triplet,,A5SS,Non-Triplet,A5SS_Non-Triplet
5'ss triplet,,A5SS,Triplet,A5SS_Triplet
cassette non-triplet,0.02263,Cassette,Non-Triplet,Cassette_Non-Triplet
cassette triplet,0.17206,Cassette,Triplet,Cassette_Triplet
3'ss non-triplet,0.4371175,A3SS,Non-Triplet,A3SS_Non-Triplet
3'ss triplet,0.2138717,A3SS,Triplet,A3SS_Triplet
5'ss non-triplet,,A5SS,Non-Triplet,A5SS_Non-Triplet
5'ss triplet,,A5SS,Triplet,A5SS_Triplet
cassette non-triplet,0.30185,Cassette,Non-Triplet,Cassette_Non-Triplet
cassette triplet,0.7622,Cassette,Triplet,Cassette_Triplet
3'ss non-triplet,0.2520385,A3SS,Non-Triplet,A3SS_Non-Triplet
3'ss triplet,0.2394785,A3SS,Triplet,A3SS_Triplet
5'ss non-triplet,,A5SS,Non-Triplet,A5SS_Non-Triplet
5'ss triplet,,A5SS,Triplet,A5SS_Triplet
cassette non-triplet,0.22297,Cassette,Non-Triplet,Cassette_Non-Triplet
cassette triplet,0.54302,Cassette,Triplet,Cassette_Triplet
3'ss non-triplet,0.2001133,A3SS,Non-Triplet,A3SS_Non-Triplet
3'ss triplet,0.19448,A3SS,Triplet,A3SS_Triplet
5'ss non-triplet,,A5SS,Non-Triplet,A5SS_Non-Triplet
5'ss triplet,,A5SS,Triplet,A5SS_Triplet
cassette non-triplet,0.36388,Cassette,Non-Triplet,Cassette_Non-Triplet
cassette triplet,0.46397,Cassette,Triplet,Cassette_Triplet
3'ss non-triplet,0.2540042,A3SS,Non-Triplet,A3SS_Non-Triplet
3'ss triplet,0.2844125,A3SS,Triplet,A3SS_Triplet
5'ss non-triplet,,A5SS,Non-Triplet,A5SS_Non-Triplet
5'ss triplet,,A5SS,Triplet,A5SS_Triplet
cassette non-triplet,0.111,Cassette,Non-Triplet,Cassette_Non-Triplet
cassette triplet,0.44422,Cassette,Triplet,Cassette_Triplet
3'ss non-triplet,0.2442875,A3SS,Non-Triplet,A3SS_Non-Triplet
3'ss triplet,0.113175,A3SS,Triplet,A3SS_Triplet
5'ss non-triplet,,A5SS,Non-Triplet,A5SS_Non-Triplet
5'ss triplet,,A5SS,Triplet,A5SS_Triplet
cassette non-triplet,0.1615,Cassette,Non-Triplet,Cassette_Non-Triplet
cassette triplet,0.43218,Cassette,Triplet,Cassette_Triplet
3'ss non-triplet,0.1495367,A3SS,Non-Triplet,A3SS_Non-Triplet
3'ss triplet,0.28195,A3SS,Triplet,A3SS_Triplet
5'ss non-triplet,,A5SS,Non-Triplet,A5SS_Non-Triplet
5'ss triplet,,A5SS,Triplet,A5SS_Triplet
cassette non-triplet,0.02053,Cassette,Non-Triplet,Cassette_Non-Triplet
cassette triplet,0.37148,Cassette,Triplet,Cassette_Triplet
3'ss non-triplet,0.1299996,A3SS,Non-Triplet,A3SS_Non-Triplet
3'ss triplet,0.27865,A3SS,Triplet,A3SS_Triplet
5'ss non-triplet,,A5SS,Non-Triplet,A5SS_Non-Triplet
5'ss triplet,,A5SS,Triplet,A5SS_Triplet
cassette non-triplet,0.23338,Cassette,Non-Triplet,Cassette_Non-Triplet
cassette triplet,0.31276,Cassette,Triplet,Cassette_Triplet
3'ss non-triplet,0.1429,A3SS,Non-Triplet,A3SS_Non-Triplet
3'ss triplet,0.1605822,A3SS,Triplet,A3SS_Triplet
5'ss non-triplet,,A5SS,Non-Triplet,A5SS_Non-Triplet
5'ss triplet,,A5SS,Triplet,A5SS_Triplet
cassette non-triplet,0.24919,Cassette,Non-Triplet,Cassette_Non-Triplet
cassette triplet,0.29215,Cassette,Triplet,Cassette_Triplet
3'ss non-triplet,0.3266412,A3SS,Non-Triplet,A3SS_Non-Triplet
3'ss triplet,0.1338625,A3SS,Triplet,A3SS_Triplet
5'ss non-triplet,,A5SS,Non-Triplet,A5SS_Non-Triplet
5'ss triplet,,A5SS,Triplet,A5SS_Triplet
cassette non-triplet,0.05503,Cassette,Non-Triplet,Cassette_Non-Triplet
cassette triplet,0.28712,Cassette,Triplet,Cassette_Triplet
3'ss non-triplet,0.2497105,A3SS,Non-Triplet,A3SS_Non-Triplet
3'ss triplet,0.4417749,A3SS,Triplet,A3SS_Triplet
5'ss non-triplet,,A5SS,Non-Triplet,A5SS_Non-Triplet
5'ss triplet,,A5SS,Triplet,A5SS_Triplet
cassette non-triplet,0.09544,Cassette,Non-Triplet,Cassette_Non-Triplet
cassette triplet,0.24507,Cassette,Triplet,Cassette_Triplet
3'ss non-triplet,0.2355091,A3SS,Non-Triplet,A3SS_Non-Triplet
3'ss triplet,0.3689188,A3SS,Triplet,A3SS_Triplet
5'ss non-triplet,,A5SS,Non-Triplet,A5SS_Non-Triplet
5'ss triplet,,A5SS,Triplet,A5SS_Triplet
cassette non-triplet,0.16871,Cassette,Non-Triplet,Cassette_Non-Triplet
cassette triplet,0.23223,Cassette,Triplet,Cassette_Triplet
3'ss non-triplet,0.2485944,A3SS,Non-Triplet,A3SS_Non-Triplet
3'ss triplet,0.0614792,A3SS,Triplet,A3SS_Triplet
5'ss non-triplet,,A5SS,Non-Triplet,A5SS_Non-Triplet
5'ss triplet,,A5SS,Triplet,A5SS_Triplet
cassette non-triplet,0.11433,Cassette,Non-Triplet,Cassette_Non-Triplet
cassette triplet,0.18977,Cassette,Triplet,Cassette_Triplet
3'ss non-triplet,0.087059,A3SS,Non-Triplet,A3SS_Non-Triplet
3'ss triplet,0.2375,A3SS,Triplet,A3SS_Triplet
5'ss non-triplet,,A5SS,Non-Triplet,A5SS_Non-Triplet
5'ss triplet,,A5SS,Triplet,A5SS_Triplet
cassette non-triplet,0.06782,Cassette,Non-Triplet,Cassette_Non-Triplet
cassette triplet,0.22088,Cassette,Triplet,Cassette_Triplet
3'ss non-triplet,0.2404639,A3SS,Non-Triplet,A3SS_Non-Triplet
3'ss triplet,0.1449973,A3SS,Triplet,A3SS_Triplet
5'ss non-triplet,,A5SS,Non-Triplet,A5SS_Non-Triplet
5'ss triplet,,A5SS,Triplet,A5SS_Triplet
cassette non-triplet,0.05392,Cassette,Non-Triplet,Cassette_Non-Triplet
cassette triplet,0.11192,Cassette,Triplet,Cassette_Triplet
3'ss non-triplet,0.2289483,A3SS,Non-Triplet,A3SS_Non-Triplet
3'ss triplet,0.2168292,A3SS,Triplet,A3SS_Triplet
5'ss non-triplet,,A5SS,Non-Triplet,A5SS_Non-Triplet
5'ss triplet,,A5SS,Triplet,A5SS_Triplet
cassette non-triplet,0.42498,Cassette,Non-Triplet,Cassette_Non-Triplet
cassette triplet,0.43004,Cassette,Triplet,Cassette_Triplet
3'ss non-triplet,0.1247958,A3SS,Non-Triplet,A3SS_Non-Triplet
3'ss triplet,0.19875,A3SS,Triplet,A3SS_Triplet
5'ss non-triplet,,A5SS,Non-Triplet,A5SS_Non-Triplet
5'ss triplet,,A5SS,Triplet,A5SS_Triplet
cassette non-triplet,0.297,Cassette,Non-Triplet,Cassette_Non-Triplet
cassette triplet,0.39065,Cassette,Triplet,Cassette_Triplet
3'ss non-triplet,0.10653,A3SS,Non-Triplet,A3SS_Non-Triplet
3'ss triplet,0.2586417,A3SS,Triplet,A3SS_Triplet
5'ss non-triplet,,A5SS,Non-Triplet,A5SS_Non-Triplet
5'ss triplet,,A5SS,Triplet,A5SS_Triplet
cassette non-triplet,0.22682,Cassette,Non-Triplet,Cassette_Non-Triplet
cassette triplet,0.45859,Cassette,Triplet,Cassette_Triplet
3'ss non-triplet,0.3555556,A3SS,Non-Triplet,A3SS_Non-Triplet
3'ss triplet,0.1923,A3SS,Triplet,A3SS_Triplet
5'ss non-triplet,,A5SS,Non-Triplet,A5SS_Non-Triplet
5'ss triplet,,A5SS,Triplet,A5SS_Triplet
cassette non-triplet,0.11689,Cassette,Non-Triplet,Cassette_Non-Triplet
cassette triplet,0.07993,Cassette,Triplet,Cassette_Triplet
3'ss non-triplet,0.097075,A3SS,Non-Triplet,A3SS_Non-Triplet
3'ss triplet,0.1549958,A3SS,Triplet,A3SS_Triplet
5'ss non-triplet,,A5SS,Non-Triplet,A5SS_Non-Triplet
5'ss triplet,,A5SS,Triplet,A5SS_Triplet
cassette non-triplet,0.31973,Cassette,Non-Triplet,Cassette_Non-Triplet
cassette triplet,0.47383,Cassette,Triplet,Cassette_Triplet
3'ss non-triplet,0.3797658,A3SS,Non-Triplet,A3SS_Non-Triplet
3'ss triplet,0.1482458,A3SS,Triplet,A3SS_Triplet
5'ss non-triplet,,A5SS,Non-Triplet,A5SS_Non-Triplet
5'ss triplet,,A5SS,Triplet,A5SS_Triplet
cassette non-triplet,0.18927,Cassette,Non-Triplet,Cassette_Non-Triplet
cassette triplet,0.69546,Cassette,Triplet,Cassette_Triplet
3'ss non-triplet,0.1559721,A3SS,Non-Triplet,A3SS_Non-Triplet
3'ss triplet,0.1010621,A3SS,Triplet,A3SS_Triplet
5'ss non-triplet,,A5SS,Non-Triplet,A5SS_Non-Triplet
5'ss triplet,,A5SS,Triplet,A5SS_Triplet
cassette non-triplet,0.16289,Cassette,Non-Triplet,Cassette_Non-Triplet
cassette triplet,0.53766,Cassette,Triplet,Cassette_Triplet
3'ss non-triplet,0.1556858,A3SS,Non-Triplet,A3SS_Non-Triplet
3'ss triplet,0.0396393,A3SS,Triplet,A3SS_Triplet
5'ss non-triplet,,A5SS,Non-Triplet,A5SS_Non-Triplet
5'ss triplet,,A5SS,Triplet,A5SS_Triplet
cassette non-triplet,0.75004,Cassette,Non-Triplet,Cassette_Non-Triplet
cassette triplet,0.50344,Cassette,Triplet,Cassette_Triplet
3'ss non-triplet,0.1756515,A3SS,Non-Triplet,A3SS_Non-Triplet
3'ss triplet,0.13795,A3SS,Triplet,A3SS_Triplet
5'ss non-triplet,,A5SS,Non-Triplet,A5SS_Non-Triplet
5'ss triplet,,A5SS,Triplet,A5SS_Triplet
cassette non-triplet,0.02934,Cassette,Non-Triplet,Cassette_Non-Triplet
cassette triplet,0.43018,Cassette,Triplet,Cassette_Triplet
3'ss non-triplet,0.1880783,A3SS,Non-Triplet,A3SS_Non-Triplet
3'ss triplet,0.1715683,A3SS,Triplet,A3SS_Triplet
5'ss non-triplet,,A5SS,Non-Triplet,A5SS_Non-Triplet
5'ss triplet,,A5SS,Triplet,A5SS_Triplet
cassette non-triplet,0.0018,Cassette,Non-Triplet,Cassette_Non-Triplet
cassette triplet,0.40356,Cassette,Triplet,Cassette_Triplet
3'ss non-triplet,0.1501474,A3SS,Non-Triplet,A3SS_Non-Triplet
3'ss triplet,0.1413889,A3SS,Triplet,A3SS_Triplet
5'ss non-triplet,,A5SS,Non-Triplet,A5SS_Non-Triplet
5'ss triplet,,A5SS,Triplet,A5SS_Triplet
cassette non-triplet,0.34751,Cassette,Non-Triplet,Cassette_Non-Triplet
cassette triplet,0.25962,Cassette,Triplet,Cassette_Triplet
3'ss non-triplet,0.1026867,A3SS,Non-Triplet,A3SS_Non-Triplet
3'ss triplet,0.2059357,A3SS,Triplet,A3SS_Triplet
5'ss non-triplet,,A5SS,Non-Triplet,A5SS_Non-Triplet
5'ss triplet,,A5SS,Triplet,A5SS_Triplet
cassette non-triplet,0.07853,Cassette,Non-Triplet,Cassette_Non-Triplet
cassette triplet,0.23928,Cassette,Triplet,Cassette_Triplet
3'ss non-triplet,0.2993267,A3SS,Non-Triplet,A3SS_Non-Triplet
3'ss triplet,0.188185,A3SS,Triplet,A3SS_Triplet
5'ss non-triplet,,A5SS,Non-Triplet,A5SS_Non-Triplet
5'ss triplet,,A5SS,Triplet,A5SS_Triplet
cassette non-triplet,0.08522,Cassette,Non-Triplet,Cassette_Non-Triplet
cassette triplet,0.16167,Cassette,Triplet,Cassette_Triplet
3'ss non-triplet,0.2726336,A3SS,Non-Triplet,A3SS_Non-Triplet
3'ss triplet,0.1076,A3SS,Triplet,A3SS_Triplet
5'ss non-triplet,,A5SS,Non-Triplet,A5SS_Non-Triplet
5'ss triplet,,A5SS,Triplet,A5SS_Triplet
cassette non-triplet,0.01888,Cassette,Non-Triplet,Cassette_Non-Triplet
cassette triplet,0.28404,Cassette,Triplet,Cassette_Triplet
3'ss non-triplet,0.3660977,A3SS,Non-Triplet,A3SS_Non-Triplet
3'ss triplet,0.1324563,A3SS,Triplet,A3SS_Triplet
5'ss non-triplet,,A5SS,Non-Triplet,A5SS_Non-Triplet
5'ss triplet,,A5SS,Triplet,A5SS_Triplet
cassette non-triplet,0.03194,Cassette,Non-Triplet,Cassette_Non-Triplet
cassette triplet,0.5403,Cassette,Triplet,Cassette_Triplet
3'ss non-triplet,0.127321,A3SS,Non-Triplet,A3SS_Non-Triplet
3'ss triplet,0.04255,A3SS,Triplet,A3SS_Triplet
5'ss non-triplet,,A5SS,Non-Triplet,A5SS_Non-Triplet
5'ss triplet,,A5SS,Triplet,A5SS_Triplet
cassette non-triplet,0.72185,Cassette,Non-Triplet,Cassette_Non-Triplet
cassette triplet,0.12638,Cassette,Triplet,Cassette_Triplet
3'ss non-triplet,0.1127255,A3SS,Non-Triplet,A3SS_Non-Triplet
3'ss triplet,0.0848375,A3SS,Triplet,A3SS_Triplet
5'ss non-triplet,,A5SS,Non-Triplet,A5SS_Non-Triplet
5'ss triplet,,A5SS,Triplet,A5SS_Triplet
cassette non-triplet,0.11187,Cassette,Non-Triplet,Cassette_Non-Triplet
cassette triplet,0.6057,Cassette,Triplet,Cassette_Triplet
3'ss non-triplet,0.1627828,A3SS,Non-Triplet,A3SS_Non-Triplet
3'ss triplet,0.068975,A3SS,Triplet,A3SS_Triplet
5'ss non-triplet,,A5SS,Non-Triplet,A5SS_Non-Triplet
5'ss triplet,,A5SS,Triplet,A5SS_Triplet
cassette non-triplet,0.10116,Cassette,Non-Triplet,Cassette_Non-Triplet
cassette triplet,0.46784,Cassette,Triplet,Cassette_Triplet
3'ss non-triplet,0.5415389,A3SS,Non-Triplet,A3SS_Non-Triplet
3'ss triplet,0.3870009,A3SS,Triplet,A3SS_Triplet
5'ss non-triplet,,A5SS,Non-Triplet,A5SS_Non-Triplet
5'ss triplet,,A5SS,Triplet,A5SS_Triplet
cassette non-triplet,0.57415,Cassette,Non-Triplet,Cassette_Non-Triplet
cassette triplet,0.37449,Cassette,Triplet,Cassette_Triplet
3'ss non-triplet,0.1117571,A3SS,Non-Triplet,A3SS_Non-Triplet
3'ss triplet,0.4820506,A3SS,Triplet,A3SS_Triplet
5'ss non-triplet,,A5SS,Non-Triplet,A5SS_Non-Triplet
5'ss triplet,,A5SS,Triplet,A5SS_Triplet
cassette non-triplet,0.07367,Cassette,Non-Triplet,Cassette_Non-Triplet
cassette triplet,0.36532,Cassette,Triplet,Cassette_Triplet
3'ss non-triplet,0.1943975,A3SS,Non-Triplet,A3SS_Non-Triplet
3'ss triplet,0.356145,A3SS,Triplet,A3SS_Triplet
5'ss non-triplet,,A5SS,Non-Triplet,A5SS_Non-Triplet
5'ss triplet,,A5SS,Triplet,A5SS_Triplet
cassette non-triplet,0.0877,Cassette,Non-Triplet,Cassette_Non-Triplet
cassette triplet,0.34226,Cassette,Triplet,Cassette_Triplet
3'ss non-triplet,0.0831375,A3SS,Non-Triplet,A3SS_Non-Triplet
3'ss triplet,0.6106389,A3SS,Triplet,A3SS_Triplet
5'ss non-triplet,,A5SS,Non-Triplet,A5SS_Non-Triplet
5'ss triplet,,A5SS,Triplet,A5SS_Triplet
cassette non-triplet,0.06203,Cassette,Non-Triplet,Cassette_Non-Triplet
cassette triplet,0.21332,Cassette,Triplet,Cassette_Triplet
3'ss non-triplet,0.2852278,A3SS,Non-Triplet,A3SS_Non-Triplet
3'ss triplet,0.2331176,A3SS,Triplet,A3SS_Triplet
5'ss non-triplet,,A5SS,Non-Triplet,A5SS_Non-Triplet
5'ss triplet,,A5SS,Triplet,A5SS_Triplet
cassette non-triplet,0.21384,Cassette,Non-Triplet,Cassette_Non-Triplet
cassette triplet,0.4588,Cassette,Triplet,Cassette_Triplet
3'ss non-triplet,0.1685375,A3SS,Non-Triplet,A3SS_Non-Triplet
3'ss triplet,0.2974481,A3SS,Triplet,A3SS_Triplet
5'ss non-triplet,,A5SS,Non-Triplet,A5SS_Non-Triplet
5'ss triplet,,A5SS,Triplet,A5SS_Triplet
cassette non-triplet,0.18563,Cassette,Non-Triplet,Cassette_Non-Triplet
cassette triplet,0.25947,Cassette,Triplet,Cassette_Triplet
3'ss non-triplet,0.616175,A3SS,Non-Triplet,A3SS_Non-Triplet
3'ss triplet,0.4407252,A3SS,Triplet,A3SS_Triplet
5'ss non-triplet,,A5SS,Non-Triplet,A5SS_Non-Triplet
5'ss triplet,,A5SS,Triplet,A5SS_Triplet
cassette non-triplet,0.16534,Cassette,Non-Triplet,Cassette_Non-Triplet
cassette triplet,0.14141,Cassette,Triplet,Cassette_Triplet
3'ss non-triplet,0.2209352,A3SS,Non-Triplet,A3SS_Non-Triplet
3'ss triplet,0.2435422,A3SS,Triplet,A3SS_Triplet
5'ss non-triplet,,A5SS,Non-Triplet,A5SS_Non-Triplet
5'ss triplet,,A5SS,Triplet,A5SS_Triplet
cassette non-triplet,0.22974,Cassette,Non-Triplet,Cassette_Non-Triplet
cassette triplet,0.13602,Cassette,Triplet,Cassette_Triplet
3'ss non-triplet,0.2440213,A3SS,Non-Triplet,A3SS_Non-Triplet
3'ss triplet,0.2734662,A3SS,Triplet,A3SS_Triplet
5'ss non-triplet,,A5SS,Non-Triplet,A5SS_Non-Triplet
5'ss triplet,,A5SS,Triplet,A5SS_Triplet
cassette non-triplet,0.20092,Cassette,Non-Triplet,Cassette_Non-Triplet
cassette triplet,0.12167,Cassette,Triplet,Cassette_Triplet
3'ss non-triplet,0.1762229,A3SS,Non-Triplet,A3SS_Non-Triplet
3'ss triplet,0.4757941,A3SS,Triplet,A3SS_Triplet
5'ss non-triplet,,A5SS,Non-Triplet,A5SS_Non-Triplet
5'ss triplet,,A5SS,Triplet,A5SS_Triplet
cassette non-triplet,0.03318,Cassette,Non-Triplet,Cassette_Non-Triplet
cassette triplet,0.11754,Cassette,Triplet,Cassette_Triplet
3'ss non-triplet,0.1930167,A3SS,Non-Triplet,A3SS_Non-Triplet
3'ss triplet,0.2648593,A3SS,Triplet,A3SS_Triplet
5'ss non-triplet,,A5SS,Non-Triplet,A5SS_Non-Triplet
5'ss triplet,,A5SS,Triplet,A5SS_Triplet
cassette non-triplet,0.04486,Cassette,Non-Triplet,Cassette_Non-Triplet
cassette triplet,0.43317,Cassette,Triplet,Cassette_Triplet
3'ss non-triplet,0.1573917,A3SS,Non-Triplet,A3SS_Non-Triplet
3'ss triplet,0.5159811,A3SS,Triplet,A3SS_Triplet
5'ss non-triplet,,A5SS,Non-Triplet,A5SS_Non-Triplet
5'ss triplet,,A5SS,Triplet,A5SS_Triplet
cassette non-triplet,0.04044,Cassette,Non-Triplet,Cassette_Non-Triplet
cassette triplet,0.3942,Cassette,Triplet,Cassette_Triplet
3'ss non-triplet,0.0812083,A3SS,Non-Triplet,A3SS_Non-Triplet
3'ss triplet,0.5031252,A3SS,Triplet,A3SS_Triplet
5'ss non-triplet,,A5SS,Non-Triplet,A5SS_Non-Triplet
5'ss triplet,,A5SS,Triplet,A5SS_Triplet
cassette non-triplet,0.03842,Cassette,Non-Triplet,Cassette_Non-Triplet
cassette triplet,0.31514,Cassette,Triplet,Cassette_Triplet
3'ss non-triplet,0.2068703,A3SS,Non-Triplet,A3SS_Non-Triplet
3'ss triplet,0.3025264,A3SS,Triplet,A3SS_Triplet
5'ss non-triplet,,A5SS,Non-Triplet,A5SS_Non-Triplet
5'ss triplet,,A5SS,Triplet,A5SS_Triplet
cassette non-triplet,0.03412,Cassette,Non-Triplet,Cassette_Non-Triplet
cassette triplet,0.30453,Cassette,Triplet,Cassette_Triplet
3'ss non-triplet,0.3119744,A3SS,Non-Triplet,A3SS_Non-Triplet
3'ss triplet,0.3153642,A3SS,Triplet,A3SS_Triplet
5'ss non-triplet,,A5SS,Non-Triplet,A5SS_Non-Triplet
5'ss triplet,,A5SS,Triplet,A5SS_Triplet
cassette non-triplet,0.00099,Cassette,Non-Triplet,Cassette_Non-Triplet
cassette triplet,0.13857,Cassette,Triplet,Cassette_Triplet
3'ss non-triplet,0.4451643,A3SS,Non-Triplet,A3SS_Non-Triplet
3'ss triplet,0.5254812,A3SS,Triplet,A3SS_Triplet
5'ss non-triplet,,A5SS,Non-Triplet,A5SS_Non-Triplet
5'ss triplet,,A5SS,Triplet,A5SS_Triplet
cassette non-triplet,0.00016,Cassette,Non-Triplet,Cassette_Non-Triplet
cassette triplet,0.55602,Cassette,Triplet,Cassette_Triplet
3'ss non-triplet,0.2339839,A3SS,Non-Triplet,A3SS_Non-Triplet
3'ss triplet,0.2063111,A3SS,Triplet,A3SS_Triplet
5'ss non-triplet,,A5SS,Non-Triplet,A5SS_Non-Triplet
5'ss triplet,,A5SS,Triplet,A5SS_Triplet
cassette non-triplet,0.24796,Cassette,Non-Triplet,Cassette_Non-Triplet
cassette triplet,0.07103,Cassette,Triplet,Cassette_Triplet
3'ss non-triplet,0.1061167,A3SS,Non-Triplet,A3SS_Non-Triplet
3'ss triplet,0.3144615,A3SS,Triplet,A3SS_Triplet
5'ss non-triplet,,A5SS,Non-Triplet,A5SS_Non-Triplet
5'ss triplet,,A5SS,Triplet,A5SS_Triplet
cassette non-triplet,0.08763,Cassette,Non-Triplet,Cassette_Non-Triplet
cassette triplet,0.11023,Cassette,Triplet,Cassette_Triplet
3'ss non-triplet,0.3829833,A3SS,Non-Triplet,A3SS_Non-Triplet
3'ss triplet,0.178741,A3SS,Triplet,A3SS_Triplet
5'ss non-triplet,,A5SS,Non-Triplet,A5SS_Non-Triplet
5'ss triplet,,A5SS,Triplet,A5SS_Triplet
cassette non-triplet,0.08456,Cassette,Non-Triplet,Cassette_Non-Triplet
cassette triplet,0.3237,Cassette,Triplet,Cassette_Triplet
3'ss non-triplet,0.1411194,A3SS,Non-Triplet,A3SS_Non-Triplet
3'ss triplet,0.2626886,A3SS,Triplet,A3SS_Triplet
5'ss non-triplet,,A5SS,Non-Triplet,A5SS_Non-Triplet
5'ss triplet,,A5SS,Triplet,A5SS_Triplet
cassette non-triplet,0.08172,Cassette,Non-Triplet,Cassette_Non-Triplet
cassette triplet,0.22718,Cassette,Triplet,Cassette_Triplet
3'ss non-triplet,0.1488433,A3SS,Non-Triplet,A3SS_Non-Triplet
3'ss triplet,0.3156924,A3SS,Triplet,A3SS_Triplet
5'ss non-triplet,,A5SS,Non-Triplet,A5SS_Non-Triplet
5'ss triplet,,A5SS,Triplet,A5SS_Triplet
cassette non-triplet,0.36188,Cassette,Non-Triplet,Cassette_Non-Triplet
cassette triplet,0.31736,Cassette,Triplet,Cassette_Triplet
3'ss non-triplet,0.0833983,A3SS,Non-Triplet,A3SS_Non-Triplet
3'ss triplet,0.308879,A3SS,Triplet,A3SS_Triplet
5'ss non-triplet,,A5SS,Non-Triplet,A5SS_Non-Triplet
5'ss triplet,,A5SS,Triplet,A5SS_Triplet
cassette non-triplet,0.03361,Cassette,Non-Triplet,Cassette_Non-Triplet
cassette triplet,0.3761,Cassette,Triplet,Cassette_Triplet
3'ss non-triplet,0.085255,A3SS,Non-Triplet,A3SS_Non-Triplet
3'ss triplet,0.2023021,A3SS,Triplet,A3SS_Triplet
5'ss non-triplet,,A5SS,Non-Triplet,A5SS_Non-Triplet
5'ss triplet,,A5SS,Triplet,A5SS_Triplet
cassette non-triplet,0.01282,Cassette,Non-Triplet,Cassette_Non-Triplet
cassette triplet,0.2535,Cassette,Triplet,Cassette_Triplet
3'ss non-triplet,0.2767302,A3SS,Non-Triplet,A3SS_Non-Triplet
3'ss triplet,0.2095079,A3SS,Triplet,A3SS_Triplet
5'ss non-triplet,,A5SS,Non-Triplet,A5SS_Non-Triplet
5'ss triplet,,A5SS,Triplet,A5SS_Triplet
cassette non-triplet,0.01849,Cassette,Non-Triplet,Cassette_Non-Triplet
cassette triplet,0.109,Cassette,Triplet,Cassette_Triplet
3'ss non-triplet,0.2785407,A3SS,Non-Triplet,A3SS_Non-Triplet
3'ss triplet,0.1929225,A3SS,Triplet,A3SS_Triplet
5'ss non-triplet,,A5SS,Non-Triplet,A5SS_Non-Triplet
5'ss triplet,,A5SS,Triplet,A5SS_Triplet
cassette non-triplet,0.00923,Cassette,Non-Triplet,Cassette_Non-Triplet
cassette triplet,0.25245,Cassette,Triplet,Cassette_Triplet
3'ss non-triplet,0.1739735,A3SS,Non-Triplet,A3SS_Non-Triplet
3'ss triplet,0.20756,A3SS,Triplet,A3SS_Triplet
5'ss non-triplet,,A5SS,Non-Triplet,A5SS_Non-Triplet
5'ss triplet,,A5SS,Triplet,A5SS_Triplet
cassette non-triplet,0.00398,Cassette,Non-Triplet,Cassette_Non-Triplet
cassette triplet,0.47265,Cassette,Triplet,Cassette_Triplet
3'ss non-triplet,0.2751333,A3SS,Non-Triplet,A3SS_Non-Triplet
3'ss triplet,0.2528945,A3SS,Triplet,A3SS_Triplet
5'ss non-triplet,,A5SS,Non-Triplet,A5SS_Non-Triplet
5'ss triplet,,A5SS,Triplet,A5SS_Triplet
cassette non-triplet,0.21301,Cassette,Non-Triplet,Cassette_Non-Triplet
cassette triplet,0.59508,Cassette,Triplet,Cassette_Triplet
3'ss non-triplet,0.709457,A3SS,Non-Triplet,A3SS_Non-Triplet
3'ss triplet,0.4029895,A3SS,Triplet,A3SS_Triplet
5'ss non-triplet,,A5SS,Non-Triplet,A5SS_Non-Triplet
5'ss triplet,,A5SS,Triplet,A5SS_Triplet
cassette non-triplet,0.75986,Cassette,Non-Triplet,Cassette_Non-Triplet
cassette triplet,0.44102,Cassette,Triplet,Cassette_Triplet
3'ss non-triplet,0.21035,A3SS,Non-Triplet,A3SS_Non-Triplet
3'ss triplet,0.220711,A3SS,Triplet,A3SS_Triplet
5'ss non-triplet,,A5SS,Non-Triplet,A5SS_Non-Triplet
5'ss triplet,,A5SS,Triplet,A5SS_Triplet
cassette non-triplet,0.21222,Cassette,Non-Triplet,Cassette_Non-Triplet
cassette triplet,0.39986,Cassette,Triplet,Cassette_Triplet
3'ss non-triplet,0.055325,A3SS,Non-Triplet,A3SS_Non-Triplet
3'ss triplet,0.2444465,A3SS,Triplet,A3SS_Triplet
5'ss non-triplet,,A5SS,Non-Triplet,A5SS_Non-Triplet
5'ss triplet,,A5SS,Triplet,A5SS_Triplet
cassette non-triplet,0.07535,Cassette,Non-Triplet,Cassette_Non-Triplet
cassette triplet,0.32959,Cassette,Triplet,Cassette_Triplet
3'ss non-triplet,0.783371,A3SS,Non-Triplet,A3SS_Non-Triplet
3'ss triplet,0.3161028,A3SS,Triplet,A3SS_Triplet
5'ss non-triplet,,A5SS,Non-Triplet,A5SS_Non-Triplet
5'ss triplet,,A5SS,Triplet,A5SS_Triplet
cassette non-triplet,0.05825,Cassette,Non-Triplet,Cassette_Non-Triplet
cassette triplet,0.29065,Cassette,Triplet,Cassette_Triplet
3'ss non-triplet,0.2855308,A3SS,Non-Triplet,A3SS_Non-Triplet
3'ss triplet,0.35278,A3SS,Triplet,A3SS_Triplet
5'ss non-triplet,,A5SS,Non-Triplet,A5SS_Non-Triplet
5'ss triplet,,A5SS,Triplet,A5SS_Triplet
cassette non-triplet,0.10156,Cassette,Non-Triplet,Cassette_Non-Triplet
cassette triplet,0.2826,Cassette,Triplet,Cassette_Triplet
3'ss non-triplet,0.437578,A3SS,Non-Triplet,A3SS_Non-Triplet
3'ss triplet,0.4515658,A3SS,Triplet,A3SS_Triplet
5'ss non-triplet,,A5SS,Non-Triplet,A5SS_Non-Triplet
5'ss triplet,,A5SS,Triplet,A5SS_Triplet
cassette non-triplet,0.29273,Cassette,Non-Triplet,Cassette_Non-Triplet
cassette triplet,0.25933,Cassette,Triplet,Cassette_Triplet
3'ss non-triplet,0.1005083,A3SS,Non-Triplet,A3SS_Non-Triplet
3'ss triplet,0.4473367,A3SS,Triplet,A3SS_Triplet
5'ss non-triplet,,A5SS,Non-Triplet,A5SS_Non-Triplet
5'ss triplet,,A5SS,Triplet,A5SS_Triplet
cassette non-triplet,0.1009,Cassette,Non-Triplet,Cassette_Non-Triplet
cassette triplet,0.23267,Cassette,Triplet,Cassette_Triplet
3'ss non-triplet,0.1774815,A3SS,Non-Triplet,A3SS_Non-Triplet
3'ss triplet,0.2959856,A3SS,Triplet,A3SS_Triplet
5'ss non-triplet,,A5SS,Non-Triplet,A5SS_Non-Triplet
5'ss triplet,,A5SS,Triplet,A5SS_Triplet
cassette non-triplet,0.08177,Cassette,Non-Triplet,Cassette_Non-Triplet
cassette triplet,0.18924,Cassette,Triplet,Cassette_Triplet
3'ss non-triplet,0.2515905,A3SS,Non-Triplet,A3SS_Non-Triplet
3'ss triplet,0.1784954,A3SS,Triplet,A3SS_Triplet
5'ss non-triplet,,A5SS,Non-Triplet,A5SS_Non-Triplet
5'ss triplet,,A5SS,Triplet,A5SS_Triplet
cassette non-triplet,0.13147,Cassette,Non-Triplet,Cassette_Non-Triplet
cassette triplet,0.16303,Cassette,Triplet,Cassette_Triplet
3'ss non-triplet,0.302675,A3SS,Non-Triplet,A3SS_Non-Triplet
3'ss triplet,0.2728461,A3SS,Triplet,A3SS_Triplet
5'ss non-triplet,,A5SS,Non-Triplet,A5SS_Non-Triplet
5'ss triplet,,A5SS,Triplet,A5SS_Triplet
cassette non-triplet,0.01971,Cassette,Non-Triplet,Cassette_Non-Triplet
cassette triplet,0.16155,Cassette,Triplet,Cassette_Triplet
3'ss non-triplet,0.25,A3SS,Non-Triplet,A3SS_Non-Triplet
3'ss triplet,0.2040603,A3SS,Triplet,A3SS_Triplet
5'ss non-triplet,,A5SS,Non-Triplet,A5SS_Non-Triplet
5'ss triplet,,A5SS,Triplet,A5SS_Triplet
cassette non-triplet,0.03277,Cassette,Non-Triplet,Cassette_Non-Triplet
cassette triplet,0.35643,Cassette,Triplet,Cassette_Triplet
3'ss non-triplet,0.7026147,A3SS,Non-Triplet,A3SS_Non-Triplet
3'ss triplet,0.2904129,A3SS,Triplet,A3SS_Triplet
5'ss non-triplet,,A5SS,Non-Triplet,A5SS_Non-Triplet
5'ss triplet,,A5SS,Triplet,A5SS_Triplet
cassette non-triplet,0.02534,Cassette,Non-Triplet,Cassette_Non-Triplet
cassette triplet,0.14199,Cassette,Triplet,Cassette_Triplet
3'ss non-triplet,0.3277875,A3SS,Non-Triplet,A3SS_Non-Triplet
3'ss triplet,0.4034098,A3SS,Triplet,A3SS_Triplet
5'ss non-triplet,,A5SS,Non-Triplet,A5SS_Non-Triplet
5'ss triplet,,A5SS,Triplet,A5SS_Triplet
cassette non-triplet,0.04452,Cassette,Non-Triplet,Cassette_Non-Triplet
cassette triplet,0.56163,Cassette,Triplet,Cassette_Triplet
3'ss non-triplet,0.09383,A3SS,Non-Triplet,A3SS_Non-Triplet
3'ss triplet,0.2469489,A3SS,Triplet,A3SS_Triplet
5'ss non-triplet,,A5SS,Non-Triplet,A5SS_Non-Triplet
5'ss triplet,,A5SS,Triplet,A5SS_Triplet
cassette non-triplet,0.00176,Cassette,Non-Triplet,Cassette_Non-Triplet
cassette triplet,0.4765,Cassette,Triplet,Cassette_Triplet
3'ss non-triplet,0.2285438,A3SS,Non-Triplet,A3SS_Non-Triplet
3'ss triplet,0.2530847,A3SS,Triplet,A3SS_Triplet
5'ss non-triplet,,A5SS,Non-Triplet,A5SS_Non-Triplet
5'ss triplet,,A5SS,Triplet,A5SS_Triplet
cassette non-triplet,0.415,Cassette,Non-Triplet,Cassette_Non-Triplet
cassette triplet,0.46195,Cassette,Triplet,Cassette_Triplet
3'ss non-triplet,0.2396035,A3SS,Non-Triplet,A3SS_Non-Triplet
3'ss triplet,0.1578409,A3SS,Triplet,A3SS_Triplet
5'ss non-triplet,,A5SS,Non-Triplet,A5SS_Non-Triplet
5'ss triplet,,A5SS,Triplet,A5SS_Triplet
cassette non-triplet,0.31179,Cassette,Non-Triplet,Cassette_Non-Triplet
cassette triplet,0.24513,Cassette,Triplet,Cassette_Triplet
3'ss non-triplet,0.181846,A3SS,Non-Triplet,A3SS_Non-Triplet
3'ss triplet,0.1714864,A3SS,Triplet,A3SS_Triplet
5'ss non-triplet,,A5SS,Non-Triplet,A5SS_Non-Triplet
5'ss triplet,,A5SS,Triplet,A5SS_Triplet
cassette non-triplet,0.25394,Cassette,Non-Triplet,Cassette_Non-Triplet
cassette triplet,0.17934,Cassette,Triplet,Cassette_Triplet
3'ss non-triplet,0.4623358,A3SS,Non-Triplet,A3SS_Non-Triplet
3'ss triplet,0.2120526,A3SS,Triplet,A3SS_Triplet
5'ss non-triplet,,A5SS,Non-Triplet,A5SS_Non-Triplet
5'ss triplet,,A5SS,Triplet,A5SS_Triplet
cassette non-triplet,0.25242,Cassette,Non-Triplet,Cassette_Non-Triplet
cassette triplet,0.14044,Cassette,Triplet,Cassette_Triplet
3'ss non-triplet,0.3874964,A3SS,Non-Triplet,A3SS_Non-Triplet
3'ss triplet,0.3378333,A3SS,Triplet,A3SS_Triplet
5'ss non-triplet,,A5SS,Non-Triplet,A5SS_Non-Triplet
5'ss triplet,,A5SS,Triplet,A5SS_Triplet
cassette non-triplet,0.17388,Cassette,Non-Triplet,Cassette_Non-Triplet
cassette triplet,0.46587,Cassette,Triplet,Cassette_Triplet
3'ss non-triplet,0.6575921,A3SS,Non-Triplet,A3SS_Non-Triplet
3'ss triplet,0.2645031,A3SS,Triplet,A3SS_Triplet
5'ss non-triplet,,A5SS,Non-Triplet,A5SS_Non-Triplet
5'ss triplet,,A5SS,Triplet,A5SS_Triplet
cassette non-triplet,0.14347,Cassette,Non-Triplet,Cassette_Non-Triplet
cassette triplet,0.0733,Cassette,Triplet,Cassette_Triplet
3'ss non-triplet,0.2736146,A3SS,Non-Triplet,A3SS_Non-Triplet
3'ss triplet,0.1094137,A3SS,Triplet,A3SS_Triplet
5'ss non-triplet,,A5SS,Non-Triplet,A5SS_Non-Triplet
5'ss triplet,,A5SS,Triplet,A5SS_Triplet
cassette non-triplet,0.14226,Cassette,Non-Triplet,Cassette_Non-Triplet
cassette triplet,0.58597,Cassette,Triplet,Cassette_Triplet
3'ss non-triplet,0.1532,A3SS,Non-Triplet,A3SS_Non-Triplet
3'ss triplet,0.3676615,A3SS,Triplet,A3SS_Triplet
5'ss non-triplet,,A5SS,Non-Triplet,A5SS_Non-Triplet
5'ss triplet,,A5SS,Triplet,A5SS_Triplet
cassette non-triplet,0.12867,Cassette,Non-Triplet,Cassette_Non-Triplet
cassette triplet,0.53615,Cassette,Triplet,Cassette_Triplet
3'ss non-triplet,0.0840738,A3SS,Non-Triplet,A3SS_Non-Triplet
3'ss triplet,0.2258154,A3SS,Triplet,A3SS_Triplet
5'ss non-triplet,,A5SS,Non-Triplet,A5SS_Non-Triplet
5'ss triplet,,A5SS,Triplet,A5SS_Triplet
cassette non-triplet,0.20935,Cassette,Non-Triplet,Cassette_Non-Triplet
cassette triplet,0.33129,Cassette,Triplet,Cassette_Triplet
3'ss non-triplet,0.2828955,A3SS,Non-Triplet,A3SS_Non-Triplet
3'ss triplet,0.1533432,A3SS,Triplet,A3SS_Triplet
5'ss non-triplet,,A5SS,Non-Triplet,A5SS_Non-Triplet
5'ss triplet,,A5SS,Triplet,A5SS_Triplet
cassette non-triplet,0.07448,Cassette,Non-Triplet,Cassette_Non-Triplet
cassette triplet,0.32668,Cassette,Triplet,Cassette_Triplet
3'ss non-triplet,0.1016,A3SS,Non-Triplet,A3SS_Non-Triplet
3'ss triplet,0.3437681,A3SS,Triplet,A3SS_Triplet
5'ss non-triplet,,A5SS,Non-Triplet,A5SS_Non-Triplet
5'ss triplet,,A5SS,Triplet,A5SS_Triplet
cassette non-triplet,0.06202,Cassette,Non-Triplet,Cassette_Non-Triplet
cassette triplet,0.27882,Cassette,Triplet,Cassette_Triplet
3'ss non-triplet,0.229694,A3SS,Non-Triplet,A3SS_Non-Triplet
3'ss triplet,0.3476466,A3SS,Triplet,A3SS_Triplet
5'ss non-triplet,,A5SS,Non-Triplet,A5SS_Non-Triplet
5'ss triplet,,A5SS,Triplet,A5SS_Triplet
cassette non-triplet,0.08208,Cassette,Non-Triplet,Cassette_Non-Triplet
cassette triplet,0.29893,Cassette,Triplet,Cassette_Triplet
3'ss non-triplet,0.184975,A3SS,Non-Triplet,A3SS_Non-Triplet
3'ss triplet,0.2431588,A3SS,Triplet,A3SS_Triplet
5'ss non-triplet,,A5SS,Non-Triplet,A5SS_Non-Triplet
5'ss triplet,,A5SS,Triplet,A5SS_Triplet
cassette non-triplet,0.10526,Cassette,Non-Triplet,Cassette_Non-Triplet
cassette triplet,0.20192,Cassette,Triplet,Cassette_Triplet
3'ss non-triplet,0.0687536,A3SS,Non-Triplet,A3SS_Non-Triplet
3'ss triplet,0.4328458,A3SS,Triplet,A3SS_Triplet
5'ss non-triplet,,A5SS,Non-Triplet,A5SS_Non-Triplet
5'ss triplet,,A5SS,Triplet,A5SS_Triplet
cassette non-triplet,0.09684,Cassette,Non-Triplet,Cassette_Non-Triplet
cassette triplet,0.39054,Cassette,Triplet,Cassette_Triplet
3'ss non-triplet,0.391481,A3SS,Non-Triplet,A3SS_Non-Triplet
3'ss triplet,0.1569752,A3SS,Triplet,A3SS_Triplet
5'ss non-triplet,,A5SS,Non-Triplet,A5SS_Non-Triplet
5'ss triplet,,A5SS,Triplet,A5SS_Triplet
cassette non-triplet,0.03065,Cassette,Non-Triplet,Cassette_Non-Triplet
cassette triplet,0.1001,Cassette,Triplet,Cassette_Triplet
3'ss non-triplet,0.124225,A3SS,Non-Triplet,A3SS_Non-Triplet
3'ss triplet,0.2612817,A3SS,Triplet,A3SS_Triplet
5'ss non-triplet,,A5SS,Non-Triplet,A5SS_Non-Triplet
5'ss triplet,,A5SS,Triplet,A5SS_Triplet
cassette non-triplet,0.04751,Cassette,Non-Triplet,Cassette_Non-Triplet
cassette triplet,0.2189,Cassette,Triplet,Cassette_Triplet
3'ss non-triplet,0.1053887,A3SS,Non-Triplet,A3SS_Non-Triplet
3'ss triplet,0.1928721,A3SS,Triplet,A3SS_Triplet
5'ss non-triplet,,A5SS,Non-Triplet,A5SS_Non-Triplet
5'ss triplet,,A5SS,Triplet,A5SS_Triplet
cassette non-triplet,0.0235,Cassette,Non-Triplet,Cassette_Non-Triplet
cassette triplet,0.20857,Cassette,Triplet,Cassette_Triplet
3'ss non-triplet,0.4696309,A3SS,Non-Triplet,A3SS_Non-Triplet
3'ss triplet,0.1678231,A3SS,Triplet,A3SS_Triplet
5'ss non-triplet,,A5SS,Non-Triplet,A5SS_Non-Triplet
5'ss triplet,,A5SS,Triplet,A5SS_Triplet
cassette non-triplet,0.20013,Cassette,Non-Triplet,Cassette_Non-Triplet
cassette triplet,0.41874,Cassette,Triplet,Cassette_Triplet
3'ss non-triplet,0.1977472,A3SS,Non-Triplet,A3SS_Non-Triplet
3'ss triplet,0.2103997,A3SS,Triplet,A3SS_Triplet
5'ss non-triplet,,A5SS,Non-Triplet,A5SS_Non-Triplet
5'ss triplet,,A5SS,Triplet,A5SS_Triplet
cassette non-triplet,0.193,Cassette,Non-Triplet,Cassette_Non-Triplet
cassette triplet,0.12231,Cassette,Triplet,Cassette_Triplet
3'ss non-triplet,0.3871894,A3SS,Non-Triplet,A3SS_Non-Triplet
3'ss triplet,0.1465714,A3SS,Triplet,A3SS_Triplet
5'ss non-triplet,,A5SS,Non-Triplet,A5SS_Non-Triplet
5'ss triplet,,A5SS,Triplet,A5SS_Triplet
cassette non-triplet,0.20654,Cassette,Non-Triplet,Cassette_Non-Triplet
cassette triplet,0.28737,Cassette,Triplet,Cassette_Triplet
3'ss non-triplet,0.3503587,A3SS,Non-Triplet,A3SS_Non-Triplet
3'ss triplet,0.2543683,A3SS,Triplet,A3SS_Triplet
5'ss non-triplet,,A5SS,Non-Triplet,A5SS_Non-Triplet
5'ss triplet,,A5SS,Triplet,A5SS_Triplet
cassette non-triplet,0.06617,Cassette,Non-Triplet,Cassette_Non-Triplet
cassette triplet,0.56212,Cassette,Triplet,Cassette_Triplet
3'ss non-triplet,0.2931571,A3SS,Non-Triplet,A3SS_Non-Triplet
3'ss triplet,0.1576002,A3SS,Triplet,A3SS_Triplet
5'ss non-triplet,,A5SS,Non-Triplet,A5SS_Non-Triplet
5'ss triplet,,A5SS,Triplet,A5SS_Triplet
cassette non-triplet,0.09253,Cassette,Non-Triplet,Cassette_Non-Triplet
cassette triplet,0.46985,Cassette,Triplet,Cassette_Triplet
3'ss non-triplet,0.2140181,A3SS,Non-Triplet,A3SS_Non-Triplet
3'ss triplet,0.0974351,A3SS,Triplet,A3SS_Triplet
5'ss non-triplet,,A5SS,Non-Triplet,A5SS_Non-Triplet
5'ss triplet,,A5SS,Triplet,A5SS_Triplet
cassette non-triplet,0.06814,Cassette,Non-Triplet,Cassette_Non-Triplet
cassette triplet,0.46058,Cassette,Triplet,Cassette_Triplet
3'ss non-triplet,0.375,A3SS,Non-Triplet,A3SS_Non-Triplet
3'ss triplet,0.2227618,A3SS,Triplet,A3SS_Triplet
5'ss non-triplet,,A5SS,Non-Triplet,A5SS_Non-Triplet
5'ss triplet,,A5SS,Triplet,A5SS_Triplet
cassette non-triplet,0.04071,Cassette,Non-Triplet,Cassette_Non-Triplet
cassette triplet,0.40446,Cassette,Triplet,Cassette_Triplet
3'ss non-triplet,0.1398375,A3SS,Non-Triplet,A3SS_Non-Triplet
3'ss triplet,0.4181625,A3SS,Triplet,A3SS_Triplet
5'ss non-triplet,,A5SS,Non-Triplet,A5SS_Non-Triplet
5'ss triplet,,A5SS,Triplet,A5SS_Triplet
cassette non-triplet,0.06099,Cassette,Non-Triplet,Cassette_Non-Triplet
cassette triplet,0.2601,Cassette,Triplet,Cassette_Triplet
3'ss non-triplet,0.1328389,A3SS,Non-Triplet,A3SS_Non-Triplet
3'ss triplet,0.2657833,A3SS,Triplet,A3SS_Triplet
5'ss non-triplet,,A5SS,Non-Triplet,A5SS_Non-Triplet
5'ss triplet,,A5SS,Triplet,A5SS_Triplet
cassette non-triplet,0.05085,Cassette,Non-Triplet,Cassette_Non-Triplet
cassette triplet,0.15733,Cassette,Triplet,Cassette_Triplet
3'ss non-triplet,0.4136717,A3SS,Non-Triplet,A3SS_Non-Triplet
3'ss triplet,0.2607661,A3SS,Triplet,A3SS_Triplet
5'ss non-triplet,,A5SS,Non-Triplet,A5SS_Non-Triplet
5'ss triplet,,A5SS,Triplet,A5SS_Triplet
cassette non-triplet,0.03931,Cassette,Non-Triplet,Cassette_Non-Triplet
cassette triplet,0.13389,Cassette,Triplet,Cassette_Triplet
3'ss non-triplet,0.4729796,A3SS,Non-Triplet,A3SS_Non-Triplet
3'ss triplet,0.1987156,A3SS,Triplet,A3SS_Triplet
5'ss non-triplet,,A5SS,Non-Triplet,A5SS_Non-Triplet
5'ss triplet,,A5SS,Triplet,A5SS_Triplet
cassette non-triplet,0.42133,Cassette,Non-Triplet,Cassette_Non-Triplet
cassette triplet,0.11077,Cassette,Triplet,Cassette_Triplet
3'ss non-triplet,0.3177083,A3SS,Non-Triplet,A3SS_Non-Triplet
3'ss triplet,0.0745223,A3SS,Triplet,A3SS_Triplet
5'ss non-triplet,,A5SS,Non-Triplet,A5SS_Non-Triplet
5'ss triplet,,A5SS,Triplet,A5SS_Triplet
cassette non-triplet,0.3687,Cassette,Non-Triplet,Cassette_Non-Triplet
cassette triplet,0.24715,Cassette,Triplet,Cassette_Triplet
3'ss non-triplet,0.1667771,A3SS,Non-Triplet,A3SS_Non-Triplet
3'ss triplet,0.1984206,A3SS,Triplet,A3SS_Triplet
5'ss non-triplet,,A5SS,Non-Triplet,A5SS_Non-Triplet
5'ss triplet,,A5SS,Triplet,A5SS_Triplet
cassette non-triplet,0.19283,Cassette,Non-Triplet,Cassette_Non-Triplet
cassette triplet,0.61388,Cassette,Triplet,Cassette_Triplet
3'ss non-triplet,0.2498447,A3SS,Non-Triplet,A3SS_Non-Triplet
3'ss triplet,0.105009,A3SS,Triplet,A3SS_Triplet
5'ss non-triplet,,A5SS,Non-Triplet,A5SS_Non-Triplet
5'ss triplet,,A5SS,Triplet,A5SS_Triplet
cassette non-triplet,0.24841,Cassette,Non-Triplet,Cassette_Non-Triplet
cassette triplet,0.0792,Cassette,Triplet,Cassette_Triplet
3'ss non-triplet,0.3748407,A3SS,Non-Triplet,A3SS_Non-Triplet
3'ss triplet,0.1787781,A3SS,Triplet,A3SS_Triplet
5'ss non-triplet,,A5SS,Non-Triplet,A5SS_Non-Triplet
5'ss triplet,,A5SS,Triplet,A5SS_Triplet
cassette non-triplet,0.24159,Cassette,Non-Triplet,Cassette_Non-Triplet
cassette triplet,0.52491,Cassette,Triplet,Cassette_Triplet
3'ss non-triplet,0.2842783,A3SS,Non-Triplet,A3SS_Non-Triplet
3'ss triplet,0.458625,A3SS,Triplet,A3SS_Triplet
5'ss non-triplet,,A5SS,Non-Triplet,A5SS_Non-Triplet
5'ss triplet,,A5SS,Triplet,A5SS_Triplet
cassette non-triplet,0.0594,Cassette,Non-Triplet,Cassette_Non-Triplet
cassette triplet,0.44345,Cassette,Triplet,Cassette_Triplet
3'ss non-triplet,0.3056167,A3SS,Non-Triplet,A3SS_Non-Triplet
3'ss triplet,0.33295,A3SS,Triplet,A3SS_Triplet
5'ss non-triplet,,A5SS,Non-Triplet,A5SS_Non-Triplet
5'ss triplet,,A5SS,Triplet,A5SS_Triplet
cassette non-triplet,0.05372,Cassette,Non-Triplet,Cassette_Non-Triplet
cassette triplet,0.27029,Cassette,Triplet,Cassette_Triplet
3'ss non-triplet,0.3264758,A3SS,Non-Triplet,A3SS_Non-Triplet
3'ss triplet,0.21259,A3SS,Triplet,A3SS_Triplet
5'ss non-triplet,,A5SS,Non-Triplet,A5SS_Non-Triplet
5'ss triplet,,A5SS,Triplet,A5SS_Triplet
cassette non-triplet,0.21228,Cassette,Non-Triplet,Cassette_Non-Triplet
cassette triplet,0.09865,Cassette,Triplet,Cassette_Triplet
3'ss non-triplet,0.24195,A3SS,Non-Triplet,A3SS_Non-Triplet
3'ss triplet,0.1027583,A3SS,Triplet,A3SS_Triplet
5'ss non-triplet,,A5SS,Non-Triplet,A5SS_Non-Triplet
5'ss triplet,,A5SS,Triplet,A5SS_Triplet
cassette non-triplet,0.04385,Cassette,Non-Triplet,Cassette_Non-Triplet
cassette triplet,0.07032,Cassette,Triplet,Cassette_Triplet
3'ss non-triplet,0.1325833,A3SS,Non-Triplet,A3SS_Non-Triplet
3'ss triplet,0.1985208,A3SS,Triplet,A3SS_Triplet
5'ss non-triplet,,A5SS,Non-Triplet,A5SS_Non-Triplet
5'ss triplet,,A5SS,Triplet,A5SS_Triplet
cassette non-triplet,0.12871,Cassette,Non-Triplet,Cassette_Non-Triplet
cassette triplet,0.56743,Cassette,Triplet,Cassette_Triplet
3'ss non-triplet,0.3565611,A3SS,Non-Triplet,A3SS_Non-Triplet
3'ss triplet,0.095429,A3SS,Triplet,A3SS_Triplet
5'ss non-triplet,,A5SS,Non-Triplet,A5SS_Non-Triplet
5'ss triplet,,A5SS,Triplet,A5SS_Triplet
cassette non-triplet,0.11913,Cassette,Non-Triplet,Cassette_Non-Triplet
cassette triplet,0.43985,Cassette,Triplet,Cassette_Triplet
3'ss non-triplet,0.3434136,A3SS,Non-Triplet,A3SS_Non-Triplet
3'ss triplet,0.3652889,A3SS,Triplet,A3SS_Triplet
5'ss non-triplet,,A5SS,Non-Triplet,A5SS_Non-Triplet
5'ss triplet,,A5SS,Triplet,A5SS_Triplet
cassette non-triplet,0.04276,Cassette,Non-Triplet,Cassette_Non-Triplet
cassette triplet,0.22166,Cassette,Triplet,Cassette_Triplet
3'ss non-triplet,0.2482625,A3SS,Non-Triplet,A3SS_Non-Triplet
3'ss triplet,0.2647625,A3SS,Triplet,A3SS_Triplet
5'ss non-triplet,,A5SS,Non-Triplet,A5SS_Non-Triplet
5'ss triplet,,A5SS,Triplet,A5SS_Triplet
cassette non-triplet,0.05804,Cassette,Non-Triplet,Cassette_Non-Triplet
cassette triplet,0.21505,Cassette,Triplet,Cassette_Triplet
3'ss non-triplet,0.0765199,A3SS,Non-Triplet,A3SS_Non-Triplet
3'ss triplet,0.336275,A3SS,Triplet,A3SS_Triplet
5'ss non-triplet,,A5SS,Non-Triplet,A5SS_Non-Triplet
5'ss triplet,,A5SS,Triplet,A5SS_Triplet
cassette non-triplet,0.05644,Cassette,Non-Triplet,Cassette_Non-Triplet
cassette triplet,0.21925,Cassette,Triplet,Cassette_Triplet
3'ss non-triplet,0.1128808,A3SS,Non-Triplet,A3SS_Non-Triplet
3'ss triplet,0.0988031,A3SS,Triplet,A3SS_Triplet
5'ss non-triplet,,A5SS,Non-Triplet,A5SS_Non-Triplet
5'ss triplet,,A5SS,Triplet,A5SS_Triplet
cassette non-triplet,0.04495,Cassette,Non-Triplet,Cassette_Non-Triplet
cassette triplet,0.18221,Cassette,Triplet,Cassette_Triplet
3'ss non-triplet,0.3559868,A3SS,Non-Triplet,A3SS_Non-Triplet
3'ss triplet,0.097927,A3SS,Triplet,A3SS_Triplet
5'ss non-triplet,,A5SS,Non-Triplet,A5SS_Non-Triplet
5'ss triplet,,A5SS,Triplet,A5SS_Triplet
cassette non-triplet,0.04033,Cassette,Non-Triplet,Cassette_Non-Triplet
cassette triplet,0.09396,Cassette,Triplet,Cassette_Triplet
3'ss non-triplet,0.3296972,A3SS,Non-Triplet,A3SS_Non-Triplet
3'ss triplet,0.2391222,A3SS,Triplet,A3SS_Triplet
5'ss non-triplet,,A5SS,Non-Triplet,A5SS_Non-Triplet
5'ss triplet,,A5SS,Triplet,A5SS_Triplet
cassette non-triplet,0.00699,Cassette,Non-Triplet,Cassette_Non-Triplet
cassette triplet,0.45196,Cassette,Triplet,Cassette_Triplet
3'ss non-triplet,0.2615375,A3SS,Non-Triplet,A3SS_Non-Triplet
3'ss triplet,0.0968821,A3SS,Triplet,A3SS_Triplet
5'ss non-triplet,,A5SS,Non-Triplet,A5SS_Non-Triplet
5'ss triplet,,A5SS,Triplet,A5SS_Triplet
cassette non-triplet,0.03048,Cassette,Non-Triplet,Cassette_Non-Triplet
cassette triplet,0.11972,Cassette,Triplet,Cassette_Triplet
3'ss non-triplet,0.1711357,A3SS,Non-Triplet,A3SS_Non-Triplet
3'ss triplet,0.216175,A3SS,Triplet,A3SS_Triplet
5'ss non-triplet,,A5SS,Non-Triplet,A5SS_Non-Triplet
5'ss triplet,,A5SS,Triplet,A5SS_Triplet
cassette non-triplet,0.00914,Cassette,Non-Triplet,Cassette_Non-Triplet
cassette triplet,0.40513,Cassette,Triplet,Cassette_Triplet
3'ss non-triplet,0.1081333,A3SS,Non-Triplet,A3SS_Non-Triplet
3'ss triplet,0.1008,A3SS,Triplet,A3SS_Triplet
5'ss non-triplet,,A5SS,Non-Triplet,A5SS_Non-Triplet
5'ss triplet,,A5SS,Triplet,A5SS_Triplet
cassette non-triplet,0.00619,Cassette,Non-Triplet,Cassette_Non-Triplet
cassette triplet,0.00311,Cassette,Triplet,Cassette_Triplet
3'ss non-triplet,0.1673853,A3SS,Non-Triplet,A3SS_Non-Triplet
3'ss triplet,0.2305333,A3SS,Triplet,A3SS_Triplet
5'ss non-triplet,,A5SS,Non-Triplet,A5SS_Non-Triplet
5'ss triplet,,A5SS,Triplet,A5SS_Triplet
cassette non-triplet,0.00343,Cassette,Non-Triplet,Cassette_Non-Triplet
cassette triplet,0.712,Cassette,Triplet,Cassette_Triplet
3'ss non-triplet,0.10125,A3SS,Non-Triplet,A3SS_Non-Triplet
3'ss triplet,0.1170667,A3SS,Triplet,A3SS_Triplet
5'ss non-triplet,,A5SS,Non-Triplet,A5SS_Non-Triplet
5'ss triplet,,A5SS,Triplet,A5SS_Triplet
cassette non-triplet,0.43435,Cassette,Non-Triplet,Cassette_Non-Triplet
cassette triplet,0.32031,Cassette,Triplet,Cassette_Triplet
3'ss non-triplet,0.2762602,A3SS,Non-Triplet,A3SS_Non-Triplet
3'ss triplet,0.2610333,A3SS,Triplet,A3SS_Triplet
5'ss non-triplet,,A5SS,Non-Triplet,A5SS_Non-Triplet
5'ss triplet,,A5SS,Triplet,A5SS_Triplet
cassette non-triplet,0.30915,Cassette,Non-Triplet,Cassette_Non-Triplet
cassette triplet,0.40238,Cassette,Triplet,Cassette_Triplet
3'ss non-triplet,0.09912,A3SS,Non-Triplet,A3SS_Non-Triplet
3'ss triplet,0.2364379,A3SS,Triplet,A3SS_Triplet
5'ss non-triplet,,A5SS,Non-Triplet,A5SS_Non-Triplet
5'ss triplet,,A5SS,Triplet,A5SS_Triplet
cassette non-triplet,0.49122,Cassette,Non-Triplet,Cassette_Non-Triplet
cassette triplet,0.15214,Cassette,Triplet,Cassette_Triplet
3'ss non-triplet,0.6986667,A3SS,Non-Triplet,A3SS_Non-Triplet
3'ss triplet,0.176275,A3SS,Triplet,A3SS_Triplet
5'ss non-triplet,,A5SS,Non-Triplet,A5SS_Non-Triplet
5'ss triplet,,A5SS,Triplet,A5SS_Triplet
cassette non-triplet,0.37541,Cassette,Non-Triplet,Cassette_Non-Triplet
cassette triplet,0.13761,Cassette,Triplet,Cassette_Triplet
3'ss non-triplet,0.1292158,A3SS,Non-Triplet,A3SS_Non-Triplet
3'ss triplet,0.086075,A3SS,Triplet,A3SS_Triplet
5'ss non-triplet,,A5SS,Non-Triplet,A5SS_Non-Triplet
5'ss triplet,,A5SS,Triplet,A5SS_Triplet
cassette non-triplet,0.13567,Cassette,Non-Triplet,Cassette_Non-Triplet
cassette triplet,0.32073,Cassette,Triplet,Cassette_Triplet
3'ss non-triplet,0.2820889,A3SS,Non-Triplet,A3SS_Non-Triplet
3'ss triplet,0.166425,A3SS,Triplet,A3SS_Triplet
5'ss non-triplet,,A5SS,Non-Triplet,A5SS_Non-Triplet
5'ss triplet,,A5SS,Triplet,A5SS_Triplet
cassette non-triplet,0.09448,Cassette,Non-Triplet,Cassette_Non-Triplet
cassette triplet,0.14607,Cassette,Triplet,Cassette_Triplet
3'ss non-triplet,0.3033583,A3SS,Non-Triplet,A3SS_Non-Triplet
3'ss triplet,0.1621167,A3SS,Triplet,A3SS_Triplet
5'ss non-triplet,,A5SS,Non-Triplet,A5SS_Non-Triplet
5'ss triplet,,A5SS,Triplet,A5SS_Triplet
cassette non-triplet,0.08298,Cassette,Non-Triplet,Cassette_Non-Triplet
cassette triplet,0.65897,Cassette,Triplet,Cassette_Triplet
3'ss non-triplet,0.2208088,A3SS,Non-Triplet,A3SS_Non-Triplet
3'ss triplet,0.1432,A3SS,Triplet,A3SS_Triplet
5'ss non-triplet,,A5SS,Non-Triplet,A5SS_Non-Triplet
5'ss triplet,,A5SS,Triplet,A5SS_Triplet
cassette non-triplet,0.15517,Cassette,Non-Triplet,Cassette_Non-Triplet
cassette triplet,0.58087,Cassette,Triplet,Cassette_Triplet
3'ss non-triplet,0.2334388,A3SS,Non-Triplet,A3SS_Non-Triplet
3'ss triplet,0.1277625,A3SS,Triplet,A3SS_Triplet
5'ss non-triplet,,A5SS,Non-Triplet,A5SS_Non-Triplet
5'ss triplet,,A5SS,Triplet,A5SS_Triplet
cassette non-triplet,0.32883,Cassette,Non-Triplet,Cassette_Non-Triplet
cassette triplet,0.50349,Cassette,Triplet,Cassette_Triplet
3'ss non-triplet,0.1213485,A3SS,Non-Triplet,A3SS_Non-Triplet
3'ss triplet,0.1129167,A3SS,Triplet,A3SS_Triplet
5'ss non-triplet,,A5SS,Non-Triplet,A5SS_Non-Triplet
5'ss triplet,,A5SS,Triplet,A5SS_Triplet
cassette non-triplet,0.16502,Cassette,Non-Triplet,Cassette_Non-Triplet
cassette triplet,0.32182,Cassette,Triplet,Cassette_Triplet
3'ss non-triplet,0.1269431,A3SS,Non-Triplet,A3SS_Non-Triplet
3'ss triplet,0.4541769,A3SS,Triplet,A3SS_Triplet
5'ss non-triplet,,A5SS,Non-Triplet,A5SS_Non-Triplet
5'ss triplet,,A5SS,Triplet,A5SS_Triplet
cassette non-triplet,0.13212,Cassette,Non-Triplet,Cassette_Non-Triplet
cassette triplet,0.26331,Cassette,Triplet,Cassette_Triplet
3'ss non-triplet,0.4164995,A3SS,Non-Triplet,A3SS_Non-Triplet
3'ss triplet,0.3117943,A3SS,Triplet,A3SS_Triplet
5'ss non-triplet,,A5SS,Non-Triplet,A5SS_Non-Triplet
5'ss triplet,,A5SS,Triplet,A5SS_Triplet
cassette non-triplet,0.03963,Cassette,Non-Triplet,Cassette_Non-Triplet
cassette triplet,0.23493,Cassette,Triplet,Cassette_Triplet
3'ss non-triplet,0.1969104,A3SS,Non-Triplet,A3SS_Non-Triplet
3'ss triplet,0.3084535,A3SS,Triplet,A3SS_Triplet
5'ss non-triplet,,A5SS,Non-Triplet,A5SS_Non-Triplet
5'ss triplet,,A5SS,Triplet,A5SS_Triplet
cassette non-triplet,0.02631,Cassette,Non-Triplet,Cassette_Non-Triplet
cassette triplet,0.41493,Cassette,Triplet,Cassette_Triplet
3'ss non-triplet,0.4309822,A3SS,Non-Triplet,A3SS_Non-Triplet
3'ss triplet,0.2611058,A3SS,Triplet,A3SS_Triplet
5'ss non-triplet,,A5SS,Non-Triplet,A5SS_Non-Triplet
5'ss triplet,,A5SS,Triplet,A5SS_Triplet
cassette non-triplet,0.0214,Cassette,Non-Triplet,Cassette_Non-Triplet
cassette triplet,0.19955,Cassette,Triplet,Cassette_Triplet
3'ss non-triplet,0.3376956,A3SS,Non-Triplet,A3SS_Non-Triplet
3'ss triplet,0.2773169,A3SS,Triplet,A3SS_Triplet
5'ss non-triplet,,A5SS,Non-Triplet,A5SS_Non-Triplet
5'ss triplet,,A5SS,Triplet,A5SS_Triplet
cassette non-triplet,0.00011,Cassette,Non-Triplet,Cassette_Non-Triplet
cassette triplet,0.5005,Cassette,Triplet,Cassette_Triplet
3'ss non-triplet,0.1497667,A3SS,Non-Triplet,A3SS_Non-Triplet
3'ss triplet,0.2319378,A3SS,Triplet,A3SS_Triplet
5'ss non-triplet,,A5SS,Non-Triplet,A5SS_Non-Triplet
5'ss triplet,,A5SS,Triplet,A5SS_Triplet
cassette non-triplet,0.36982,Cassette,Non-Triplet,Cassette_Non-Triplet
cassette triplet,0.59825,Cassette,Triplet,Cassette_Triplet
3'ss non-triplet,0.1154078,A3SS,Non-Triplet,A3SS_Non-Triplet
3'ss triplet,0.2843348,A3SS,Triplet,A3SS_Triplet
5'ss non-triplet,,A5SS,Non-Triplet,A5SS_Non-Triplet
5'ss triplet,,A5SS,Triplet,A5SS_Triplet
cassette non-triplet,0.21074,Cassette,Non-Triplet,Cassette_Non-Triplet
cassette triplet,0.19535,Cassette,Triplet,Cassette_Triplet
3'ss non-triplet,0.330772,A3SS,Non-Triplet,A3SS_Non-Triplet
3'ss triplet,0.1909891,A3SS,Triplet,A3SS_Triplet
5'ss non-triplet,,A5SS,Non-Triplet,A5SS_Non-Triplet
5'ss triplet,,A5SS,Triplet,A5SS_Triplet
cassette non-triplet,0.14108,Cassette,Non-Triplet,Cassette_Non-Triplet
cassette triplet,0.11075,Cassette,Triplet,Cassette_Triplet
3'ss non-triplet,0.2700265,A3SS,Non-Triplet,A3SS_Non-Triplet
3'ss triplet,0.2912343,A3SS,Triplet,A3SS_Triplet
5'ss non-triplet,,A5SS,Non-Triplet,A5SS_Non-Triplet
5'ss triplet,,A5SS,Triplet,A5SS_Triplet
cassette non-triplet,0.27633,Cassette,Non-Triplet,Cassette_Non-Triplet
cassette triplet,0.15476,Cassette,Triplet,Cassette_Triplet
3'ss non-triplet,0.2099358,A3SS,Non-Triplet,A3SS_Non-Triplet
3'ss triplet,0.3479714,A3SS,Triplet,A3SS_Triplet
5'ss non-triplet,,A5SS,Non-Triplet,A5SS_Non-Triplet
5'ss triplet,,A5SS,Triplet,A5SS_Triplet
cassette non-triplet,0.30714,Cassette,Non-Triplet,Cassette_Non-Triplet
cassette triplet,0.05675,Cassette,Triplet,Cassette_Triplet
3'ss non-triplet,0.3969858,A3SS,Non-Triplet,A3SS_Non-Triplet
3'ss triplet,0.1274679,A3SS,Triplet,A3SS_Triplet
5'ss non-triplet,,A5SS,Non-Triplet,A5SS_Non-Triplet
5'ss triplet,,A5SS,Triplet,A5SS_Triplet
cassette non-triplet,0.09865,Cassette,Non-Triplet,Cassette_Non-Triplet
cassette triplet,0.01718,Cassette,Triplet,Cassette_Triplet
3'ss non-triplet,0.278883,A3SS,Non-Triplet,A3SS_Non-Triplet
3'ss triplet,0.3062147,A3SS,Triplet,A3SS_Triplet
5'ss non-triplet,,A5SS,Non-Triplet,A5SS_Non-Triplet
5'ss triplet,,A5SS,Triplet,A5SS_Triplet
cassette non-triplet,0.09828,Cassette,Non-Triplet,Cassette_Non-Triplet
cassette triplet,0.00916,Cassette,Triplet,Cassette_Triplet
3'ss non-triplet,0.2060863,A3SS,Non-Triplet,A3SS_Non-Triplet
3'ss triplet,0.3613019,A3SS,Triplet,A3SS_Triplet
5'ss non-triplet,,A5SS,Non-Triplet,A5SS_Non-Triplet
5'ss triplet,,A5SS,Triplet,A5SS_Triplet
cassette non-triplet,0.0972,Cassette,Non-Triplet,Cassette_Non-Triplet
cassette triplet,0.64854,Cassette,Triplet,Cassette_Triplet
3'ss non-triplet,0.4228577,A3SS,Non-Triplet,A3SS_Non-Triplet
3'ss triplet,0.2714414,A3SS,Triplet,A3SS_Triplet
5'ss non-triplet,,A5SS,Non-Triplet,A5SS_Non-Triplet
5'ss triplet,,A5SS,Triplet,A5SS_Triplet
cassette non-triplet,0.35889,Cassette,Non-Triplet,Cassette_Non-Triplet
cassette triplet,0.44274,Cassette,Triplet,Cassette_Triplet
3'ss non-triplet,0.435481,A3SS,Non-Triplet,A3SS_Non-Triplet
3'ss triplet,0.1370868,A3SS,Triplet,A3SS_Triplet
5'ss non-triplet,,A5SS,Non-Triplet,A5SS_Non-Triplet
5'ss triplet,,A5SS,Triplet,A5SS_Triplet
cassette non-triplet,0.08359,Cassette,Non-Triplet,Cassette_Non-Triplet
cassette triplet,0.31858,Cassette,Triplet,Cassette_Triplet
3'ss non-triplet,0.3821748,A3SS,Non-Triplet,A3SS_Non-Triplet
3'ss triplet,0.4021431,A3SS,Triplet,A3SS_Triplet
5'ss non-triplet,,A5SS,Non-Triplet,A5SS_Non-Triplet
5'ss triplet,,A5SS,Triplet,A5SS_Triplet
cassette non-triplet,0.30196,Cassette,Non-Triplet,Cassette_Non-Triplet
cassette triplet,0.25265,Cassette,Triplet,Cassette_Triplet
3'ss non-triplet,0.2196905,A3SS,Non-Triplet,A3SS_Non-Triplet
3'ss triplet,0.151712,A3SS,Triplet,A3SS_Triplet
5'ss non-triplet,,A5SS,Non-Triplet,A5SS_Non-Triplet
5'ss triplet,,A5SS,Triplet,A5SS_Triplet
cassette non-triplet,0.23104,Cassette,Non-Triplet,Cassette_Non-Triplet
cassette triplet,0.22373,Cassette,Triplet,Cassette_Triplet
3'ss non-triplet,0.31892,A3SS,Non-Triplet,A3SS_Non-Triplet
3'ss triplet,0.2677125,A3SS,Triplet,A3SS_Triplet
5'ss non-triplet,,A5SS,Non-Triplet,A5SS_Non-Triplet
5'ss triplet,,A5SS,Triplet,A5SS_Triplet
cassette non-triplet,0.06903,Cassette,Non-Triplet,Cassette_Non-Triplet
cassette triplet,0.56077,Cassette,Triplet,Cassette_Triplet
3'ss non-triplet,0.35195,A3SS,Non-Triplet,A3SS_Non-Triplet
3'ss triplet,0.2618,A3SS,Triplet,A3SS_Triplet
5'ss non-triplet,,A5SS,Non-Triplet,A5SS_Non-Triplet
5'ss triplet,,A5SS,Triplet,A5SS_Triplet
cassette non-triplet,0.12637,Cassette,Non-Triplet,Cassette_Non-Triplet
cassette triplet,0.1378,Cassette,Triplet,Cassette_Triplet
3'ss non-triplet,0.6375242,A3SS,Non-Triplet,A3SS_Non-Triplet
3'ss triplet,0.2251107,A3SS,Triplet,A3SS_Triplet
5'ss non-triplet,,A5SS,Non-Triplet,A5SS_Non-Triplet
5'ss triplet,,A5SS,Triplet,A5SS_Triplet
cassette non-triplet,0.07938,Cassette,Non-Triplet,Cassette_Non-Triplet
cassette triplet,0.34353,Cassette,Triplet,Cassette_Triplet
3'ss non-triplet,0.099,A3SS,Non-Triplet,A3SS_Non-Triplet
3'ss triplet,0.1974856,A3SS,Triplet,A3SS_Triplet
5'ss non-triplet,,A5SS,Non-Triplet,A5SS_Non-Triplet
5'ss triplet,,A5SS,Triplet,A5SS_Triplet
cassette non-triplet,0.0785,Cassette,Non-Triplet,Cassette_Non-Triplet
cassette triplet,0.13053,Cassette,Triplet,Cassette_Triplet
3'ss non-triplet,0.114615,A3SS,Non-Triplet,A3SS_Non-Triplet
3'ss triplet,0.1411488,A3SS,Triplet,A3SS_Triplet
5'ss non-triplet,,A5SS,Non-Triplet,A5SS_Non-Triplet
5'ss triplet,,A5SS,Triplet,A5SS_Triplet
cassette non-triplet,0.0638,Cassette,Non-Triplet,Cassette_Non-Triplet
cassette triplet,0.11749,Cassette,Triplet,Cassette_Triplet
3'ss non-triplet,0.4395836,A3SS,Non-Triplet,A3SS_Non-Triplet
3'ss triplet,0.2058438,A3SS,Triplet,A3SS_Triplet
5'ss non-triplet,,A5SS,Non-Triplet,A5SS_Non-Triplet
5'ss triplet,,A5SS,Triplet,A5SS_Triplet
cassette non-triplet,0.02069,Cassette,Non-Triplet,Cassette_Non-Triplet
cassette triplet,0.14038,Cassette,Triplet,Cassette_Triplet
3'ss non-triplet,0.305855,A3SS,Non-Triplet,A3SS_Non-Triplet
3'ss triplet,0.181725,A3SS,Triplet,A3SS_Triplet
5'ss non-triplet,,A5SS,Non-Triplet,A5SS_Non-Triplet
5'ss triplet,,A5SS,Triplet,A5SS_Triplet
cassette non-triplet,0.04117,Cassette,Non-Triplet,Cassette_Non-Triplet
cassette triplet,0.43892,Cassette,Triplet,Cassette_Triplet
3'ss non-triplet,0.2685084,A3SS,Non-Triplet,A3SS_Non-Triplet
3'ss triplet,0.3784375,A3SS,Triplet,A3SS_Triplet
5'ss non-triplet,,A5SS,Non-Triplet,A5SS_Non-Triplet
5'ss triplet,,A5SS,Triplet,A5SS_Triplet
cassette non-triplet,0.03377,Cassette,Non-Triplet,Cassette_Non-Triplet
cassette triplet,0.16458,Cassette,Triplet,Cassette_Triplet
3'ss non-triplet,0.1528331,A3SS,Non-Triplet,A3SS_Non-Triplet
3'ss triplet,0.224425,A3SS,Triplet,A3SS_Triplet
5'ss non-triplet,,A5SS,Non-Triplet,A5SS_Non-Triplet
5'ss triplet,,A5SS,Triplet,A5SS_Triplet
cassette non-triplet,0.01415,Cassette,Non-Triplet,Cassette_Non-Triplet
cassette triplet,0.09759,Cassette,Triplet,Cassette_Triplet
3'ss non-triplet,0.23986,A3SS,Non-Triplet,A3SS_Non-Triplet
3'ss triplet,0.073705,A3SS,Triplet,A3SS_Triplet
5'ss non-triplet,,A5SS,Non-Triplet,A5SS_Non-Triplet
5'ss triplet,,A5SS,Triplet,A5SS_Triplet
cassette non-triplet,0.01115,Cassette,Non-Triplet,Cassette_Non-Triplet
cassette triplet,0.30521,Cassette,Triplet,Cassette_Triplet
3'ss non-triplet,0.2350757,A3SS,Non-Triplet,A3SS_Non-Triplet
3'ss triplet,0.4069203,A3SS,Triplet,A3SS_Triplet
5'ss non-triplet,,A5SS,Non-Triplet,A5SS_Non-Triplet
5'ss triplet,,A5SS,Triplet,A5SS_Triplet
cassette non-triplet,0.01534,Cassette,Non-Triplet,Cassette_Non-Triplet
cassette triplet,0.09322,Cassette,Triplet,Cassette_Triplet
3'ss non-triplet,0.1468802,A3SS,Non-Triplet,A3SS_Non-Triplet
3'ss triplet,0.3215898,A3SS,Triplet,A3SS_Triplet
5'ss non-triplet,,A5SS,Non-Triplet,A5SS_Non-Triplet
5'ss triplet,,A5SS,Triplet,A5SS_Triplet
cassette non-triplet,0.01393,Cassette,Non-Triplet,Cassette_Non-Triplet
cassette triplet,0.01874,Cassette,Triplet,Cassette_Triplet
3'ss non-triplet,0.2598622,A3SS,Non-Triplet,A3SS_Non-Triplet
3'ss triplet,0.2283457,A3SS,Triplet,A3SS_Triplet
5'ss non-triplet,,A5SS,Non-Triplet,A5SS_Non-Triplet
5'ss triplet,,A5SS,Triplet,A5SS_Triplet
cassette non-triplet,0.01075,Cassette,Non-Triplet,Cassette_Non-Triplet
cassette triplet,0.40807,Cassette,Triplet,Cassette_Triplet
3'ss non-triplet,0.1157409,A3SS,Non-Triplet,A3SS_Non-Triplet
3'ss triplet,0.2734206,A3SS,Triplet,A3SS_Triplet
5'ss non-triplet,,A5SS,Non-Triplet,A5SS_Non-Triplet
5'ss triplet,,A5SS,Triplet,A5SS_Triplet
cassette non-triplet,0.00097,Cassette,Non-Triplet,Cassette_Non-Triplet
cassette triplet,0.40102,Cassette,Triplet,Cassette_Triplet
3'ss non-triplet,0.172475,A3SS,Non-Triplet,A3SS_Non-Triplet
3'ss triplet,0.34408,A3SS,Triplet,A3SS_Triplet
5'ss non-triplet,,A5SS,Non-Triplet,A5SS_Non-Triplet
5'ss triplet,,A5SS,Triplet,A5SS_Triplet
cassette non-triplet,0.51117,Cassette,Non-Triplet,Cassette_Non-Triplet
cassette triplet,0.25938,Cassette,Triplet,Cassette_Triplet
3'ss non-triplet,0.2498747,A3SS,Non-Triplet,A3SS_Non-Triplet
3'ss triplet,0.0898122,A3SS,Triplet,A3SS_Triplet
5'ss non-triplet,,A5SS,Non-Triplet,A5SS_Non-Triplet
5'ss triplet,,A5SS,Triplet,A5SS_Triplet
cassette non-triplet,0.4107,Cassette,Non-Triplet,Cassette_Non-Triplet
cassette triplet,0.30987,Cassette,Triplet,Cassette_Triplet
3'ss non-triplet,,A3SS,Non-Triplet,A3SS_Non-Triplet
3'ss triplet,0.1581706,A3SS,Triplet,A3SS_Triplet
5'ss non-triplet,,A5SS,Non-Triplet,A5SS_Non-Triplet
5'ss triplet,,A5SS,Triplet,A5SS_Triplet
cassette non-triplet,0.37,Cassette,Non-Triplet,Cassette_Non-Triplet
cassette triplet,0.21264,Cassette,Triplet,Cassette_Triplet
3'ss non-triplet,,A3SS,Non-Triplet,A3SS_Non-Triplet
3'ss triplet,0.1597,A3SS,Triplet,A3SS_Triplet
5'ss non-triplet,,A5SS,Non-Triplet,A5SS_Non-Triplet
5'ss triplet,,A5SS,Triplet,A5SS_Triplet
cassette non-triplet,0.20397,Cassette,Non-Triplet,Cassette_Non-Triplet
cassette triplet,0.1358,Cassette,Triplet,Cassette_Triplet
3'ss non-triplet,,A3SS,Non-Triplet,A3SS_Non-Triplet
3'ss triplet,0.2009313,A3SS,Triplet,A3SS_Triplet
5'ss non-triplet,,A5SS,Non-Triplet,A5SS_Non-Triplet
5'ss triplet,,A5SS,Triplet,A5SS_Triplet
cassette non-triplet,0.11807,Cassette,Non-Triplet,Cassette_Non-Triplet
cassette triplet,0.40174,Cassette,Triplet,Cassette_Triplet
3'ss non-triplet,,A3SS,Non-Triplet,A3SS_Non-Triplet
3'ss triplet,0.07388,A3SS,Triplet,A3SS_Triplet
5'ss non-triplet,,A5SS,Non-Triplet,A5SS_Non-Triplet
5'ss triplet,,A5SS,Triplet,A5SS_Triplet
cassette non-triplet,0.10319,Cassette,Non-Triplet,Cassette_Non-Triplet
cassette triplet,0.20493,Cassette,Triplet,Cassette_Triplet
3'ss non-triplet,,A3SS,Non-Triplet,A3SS_Non-Triplet
3'ss triplet,0.1058405,A3SS,Triplet,A3SS_Triplet
5'ss non-triplet,,A5SS,Non-Triplet,A5SS_Non-Triplet
5'ss triplet,,A5SS,Triplet,A5SS_Triplet
cassette non-triplet,0.27433,Cassette,Non-Triplet,Cassette_Non-Triplet
cassette triplet,0.45106,Cassette,Triplet,Cassette_Triplet
3'ss non-triplet,,A3SS,Non-Triplet,A3SS_Non-Triplet
3'ss triplet,0.4967739,A3SS,Triplet,A3SS_Triplet
5'ss non-triplet,,A5SS,Non-Triplet,A5SS_Non-Triplet
5'ss triplet,,A5SS,Triplet,A5SS_Triplet
cassette non-triplet,0.11784,Cassette,Non-Triplet,Cassette_Non-Triplet
cassette triplet,0.21337,Cassette,Triplet,Cassette_Triplet
3'ss non-triplet,,A3SS,Non-Triplet,A3SS_Non-Triplet
3'ss triplet,0.1866879,A3SS,Triplet,A3SS_Triplet
5'ss non-triplet,,A5SS,Non-Triplet,A5SS_Non-Triplet
5'ss triplet,,A5SS,Triplet,A5SS_Triplet
cassette non-triplet,0.09159,Cassette,Non-Triplet,Cassette_Non-Triplet
cassette triplet,0.20128,Cassette,Triplet,Cassette_Triplet
3'ss non-triplet,,A3SS,Non-Triplet,A3SS_Non-Triplet
3'ss triplet,0.1391867,A3SS,Triplet,A3SS_Triplet
5'ss non-triplet,,A5SS,Non-Triplet,A5SS_Non-Triplet
5'ss triplet,,A5SS,Triplet,A5SS_Triplet
cassette non-triplet,0.07463,Cassette,Non-Triplet,Cassette_Non-Triplet
cassette triplet,0.18482,Cassette,Triplet,Cassette_Triplet
3'ss non-triplet,,A3SS,Non-Triplet,A3SS_Non-Triplet
3'ss triplet,0.1646662,A3SS,Triplet,A3SS_Triplet
5'ss non-triplet,,A5SS,Non-Triplet,A5SS_Non-Triplet
5'ss triplet,,A5SS,Triplet,A5SS_Triplet
cassette non-triplet,0.19642,Cassette,Non-Triplet,Cassette_Non-Triplet
cassette triplet,0.17628,Cassette,Triplet,Cassette_Triplet
3'ss non-triplet,,A3SS,Non-Triplet,A3SS_Non-Triplet
3'ss triplet,0.3999868,A3SS,Triplet,A3SS_Triplet
5'ss non-triplet,,A5SS,Non-Triplet,A5SS_Non-Triplet
5'ss triplet,,A5SS,Triplet,A5SS_Triplet
cassette non-triplet,0.12239,Cassette,Non-Triplet,Cassette_Non-Triplet
cassette triplet,0.08276,Cassette,Triplet,Cassette_Triplet
3'ss non-triplet,,A3SS,Non-Triplet,A3SS_Non-Triplet
3'ss triplet,0.055425,A3SS,Triplet,A3SS_Triplet
5'ss non-triplet,,A5SS,Non-Triplet,A5SS_Non-Triplet
5'ss triplet,,A5SS,Triplet,A5SS_Triplet
cassette non-triplet,0.0441,Cassette,Non-Triplet,Cassette_Non-Triplet
cassette triplet,0.50201,Cassette,Triplet,Cassette_Triplet
3'ss non-triplet,,A3SS,Non-Triplet,A3SS_Non-Triplet
3'ss triplet,0.137227,A3SS,Triplet,A3SS_Triplet
5'ss non-triplet,,A5SS,Non-Triplet,A5SS_Non-Triplet
5'ss triplet,,A5SS,Triplet,A5SS_Triplet
cassette non-triplet,0.0411,Cassette,Non-Triplet,Cassette_Non-Triplet
cassette triplet,0.44136,Cassette,Triplet,Cassette_Triplet
3'ss non-triplet,,A3SS,Non-Triplet,A3SS_Non-Triplet
3'ss triplet,0.4515763,A3SS,Triplet,A3SS_Triplet
5'ss non-triplet,,A5SS,Non-Triplet,A5SS_Non-Triplet
5'ss triplet,,A5SS,Triplet,A5SS_Triplet
cassette non-triplet,0.08744,Cassette,Non-Triplet,Cassette_Non-Triplet
[truncated: 2,303 more rows]
