# Supplementary material for: Pervasive non-triplet alternative splicing drives functional isoform diversity
Source: Nat Commun. 2026 Apr 10;17:5112. doi: 10.1038/s41467-026-71615-5 (PMC13247117; doi:10.1038/s41467-026-71615-5)
Supplement: Supplementary file 10 — Source Data [file 41467_2026_71615_MOESM10_ESM.zip › source data/Fig6/6f.tsv]

PSI,Group,SubGroup
6.695,IL2 Neurons,IL2 Neurons
25.745,IL2 Neurons,IL2 Neurons
4.76,IL2 Neurons,IL2 Neurons
22.605,IL2 Neurons,IL2 Neurons
33.05,Motor Neurons,DA Neurons
55.7,Motor Neurons,DA Neurons
56.25,Motor Neurons,DA Neurons
46.665,Motor Neurons,DA Neurons
66.75,Motor Neurons,VC Neurons
85.575,Motor Neurons,VC Neurons
76.21,Motor Neurons,VC Neurons
72.075,Motor Neurons,VC Neurons
67.305,Motor Neurons,VC Neurons
58.315,Motor Neurons,VC Neurons
70.77,Motor Neurons,VD Neurons
68.57,Motor Neurons,VD Neurons
53.85,Motor Neurons,VD Neurons
39.355,Motor Neurons,VD Neurons
49.52,Motor Neurons,VB Neurons
54.165,Motor Neurons,VB Neurons
38.89,Motor Neurons,VB Neurons
67.95,Motor Neurons,VB Neurons
