# Supplementary material for: Pervasive non-triplet alternative splicing drives functional isoform diversity
Source: Nat Commun. 2026 Apr 10;17:5112. doi: 10.1038/s41467-026-71615-5 (PMC13247117; doi:10.1038/s41467-026-71615-5)
Supplement: Supplementary file 10 — Source Data [file 41467_2026_71615_MOESM10_ESM.zip › source data/Fig6/6j.tsv]

PSI,Group
31.25,IL2 Neurons
29.55974843,IL2 Neurons
26.19047619,IL2 Neurons
30,IL2 Neurons
24.76190476,IL2 Neurons
22.68041237,IL2 Neurons
76.60550459,Motor Neurons
79.66101695,Motor Neurons
78.26086957,Motor Neurons
86.83127572,Motor Neurons
82.71028037,Motor Neurons
76.88442211,Motor Neurons
