# Supplementary material for: Pervasive non-triplet alternative splicing drives functional isoform diversity
Source: Nat Commun. 2026 Apr 10;17:5112. doi: 10.1038/s41467-026-71615-5 (PMC13247117; doi:10.1038/s41467-026-71615-5)
Supplement: Supplementary file 10 — Source Data [file 41467_2026_71615_MOESM10_ESM.zip › source data/FIg7/7e.tsv]

Gene,AS_event_ID,pct_ref_disordered,pct_alt_disordered,change_pct_disordered,type
camt-1,II_-_4491779_4492086_4492120_4492203,100,100,0,Dual coding
ech-1.2,I_-_6209402_6209453_6209469_6209532,1.60583941605839,90.9090909090909,89.3032514930325,Dual coding
ephx-1,II_+_4014432_4014941_4015083_4015248,29.0076335877863,24.1935483870968,4.81408520068948,Dual coding
F41E7.7,X_+_10311567_10311652_10311743_10312014,2.7027027027027,96.969696969697,94.2669942669943,Dual coding
F42A6.6,IV_-_3334245_3335056_3335147_3336019,20.7547169811321,0,20.7547169811321,Dual coding
hif-1,V_+_20783222_20783325_20783528_20783736,73.7704918032787,69.7211155378486,4.04937626543008,Dual coding
hir-1,V_+_5527904_5527960_5528318_5528445,7.3394495412844,35.9477124183007,28.6082628770163,Dual coding
hizr-1,X_+_11319612_11319796_11319881_11320012,0.48780487804878,13.8461538461538,13.3583489681051,Dual coding
kin-4,IV_+_11445570_11445639_11445908_11446325,100,0,100,Dual coding
npr-5,V_-_277369_277966_278040_278173,14.4927536231884,100,85.5072463768116,Dual coding
oac-50,V_-_9072551_9073205_9073392_9073440,10.968660968661,69.2307692307692,58.2621082621083,Dual coding
par-3,III_+_5673380_5674016_5674189_5674719,86.5116279069767,100,13.4883720930233,Dual coding
shk-1,II_+_9767508_9767593_9767613_9767722,33.3333333333333,0,33.3333333333333,Dual coding
sma-5,X_-_11998091_11998310_11998407_11998498,62.7906976744186,0,62.7906976744186,Dual coding
tnt-3,X_-_7940624_7940796_7940824_7940882,31.8918918918919,100,68.1081081081081,Dual coding
tsen-34,IV_+_4178556_4178735_4179009_4179261,1.76470588235294,55.1020408163265,53.3373349339736,Dual coding
Y39A1A.2,III_-_10602047_10602705_10602934_10603068,0,0,0,Dual coding
Y71G12B.33,I_-_1657868_1657911_1658170_1660830,31.7460317460317,4.8951048951049,26.8509268509269,Dual coding
C05C8.5,V_-_7234491_7234499_7234535,0.770712909441233,0,0.770712909441233,Dual coding
C16A11.5,II_+_4224131_4224177_4224188,51.3452914798206,100,48.6547085201794,Dual coding
C56A3.8,V_+_13561739_13561791_13561796,100,34.4827586206897,65.5172413793103,Dual coding
crh-2,II_-_5184104_5184114_5184457,55.1111111111111,0,55.1111111111111,Dual coding
cyp-34A6,V_-_3959901_3959908_3959968,0.289855072463768,43.4782608695652,43.1884057971015,Dual coding
egrh-3,IV_-_2680359_2680447_2683007,100,37.7358490566038,62.2641509433962,Dual coding
F56G4.7,I_-_11361831_11361836_11362531,0,53.4246575342466,53.4246575342466,Dual coding
let-526,I_-_5302647_5302657_5302695,100,0,100,Dual coding
lmd-1,I_+_8610307_8610347_8610355,100,0,100,Dual coding
lsy-12,V_-_9850380_9850387_9850428,100,100,0,Dual coding
maco-1,I_-_6606922_6606929_6607178,76,0,76,Dual coding
mig-5,II_-_8182626_8182639_8182788,100,100,0,Dual coding
mtk-1,I_-_5801108_5801115_5801196,12.8242074927954,87.8787878787879,75.0545803859925,Dual coding
nhr-76,IV_+_632180_633692_633699,0,100,100,Dual coding
nra-3,X_-_9927014_9927024_9927067,39.1304347826087,100,60.8695652173913,Dual coding
nud-2,I_-_7858286_7858293_7858551,35.1851851851852,75,39.8148148148148,Dual coding
pign-1,I_+_3066772_3066833_3066840,13.6363636363636,24.6153846153846,10.979020979021,Dual coding
rft-1,V_-_4440995_4441002_4441455,5.94594594594595,0,5.94594594594595,Dual coding
rilp-1,III_+_3643109_3643156_3643163,0,100,100,Dual coding
wnk-1,IV_+_9210676_9211242_9211249,100,100,0,Dual coding
Y48C3A.12,II_+_13387565_13388466_13388477,100,100,0,Dual coding
ZK1127.3,II_+_7055884_7055924_7055931,100,100,0,Dual coding
C26E1.2,V_+_13306865_13306891_13306945,25.974025974026,100,74.025974025974,Dual coding
C42D8.1,X_+_5111309_5111334_5111421,100,0,100,Dual coding
epc-1,III_-_12600540_12600884_12600888,100,100,0,Dual coding
F13H8.12,II_+_6262938_6262945_6263206,0,0,0,Dual coding
F14D2.5,II_+_3340689_3340693_3340961,100,100,0,Dual coding
F21D9.4,V_+_19256148_19256227_19256580,0,0,0,Dual coding
F57B1.5,V_+_13208564_13208569_13208611,77.5510204081633,0,77.5510204081633,Dual coding
hlh-1,II_+_4521696_4521718_4521973,97.9166666666667,100,2.08333333333333,Dual coding
mab-10,II_+_10531298_10531308_10531668,68.1286549707602,95.8677685950413,27.7391136242811,Dual coding
nhr-128,V_+_2222411_2222415_2222459,2.4390243902439,0,2.4390243902439,Dual coding
syd-1,II_-_7586162_7586702_7586706,100,100,0,Dual coding
T28H10.1,V_+_12504796_12504801_12504844,0,52.6315789473684,52.6315789473684,Dual coding
Y20C6A.1,V_-_17375189_17375280_17375308,0,100,100,Dual coding
Y75B12B.1,V_+_15185222_15185271_15185316,60,100,40,Dual coding
gly-5,,100,100,0,MXE
unc-32_8906524_8906678_8906967_8907073,,100,100,0,MXE
unc-52,,0,0,0,MXE
pqn-72,,100,100,0,MXE
tom-1_5552880_5553369_5554741_5554864,,100,100,0,MXE
unc-43,,0,0,0,MXE
add-1,,0,0,0,MXE
ftt-2,,25.455,0,25.455,MXE
unc-82,,100,16.667,83.333,MXE
gbb-1,,100,0,100,MXE
sup-37,,100,100,0,MXE
bet-2,,0,0,0,MXE
fbl-1,,0,58.14,58.14,MXE
clh-1,,20,9.091,10.909,MXE
unc-62,,28.302,100,71.698,MXE
W06F12_2,,0,0,0,MXE
gck-1,,0,0,0,MXE
egl-15,,14.53,0,14.53,MXE
gly-6,,0,11.429,11.429,MXE
let-805,,100,100,0,MXE
dur-1,,100,0,100,MXE
coq-2,,6.667,13.333,6.667,MXE
spds-1,,0,0,0,MXE
dnc-1,,100,100,0,MXE
slo-1,,0,0,0,MXE
ttx-7,,0,0,0,MXE
tax-6,,100,100,0,MXE
pdfr-1,,0,1.923,1.923,MXE
akt-1,,0,0,0,MXE
let-2,,100,100,0,MXE
lev-11,,100,17.391,82.609,MXE
ptp-3,,0,100,100,MXE
mrp-1_579988_580143_580298_580453,,0,53.846,53.846,MXE
mrp-1_580298_580453_580889_581044,,53.846,57.692,3.846,MXE
lst-6,,95.489,0,95.489,MXE
atn-1,,100,10.714,89.286,MXE
unc-68_6907336_6907445_6907608_6907720,,0,21.053,21.053,MXE
lat-1,,0,0,0,MXE
unc-32_8909233_8909355_8910081_8910221,,89.362,100,10.638,MXE
grh-1,,100,100,0,MXE
