# Supplementary material for: Pervasive non-triplet alternative splicing drives functional isoform diversity
Source: Nat Commun. 2026 Apr 10;17:5112. doi: 10.1038/s41467-026-71615-5 (PMC13247117; doi:10.1038/s41467-026-71615-5)
Supplement: Supplementary file 10 — Source Data [file 41467_2026_71615_MOESM10_ESM.zip › source data/FIg7/7c.tsv]

Gene,AS_event_ID,Group,phyloP
C05C8.5,V_-_7234491_7234499_7234535,"Position 1–2
single coding",0.7406875
C16A11.5,II_+_4224131_4224177_4224188,"Position 1–2
single coding",0.356342105263158
C26E1.2,V_+_13306865_13306891_13306945,"Position 1–2
single coding",0.568425925925926
C42D8.1,X_+_5111309_5111334_5111421,"Position 1–2
single coding",3.16760606060606
C56A3.8,V_+_13561739_13561791_13561796,"Position 1–2
single coding",1.97815517241379
F13H8.12,II_+_6262938_6262945_6263206,"Position 1–2
single coding",1.49152272727273
F21D9.4,V_+_19256148_19256227_19256580,"Position 1–2
single coding",1.28566
F41E7.7,X_+_10311567_10311652_10311743_10312014,"Position 1–2
single coding",1.86722727272727
F42A6.6,IV_-_3334245_3335056_3335147_3336019,"Position 1–2
single coding",2.20916092436975
F57B1.5,V_+_13208564_13208569_13208611,"Position 1–2
single coding",1.8729025
T28H10.1,V_+_12504796_12504801_12504844,"Position 1–2
single coding",1.44895238095238
Y39A1A.2,III_-_10602047_10602705_10602934_10603068,"Position 1–2
single coding",1.15394285714286
Y48C3A.12,II_+_13387565_13388466_13388477,"Position 1–2
single coding",1.2625177224736
Y71G12B.33,I_-_1657868_1657911_1658170_1660830,"Position 1–2
single coding",0.343175281954887
ZK1127.3,II_+_7055884_7055924_7055931,"Position 1–2
single coding",0.792269230769231
camt-1,II_-_4491779_4492086_4492120_4492203,"Position 1–2
single coding",2.81082320971867
crh-2,II_-_5184104_5184114_5184457,"Position 1–2
single coding",1.90625714285714
cyp-34A6,V_-_3959901_3959908_3959968,"Position 1–2
single coding",2.53770120259019
ech-1.2,I_-_6209402_6209453_6209469_6209532,"Position 1–2
single coding",2.62852272727273
egrh-3,IV_-_2680359_2680447_2683007,"Position 1–2
single coding",0.874404891304348
epc-1,III_-_12600540_12600884_12600888,"Position 1–2
single coding",1.35192316017316
ephx-1,II_+_4014432_4014941_4015083_4015248,"Position 1–2
single coding",3.86137903225806
hif-1,V_+_20783222_20783325_20783528_20783736,"Position 1–2
single coding",3.36481298472385
hir-1,V_+_5527904_5527960_5528318_5528445,"Position 1–2
single coding",2.28564453781513
hizr-1,X_+_11319612_11319796_11319881_11320012,"Position 1–2
single coding",1.75881923076923
hlh-1,II_+_4521696_4521718_4521973,"Position 1–2
single coding",1.80465079365079
kin-4,IV_+_11445570_11445639_11445908_11446325,"Position 1–2
single coding",1.71155681818182
let-526,I_-_5302647_5302657_5302695,"Position 1–2
single coding",3.2485176948052
lmd-1,I_+_8610307_8610347_8610355,"Position 1–2
single coding",2.71883279569893
lsy-12,V_-_9850380_9850387_9850428,"Position 1–2
single coding",0.541833333333333
mab-10,II_+_10531298_10531308_10531668,"Position 1–2
single coding",3.08657024793388
maco-1,I_-_6606922_6606929_6607178,"Position 1–2
single coding",1.95097936507937
mig-5,II_-_8182626_8182639_8182788,"Position 1–2
single coding",1.46452496626181
mtk-1,I_-_5801108_5801115_5801196,"Position 1–2
single coding",1.9491935483871
nhr-128,V_+_2222411_2222415_2222459,"Position 1–2
single coding",0.940772115384615
nhr-76,IV_+_632180_633692_633699,"Position 1–2
single coding",1.81876086956522
npr-5,V_-_277369_277966_278040_278173,"Position 1–2
single coding",4.44613636363636
nra-3,X_-_9927014_9927024_9927067,"Position 1–2
single coding",1.12686743951613
nud-2,I_-_7858286_7858293_7858551,"Position 1–2
single coding",1.64666463414634
oac-50,V_-_9072551_9073205_9073392_9073440,"Position 1–2
single coding",1.12717307692308
par-3,III_+_5673380_5674016_5674189_5674719,"Position 1–2
single coding",1.84507246376812
pign-1,I_+_3066772_3066833_3066840,"Position 1–2
single coding",1.32498701298701
rft-1,V_-_4440995_4441002_4441455,"Position 1–2
single coding",0.375540909090909
rilp-1,III_+_3643109_3643156_3643163,"Position 1–2
single coding",4.33181944444445
shk-1,II_+_9767508_9767593_9767613_9767722,"Position 1–2
single coding",6.10237962962963
sma-5,X_-_11998091_11998310_11998407_11998498,"Position 1–2
single coding",2.11375395256917
syd-1,II_-_7586162_7586702_7586706,"Position 1–2
single coding",2.39553347578348
tnt-3,X_-_7940624_7940796_7940824_7940882,"Position 1–2
single coding",4.55492751141553
wnk-1,IV_+_9210676_9211242_9211249,"Position 1–2
single coding",2.01766972477064
C05C8.5,V_-_7234491_7234499_7234535,"Wobble
single coding",-0.061
C16A11.5,II_+_4224131_4224177_4224188,"Wobble
single coding",0.165315789473684
C26E1.2,V_+_13306865_13306891_13306945,"Wobble
single coding",0.16762962962963
C42D8.1,X_+_5111309_5111334_5111421,"Wobble
single coding",0.688939393939394
C56A3.8,V_+_13561739_13561791_13561796,"Wobble
single coding",0.366071428571428
F13H8.12,II_+_6262938_6262945_6263206,"Wobble
single coding",0.435272727272727
F21D9.4,V_+_19256148_19256227_19256580,"Wobble
single coding",-0.16904
F41E7.7,X_+_10311567_10311652_10311743_10312014,"Wobble
single coding",0.643484848484849
F42A6.6,IV_-_3334245_3335056_3335147_3336019,"Wobble
single coding",0.170028571428571
F57B1.5,V_+_13208564_13208569_13208611,"Wobble
single coding",-0.10996
T28H10.1,V_+_12504796_12504801_12504844,"Wobble
single coding",0.12365
Y39A1A.2,III_-_10602047_10602705_10602934_10603068,"Wobble
single coding",0.0627142857142858
Y48C3A.12,II_+_13387565_13388466_13388477,"Wobble
single coding",0.184846153846154
Y71G12B.33,I_-_1657868_1657911_1658170_1660830,"Wobble
single coding",0.279929824561403
ZK1127.3,II_+_7055884_7055924_7055931,"Wobble
single coding",-0.162259259259259
camt-1,II_-_4491779_4492086_4492120_4492203,"Wobble
single coding",0.336941176470588
crh-2,II_-_5184104_5184114_5184457,"Wobble
single coding",0.179971428571429
cyp-34A6,V_-_3959901_3959908_3959968,"Wobble
single coding",0.492586956521739
ech-1.2,I_-_6209402_6209453_6209469_6209532,"Wobble
single coding",0.2215
egrh-3,IV_-_2680359_2680447_2683007,"Wobble
single coding",0.25025
epc-1,III_-_12600540_12600884_12600888,"Wobble
single coding",0.273904761904762
ephx-1,II_+_4014432_4014941_4015083_4015248,"Wobble
single coding",0.532047619047619
hif-1,V_+_20783222_20783325_20783528_20783736,"Wobble
single coding",0.490320652173913
hir-1,V_+_5527904_5527960_5528318_5528445,"Wobble
single coding",0.3516
hizr-1,X_+_11319612_11319796_11319881_11320012,"Wobble
single coding",0.166839694656489
hlh-1,II_+_4521696_4521718_4521973,"Wobble
single coding",0.188194444444444
kin-4,IV_+_11445570_11445639_11445908_11446325,"Wobble
single coding",0.195844444444444
let-526,I_-_5302647_5302657_5302695,"Wobble
single coding",0.653272727272727
lmd-1,I_+_8610307_8610347_8610355,"Wobble
single coding",0.555266666666667
lsy-12,V_-_9850380_9850387_9850428,"Wobble
single coding",-0.0352857142857143
mab-10,II_+_10531298_10531308_10531668,"Wobble
single coding",0.731081967213115
maco-1,I_-_6606922_6606929_6607178,"Wobble
single coding",0.374888888888889
mig-5,II_-_8182626_8182639_8182788,"Wobble
single coding",0.359605263157895
mtk-1,I_-_5801108_5801115_5801196,"Wobble
single coding",0.138967741935484
nhr-128,V_+_2222411_2222415_2222459,"Wobble
single coding",0.195425
nhr-76,IV_+_632180_633692_633699,"Wobble
single coding",0.833217391304348
npr-5,V_-_277369_277966_278040_278173,"Wobble
single coding",0.881030303030303
nra-3,X_-_9927014_9927024_9927067,"Wobble
single coding",0.261193548387097
nud-2,I_-_7858286_7858293_7858551,"Wobble
single coding",0.340904761904762
oac-50,V_-_9072551_9073205_9073392_9073440,"Wobble
single coding",0.931653846153846
par-3,III_+_5673380_5674016_5674189_5674719,"Wobble
single coding",0.254054151624549
pign-1,I_+_3066772_3066833_3066840,"Wobble
single coding",-0.119818181818182
rft-1,V_-_4440995_4441002_4441455,"Wobble
single coding",0.2628
rilp-1,III_+_3643109_3643156_3643163,"Wobble
single coding",0.373371428571429
shk-1,II_+_9767508_9767593_9767613_9767722,"Wobble
single coding",0.690054545454546
sma-5,X_-_11998091_11998310_11998407_11998498,"Wobble
single coding",0.307090909090909
syd-1,II_-_7586162_7586702_7586706,"Wobble
single coding",1.01662962962963
tnt-3,X_-_7940624_7940796_7940824_7940882,"Wobble
single coding",0.760835616438356
wnk-1,IV_+_9210676_9211242_9211249,"Wobble
single coding",0.640218181818182
C05C8.5,V_-_7234491_7234499_7234535,"Position 1–2
dual coding",0.98125
C16A11.5,II_+_4224131_4224177_4224188,"Position 1–2
dual coding",0.2758
C26E1.2,V_+_13306865_13306891_13306945,"Position 1–2
dual coding",1.10325925925926
C42D8.1,X_+_5111309_5111334_5111421,"Position 1–2
dual coding",2.11527272727273
C56A3.8,V_+_13561739_13561791_13561796,"Position 1–2
dual coding",1.41438596491228
F13H8.12,II_+_6262938_6262945_6263206,"Position 1–2
dual coding",1.43509090909091
F21D9.4,V_+_19256148_19256227_19256580,"Position 1–2
dual coding",0.70508
F41E7.7,X_+_10311567_10311652_10311743_10312014,"Position 1–2
dual coding",1.69974242424243
F42A6.6,IV_-_3334245_3335056_3335147_3336019,"Position 1–2
dual coding",1.87874285714286
F57B1.5,V_+_13208564_13208569_13208611,"Position 1–2
dual coding",1.98012
T28H10.1,V_+_12504796_12504801_12504844,"Position 1–2
dual coding",1.55292682926829
Y39A1A.2,III_-_10602047_10602705_10602934_10603068,"Position 1–2
dual coding",0.287257142857143
Y48C3A.12,II_+_13387565_13388466_13388477,"Position 1–2
dual coding",0.589663461538461
Y71G12B.33,I_-_1657868_1657911_1658170_1660830,"Position 1–2
dual coding",0.789508771929825
ZK1127.3,II_+_7055884_7055924_7055931,"Position 1–2
dual coding",0.168830188679245
camt-1,II_-_4491779_4492086_4492120_4492203,"Position 1–2
dual coding",1.15134306569343
crh-2,II_-_5184104_5184114_5184457,"Position 1–2
dual coding",1.37892857142857
cyp-34A6,V_-_3959901_3959908_3959968,"Position 1–2
dual coding",1.48108602150538
ech-1.2,I_-_6209402_6209453_6209469_6209532,"Position 1–2
dual coding",5.05559090909091
egrh-3,IV_-_2680359_2680447_2683007,"Position 1–2
dual coding",1.63647916666667
epc-1,III_-_12600540_12600884_12600888,"Position 1–2
dual coding",1.68926190476191
ephx-1,II_+_4014432_4014941_4015083_4015248,"Position 1–2
dual coding",3.896696
hif-1,V_+_20783222_20783325_20783528_20783736,"Position 1–2
dual coding",1.71872628726287
hir-1,V_+_5527904_5527960_5528318_5528445,"Position 1–2
dual coding",1.15759420289855
hizr-1,X_+_11319612_11319796_11319881_11320012,"Position 1–2
dual coding",1.92904597701149
hlh-1,II_+_4521696_4521718_4521973,"Position 1–2
dual coding",0.849859154929578
kin-4,IV_+_11445570_11445639_11445908_11446325,"Position 1–2
dual coding",1.28140909090909
let-526,I_-_5302647_5302657_5302695,"Position 1–2
dual coding",0.727099099099099
lmd-1,I_+_8610307_8610347_8610355,"Position 1–2
dual coding",2.26890163934426
lsy-12,V_-_9850380_9850387_9850428,"Position 1–2
dual coding",1.45440476190476
mab-10,II_+_10531298_10531308_10531668,"Position 1–2
dual coding",1.13037448559671
maco-1,I_-_6606922_6606929_6607178,"Position 1–2
dual coding",3.76386111111111
mig-5,II_-_8182626_8182639_8182788,"Position 1–2
dual coding",1.42293506493506
mtk-1,I_-_5801108_5801115_5801196,"Position 1–2
dual coding",1.43937096774194
nhr-128,V_+_2222411_2222415_2222459,"Position 1–2
dual coding",0.844670886075949
nhr-76,IV_+_632180_633692_633699,"Position 1–2
dual coding",1.84515217391304
npr-5,V_-_277369_277966_278040_278173,"Position 1–2
dual coding",2.17327272727273
nra-3,X_-_9927014_9927024_9927067,"Position 1–2
dual coding",0.972285714285714
nud-2,I_-_7858286_7858293_7858551,"Position 1–2
dual coding",1.45205952380952
oac-50,V_-_9072551_9073205_9073392_9073440,"Position 1–2
dual coding",1.29865384615385
par-3,III_+_5673380_5674016_5674189_5674719,"Position 1–2
dual coding",1.39454347826087
pign-1,I_+_3066772_3066833_3066840,"Position 1–2
dual coding",3.82347727272727
rft-1,V_-_4440995_4441002_4441455,"Position 1–2
dual coding",0.841878048780488
rilp-1,III_+_3643109_3643156_3643163,"Position 1–2
dual coding",1.73947222222222
shk-1,II_+_9767508_9767593_9767613_9767722,"Position 1–2
dual coding",5.79505555555555
sma-5,X_-_11998091_11998310_11998407_11998498,"Position 1–2
dual coding",1.66155555555556
syd-1,II_-_7586162_7586702_7586706,"Position 1–2
dual coding",2.20679245283019
tnt-3,X_-_7940624_7940796_7940824_7940882,"Position 1–2
dual coding",4.84895205479452
wnk-1,IV_+_9210676_9211242_9211249,"Position 1–2
dual coding",0.658187214611872
C05C8.5,V_-_7234491_7234499_7234535,"Wobble
dual coding",-0.0534375
C16A11.5,II_+_4224131_4224177_4224188,"Wobble
dual coding",0.154833333333333
C26E1.2,V_+_13306865_13306891_13306945,"Wobble
dual coding",0.180777777777778
C42D8.1,X_+_5111309_5111334_5111421,"Wobble
dual coding",1.30148484848485
C56A3.8,V_+_13561739_13561791_13561796,"Wobble
dual coding",1.64834482758621
F13H8.12,II_+_6262938_6262945_6263206,"Wobble
dual coding",0.376727272727273
F21D9.4,V_+_19256148_19256227_19256580,"Wobble
dual coding",0.00527999999999997
F41E7.7,X_+_10311567_10311652_10311743_10312014,"Wobble
dual coding",2.17966666666667
F42A6.6,IV_-_3334245_3335056_3335147_3336019,"Wobble
dual coding",2.81502941176471
F57B1.5,V_+_13208564_13208569_13208611,"Wobble
dual coding",0.40125
T28H10.1,V_+_12504796_12504801_12504844,"Wobble
dual coding",0.256333333333333
Y39A1A.2,III_-_10602047_10602705_10602934_10603068,"Wobble
dual coding",0.315657142857143
Y48C3A.12,II_+_13387565_13388466_13388477,"Wobble
dual coding",0.540450980392157
Y71G12B.33,I_-_1657868_1657911_1658170_1660830,"Wobble
dual coding",-0.079125
ZK1127.3,II_+_7055884_7055924_7055931,"Wobble
dual coding",0.228576923076923
camt-1,II_-_4491779_4492086_4492120_4492203,"Wobble
dual coding",1.17166176470588
crh-2,II_-_5184104_5184114_5184457,"Wobble
dual coding",0.285485714285714
cyp-34A6,V_-_3959901_3959908_3959968,"Wobble
dual coding",0.188804347826087
ech-1.2,I_-_6209402_6209453_6209469_6209532,"Wobble
dual coding",0.591818181818182
egrh-3,IV_-_2680359_2680447_2683007,"Wobble
dual coding",1.52160869565217
epc-1,III_-_12600540_12600884_12600888,"Wobble
dual coding",1.01609090909091
ephx-1,II_+_4014432_4014941_4015083_4015248,"Wobble
dual coding",1.56654838709677
hif-1,V_+_20783222_20783325_20783528_20783736,"Wobble
dual coding",1.33696195652174
hir-1,V_+_5527904_5527960_5528318_5528445,"Wobble
dual coding",0.204657142857143
hizr-1,X_+_11319612_11319796_11319881_11320012,"Wobble
dual coding",0.361730769230769
hlh-1,II_+_4521696_4521718_4521973,"Wobble
dual coding",0.520333333333333
kin-4,IV_+_11445570_11445639_11445908_11446325,"Wobble
dual coding",0.911088888888889
let-526,I_-_5302647_5302657_5302695,"Wobble
dual coding",0.0174909090909091
lmd-1,I_+_8610307_8610347_8610355,"Wobble
dual coding",0.432866666666667
lsy-12,V_-_9850380_9850387_9850428,"Wobble
dual coding",0.3489
mab-10,II_+_10531298_10531308_10531668,"Wobble
dual coding",1.24577685950413
maco-1,I_-_6606922_6606929_6607178,"Wobble
dual coding",0.664114285714286
mig-5,II_-_8182626_8182639_8182788,"Wobble
dual coding",0.570131578947368
mtk-1,I_-_5801108_5801115_5801196,"Wobble
dual coding",0.232354838709677
nhr-128,V_+_2222411_2222415_2222459,"Wobble
dual coding",0.044825
nhr-76,IV_+_632180_633692_633699,"Wobble
dual coding",0.105260869565217
npr-5,V_-_277369_277966_278040_278173,"Wobble
dual coding",1.20536363636364
nra-3,X_-_9927014_9927024_9927067,"Wobble
dual coding",1.29003225806452
nud-2,I_-_7858286_7858293_7858551,"Wobble
dual coding",0.147975609756098
oac-50,V_-_9072551_9073205_9073392_9073440,"Wobble
dual coding",0.219346153846154
par-3,III_+_5673380_5674016_5674189_5674719,"Wobble
dual coding",1.34103971119133
pign-1,I_+_3066772_3066833_3066840,"Wobble
dual coding",-0.297904761904762
rft-1,V_-_4440995_4441002_4441455,"Wobble
dual coding",0.25935
rilp-1,III_+_3643109_3643156_3643163,"Wobble
dual coding",3.02857142857143
shk-1,II_+_9767508_9767593_9767613_9767722,"Wobble
dual coding",0.594363636363636
sma-5,X_-_11998091_11998310_11998407_11998498,"Wobble
dual coding",0.403181818181818
syd-1,II_-_7586162_7586702_7586706,"Wobble
dual coding",1.62266666666667
tnt-3,X_-_7940624_7940796_7940824_7940882,"Wobble
dual coding",0.965222222222222
wnk-1,IV_+_9210676_9211242_9211249,"Wobble
dual coding",0.603880733944954
