# Supplementary material for: Pervasive non-triplet alternative splicing drives functional isoform diversity
Source: Nat Commun. 2026 Apr 10;17:5112. doi: 10.1038/s41467-026-71615-5 (PMC13247117; doi:10.1038/s41467-026-71615-5)
Supplement: Supplementary file 10 — Source Data [file 41467_2026_71615_MOESM10_ESM.zip › source data/FIg7/7n.tsv]

Time,Moving,Condition,Percent
0,30,WT,100
10,21,WT,70
20,16,WT,53.3333333333333
30,13,WT,43.3333333333333
40,9,WT,30
50,6,WT,20
60,4,WT,13.3333333333333
0,30,WT,100
10,19,WT,63.3333333333333
20,15,WT,50
30,12,WT,40
40,9,WT,30
50,6,WT,20
60,5,WT,16.6666666666667
0,30,WT,100
10,20,WT,66.6666666666667
20,16,WT,53.3333333333333
30,13,WT,43.3333333333333
40,8,WT,26.6666666666667
50,5,WT,16.6666666666667
60,5,WT,16.6666666666667
0,30,SKIP,100
10,14,SKIP,46.6666666666667
20,12,SKIP,40
30,11,SKIP,36.6666666666667
40,7,SKIP,23.3333333333333
50,6,SKIP,20
60,3,SKIP,10
0,30,SKIP,100
10,18,SKIP,60
20,14,SKIP,46.6666666666667
30,10,SKIP,33.3333333333333
40,6,SKIP,20
50,4,SKIP,13.3333333333333
60,4,SKIP,13.3333333333333
0,30,SKIP,100
10,15,SKIP,50
20,12,SKIP,40
30,9,SKIP,30
40,6,SKIP,20
50,5,SKIP,16.6666666666667
60,4,SKIP,13.3333333333333
0,30,tnt-3(-),100
10,24,tnt-3(-),80
20,18,tnt-3(-),60
30,15,tnt-3(-),50
40,10,tnt-3(-),33.3333333333333
50,8,tnt-3(-),26.6666666666667
60,7,tnt-3(-),23.3333333333333
0,30,tnt-3(-),100
10,25,tnt-3(-),83.3333333333333
20,19,tnt-3(-),63.3333333333333
30,16,tnt-3(-),53.3333333333333
40,12,tnt-3(-),40
50,8,tnt-3(-),26.6666666666667
60,5,tnt-3(-),16.6666666666667
0,30,tnt-3(-),100
10,23,tnt-3(-),76.6666666666667
20,16,tnt-3(-),53.3333333333333
30,13,tnt-3(-),43.3333333333333
40,9,tnt-3(-),30
50,7,tnt-3(-),23.3333333333333
60,5,tnt-3(-),16.6666666666667
0,30,INC,100
10,25,INC,83.3333333333333
20,16,INC,53.3333333333333
30,14,INC,46.6666666666667
40,11,INC,36.6666666666667
50,8,INC,26.6666666666667
60,6,INC,20
0,30,INC,100
10,23,INC,76.6666666666667
20,17,INC,56.6666666666667
30,13,INC,43.3333333333333
40,8,INC,26.6666666666667
50,6,INC,20
60,6,INC,20
0,30,INC,100
10,23,INC,76.6666666666667
20,17,INC,56.6666666666667
30,15,INC,50
40,11,INC,36.6666666666667
50,8,INC,26.6666666666667
60,7,INC,23.3333333333333
