# Supplementary material for: Pervasive non-triplet alternative splicing drives functional isoform diversity
Source: Nat Commun. 2026 Apr 10;17:5112. doi: 10.1038/s41467-026-71615-5 (PMC13247117; doi:10.1038/s41467-026-71615-5)
Supplement: Supplementary file 10 — Source Data [file 41467_2026_71615_MOESM10_ESM.zip › source data/FIg7/7l.tsv]

category,value
WT,137
WT,139
WT,140
WT,138
WT,145
WT,136
WT,141
WT,140
WT,140
WT,141
SKIP,134
SKIP,135
SKIP,132
SKIP,130
SKIP,138
SKIP,129
SKIP,130
SKIP,138
SKIP,129
SKIP,128
INC,119
INC,109
INC,110
INC,107
INC,114
INC,102
INC,112
INC,123
INC,105
INC,101
tnt-3(-),105
tnt-3(-),97
tnt-3(-),94
tnt-3(-),106
tnt-3(-),93
tnt-3(-),98
tnt-3(-),100
tnt-3(-),96
tnt-3(-),95
tnt-3(-),97
