# Supplementary material for: Pervasive non-triplet alternative splicing drives functional isoform diversity
Source: Nat Commun. 2026 Apr 10;17:5112. doi: 10.1038/s41467-026-71615-5 (PMC13247117; doi:10.1038/s41467-026-71615-5)
Supplement: Supplementary file 10 — Source Data [file 41467_2026_71615_MOESM10_ESM.zip › source data/FIg7/7k.tsv]

Category,Value
WT,257
WT,248
WT,263
SKIP,250
SKIP,258
SKIP,243
INC,176
INC,131
INC,169
INC,149
tnt-3(-),114
tnt-3(-),90
tnt-3(-),102
tnt-3(-),96
