# Supplementary material for: Pervasive non-triplet alternative splicing drives functional isoform diversity
Source: Nat Commun. 2026 Apr 10;17:5112. doi: 10.1038/s41467-026-71615-5 (PMC13247117; doi:10.1038/s41467-026-71615-5)
Supplement: Supplementary file 10 — Source Data [file 41467_2026_71615_MOESM10_ESM.zip › source data/S1/s1b.tsv]

Gene,start,end,dpsi_jum_smg2,dpsi_majiq_smg2
B0001.3,12145653,12145655,2.52,2.12
B0001.7,12152516,12152527,-1.09666666666666,-3.525
B0001.8,12139148,12139153,8.76333333333333,0.586
B0035.3,11314870,11314874,56.98,52.62
B0207.7,5945806,5945813,-4.55333333333333,0.4945
B0281.3,2307287,2307361,-0.07,-3.32
B0379.2,10071667,10071735,3.95478725793359,9.4485
B0491.6,11347717,11347722,3.43333333333334,1.218
B0511.12,10664410,10664487,-4.23666666666666,-1.983
B0563.6,9143360,9143383,2.57000000000001,7.444
C01G10.10,15081742,15081746,-46.2266666666667,-40.34
C01H6.8,7228351,7228548,-3.33204618878254,-1.0259
C04E6.11,5916813,5916815,3.49333333333333,9.234
C05C8.5,7234492,7234499,-6.09333333333334,-8.432
C06A5.3,5988822,5988830,-8.33999999999999,0.04455
C06A6.2,7853071,7853079,-1.46000000000001,-2.546
C06A6.4,7827421,7827462,0.62268359362058,1.423
C06B3.16,13931868,13931903,5.19000000000001,3.183
C06E1.7,8592115,8592120,5.92666666666667,1.026
C06G1.1,16635298,16635303,-1.34333333333333,-3.037
C06G4.4,7977313,7977324,3.56333333333331,-1.243
C07A12.7,4519352,4519453,2.57061496330364,6.8765
C08F8.3,11155548,11155552,28.1933333333333,27.48
C09D4.4,5482650,5482655,9.54333333333335,-0.02954
C13B4.1,14470734,14470877,2.45523917737748,1.996
C14C10.2,12591414,12591482,2.66692491038441,1.3055
C14H10.2,10244605,10244772,0.94670034699007,-2.48665
C16A11.4,4227899,4227904,-4.68666666666668,3.718
C16E9.1,6941136,6941141,-4.27333333333333,-1.574
C18B2.5,3610264,3610341,0.98557838445889,0.21285
C18C4.7,5551611,5551682,-8.52524771510536,-7.9555
C23H3.9,75545,75715,1.66242324072278,-3.436
C23H3.9,77038,77049,3.64333333333332,-2.08
C24H10.3,5061153,5061157,-32.2133333333333,-31.53
C27A7.5,12160438,12160443,4.36,-1.47
C27B7.7,8910961,8910964,-30.56,-37.82
C27C12.4,14855567,14855572,-2.69999999999999,-6.19
C28C12.1,8501858,8501860,-4.52666666666667,-4.575
C29E4.13,7928085,7928088,47.8966666666667,45.89
C30B5.2,6197487,6197492,-0.56333333333333,-0.3862
C30G7.2,14937807,14937812,-3.63333333333332,-1.009
C30H6.5,17374576,17374584,-9.06333333333334,1.255
C32C4.3,10645193,10645199,-3.76,8.215
C32E12.1,5234136,5234174,2.33333333333333,3.905
C33D3.3,10485840,10485890,0.28973896577035,0.4869
C33D9.3,8792558,8792566,3.39,-4.654
C33G8.2,7010378,7010401,-6.4777989468392,-5.0015
C34B2.11,10693752,10693868,0.99333333333333,3.849
C34F11.8,5210252,5210263,-13.87,-8.62
C34F6.10,11234367,11234438,4.56771938332221,7.2355
C36B7.5,7090675,7090755,-2.87133782481073,-0.12645
C37C3.1,7858461,7858569,-32.4066666666667,-29.55
C38C10.3,9384356,9384364,-4.99999999999999,-3.833
C39E9.8,13082483,13082488,1.44333333333334,-0.5578
C42D8.1,5111310,5111334,-3.48666666666666,-4.644
C43C3.4,9674589,9674591,-2.77666666666667,-3.756
C44H9.5,12847494,12847502,-0.20333333333332,-6.194
C45G9.12,5070526,5070531,-6.95666666666667,-4.383
C45G9.12,5071050,5071055,0.86999999999999,0.9957
C48B4.9,9562731,9562734,-0.85333333333331,0.9993
C49C3.9,17341118,17341125,36.7533333333333,29.31
C49H3.6,7906035,7906196,-3.33474404518742,-2.8685
C50B8.6,13579647,13579778,0.75678551888187,-1.67
C50D2.6,85364,85390,-9.13333333333334,-3.784
C50F4.10,9530574,9530643,37.7366666666667,31.01
C50H2.13,9926700,9926842,47.5408215333588,31.425
C53A5.16,14522190,14522195,3.28999999999999,-0.1013
C53C11.5,17335884,17335895,6.13666666666667,-2.761
C54G4.5,7996483,7996488,-8.22,-5.948
C56A3.8,13561793,13561797,-5.50000000000002,0.4212
D1022.4,7457210,7457243,-45.8,-40.84
D1037.1,3684889,3684905,-44.2833333333333,-37.49
D1081.12,8474511,8474614,-24.687499904989,-36.37
D1086.12,14101853,14101861,4.16,3.904
D2024.4,7232406,7232417,3.16000000000001,1.022
E02H9.3,2462195,2462329,-4.87460188878326,-0.85135
EEED8.14,5413883,5413888,-23.0366666666667,-42.57
F01G10.10,10247659,10247663,-33.61,-39.4
F01G4.4,11145402,11145410,6.07333333333333,0.586
F02E9.7,8414062,8414085,-1.88666666666667,-2.315
F08F8.10,7354908,7355134,-18.0645325766031,-28.345
F08G5.3,12413745,12413801,-3.48948887488441,-0.30155
F09E5.8,5350965,5350971,-13.38,-37.9
F13G3.6,7304244,7304247,-50.8,-39.96
F14B6.6,12232824,12232831,-37.34,-33
F14B8.5,6925987,6925995,1.78999999999999,-0.513
F14B8.5,6927817,6927924,-0.69664791867292,-4.5315
F14D7.6,14305838,14305848,46.2,45.66
F14E5.2,8426032,8426037,1.22999999999999,0.7574
F15B9.10,13007332,13007337,1.70666666666668,-4.45
F15D3.6,11572525,11572531,1.32333333333334,0.6132
F15E6.6,4284014,4284018,40.4633333333333,33.15
F19C7.8,4612457,4612462,-2.18666666666666,2.662
F20G2.6,13765226,13765228,4.11666666666667,-3.766
F22B5.5,8453959,8453966,-33.1133333333333,-39.23
F25B5.6,5946694,5946699,9.17333333333331,5.028
F25G6.9,8569818,8569825,61.88,58.62
F25H2.12,10570257,10570263,-50.5866666666667,-44.66
F26A10.2,7634681,7634743,7.59666666666666,-5.62
F26F2.7,20582074,20582079,-7.92000000000001,3.557
F26F4.9,4912209,4912213,-38.4133333333333,-33.89
F26G1.1,4793739,4793747,-4.83333333333333,-4.453
F27C1.2,5430761,5430772,-9.84,-1.378
F28B12.1,5943631,5943681,-2.43,0.3777
F28C1.1,12451700,12451722,-45.4233333333333,-44.56
F28C1.3,12471154,12471168,-8.23999999999999,-2.212
F28E10.1,4585308,4585316,-1.01333333333333,-5.498
F30F8.5,7847445,7847448,-0.83666666666666,-5.348
F32B5.6,2669631,2669633,-1.50333333333335,-1.04
F32B5.6,2670247,2670252,-2.89333333333334,-1.686
F32D8.7,10899628,10899633,-1.16333333333332,-0.05992
F32H5.3,13359550,13359558,-7.13333333333333,2.838
F33D4.6,7715312,7715383,-8.23073994117634,-1.0866
F35D2.3,7571737,7571748,-7.79000000000001,-7.738
F35E2.5,11742386,11742391,4.82666666666669,0.921
F35G12.5,4584881,4584994,0.017865467843269,0.24975
F41H10.4,5365145,5365151,-9.47666666666666,5.239
F42A10.9,6170900,6171027,1.99785446105526,6.493
F42A6.6,3335057,3335147,1.79476156448587,-0.67355
F42G4.2,13048348,13048356,-2.08999999999999,0.6223
F42H10.6,8479337,8479343,-47.2833333333333,-51.73
F43C9.1,4793920,4793943,-0.75999999999999,1.875
F44E2.3,8829113,8829118,9.56333333333333,2.716
F44E7.4,5774552,5774599,0.013333333333331,4.799
F45D3.2,12541981,12541988,5.18666666666667,-3.027
F45D3.4,12552907,12553023,-4.20666666666667,-1.099
F45F2.10,8514863,8514871,9.94666666666666,6.162
F45F2.11,8519601,8519608,-3.42,-0.2059
F46B6.4,9779456,9779459,-54.38,-49.7
F46F11.1,5628887,5628928,-7.88669002699861,-6.829
F46H5.7,7239825,7239842,1.80117527092703,2.9705
F47B8.5,14326553,14326558,-5.75000000000001,-2.557
F48C5.2,11453489,11453494,2.68666666666667,-1.796
F49E2.5,9556958,9557050,-10.5800313380076,-3.919
F49E8.7,7556114,7556117,-55.3933333333333,-46.95
F52A8.3,7322596,7322600,-3.89333333333333,-1.301
F53C11.4,13785614,13785622,9.95999999999999,3.107
F53E4.1,15655163,15655180,-2.20333333333333,-1.517
F54A3.6,2230588,2230674,41.5533333333333,40.38
F54G2.1,2623289,2623312,5.42562822116373,-4.6905
F55A11.4,11771543,11771546,-43.02,-36.33
F55A11.6,11781415,11781420,-0.36333333333333,2.98
F56C11.3,182617,182626,-40.2966666666667,-45.45
F56C9.6,7310239,7310277,2.70333333333332,-0.691
F57B1.5,13208565,13208569,5.49333333333334,1.317
F58A4.6,9614750,9614755,-0.44666666666666,2.532
F58G1.2,12918778,12918783,21.7566666666667,9.247
F58H1.7,11964391,11964396,-2.09666666666667,-1.059
F59A7.5,2023435,2023488,-2.16000000000002,-4.328
F59A7.5,2024192,2024314,-2.46739721529637,-0.9686
F59G1.8,5907110,5907118,-7.92666666666666,-4.028
H01G02.3,11787706,11787798,-5.80666666666667,-4.209
H04D03.2,10442167,10442170,38.3233333333333,37.35
H04D03.6,10438416,10438421,-0.41999999999999,8.724
H05L14.2,7991182,7991187,-8.47,4.614
H06I04.6,3063008,3063109,-1.96445034340509,-4.6265
H11E01.3,1612506,1612562,3.45853620267813,1.0156
K02C4.3,8082432,8082440,7.72333333333334,1.025
K02E10.4,2483661,2483663,3.10000000000001,-1.421
K02F3.2,847691,847714,5.1432787892124,0.20993
K07B1.7,9346598,9346604,7.41333333333332,1.093
K08B12.3,6236731,6236821,59.378924739436,37.835
K09B3.1,3795634,3795735,5.97666666666667,-0.2935
K09C4.1,3299853,3299857,37.4866666666667,36.58
K09C6.2,859302,859324,-5.83333333333333,-6.014
K09E9.3,15613279,15613287,-2.34333333333333,7.971
K09F5.6,7724247,7724629,-0.30065917389859,-1.7005
K09H9.5,3142147,3142151,23.92,30.79
K09H9.5,3142974,3143077,-10.9266666666667,-9.954
K10C3.4,9861464,9861465,0.53666666666666,-0.5722
K12C11.3,1336117,1336158,-9.44,-5.618
M01F1.4,3507205,3507210,5.09666666666665,-2.07
M01H9.3,4469330,4469335,1.30333333333333,-0.7395
M02B7.2,3803634,3803637,45.0333333333333,46.3
M04C3.1,19444733,19444742,-41.2133333333333,-35.47
M04F3.4,4771604,4771620,0.67333333333333,0.647
M05D6.9,8495505,8495510,-1.68333333333333,2.285
M18.6,12121646,12121652,52.0933333333333,46.71
R01H2.7,7036208,7036364,-3.57333418874813,-5.428
R02D3.8,257141,257144,-31.18,-28.07
R02F11.3,4805151,4805216,-4.29335859668204,-2.223
R06F6.8,10815520,10815525,8.23666666666667,2.776
R07B7.9,12079637,12079639,-0.27000000000001,-7.025
R10E11.6,9784935,9784942,-3.10333333333334,6.94
R11D1.1,12704533,12704557,-29.9266666666667,-34.37
R11D1.1,12707189,12707197,-2.92666666666667,-3.337
R11D1.10,12730045,12730051,-3.12666666666667,1.573
R151.2,7211436,7211441,-0.11999999999999,3.683
T01D1.8,186975,186976,-68.5466666666667,-65.91
T04C9.1,6004805,6004948,-6.67588416304079,-3.1305
T06G6.6,12718767,12718847,3.54255513117547,4.6115
T07D3.4,888844,888852,0.12666666666667,-0.5426
T08G11.1,8909273,8909353,-2.90748264867622,-2.4465
T08G2.2,17209201,17209206,-8.28333333333334,-0.3366
T09F3.5,10397781,10397834,-4.21000000000001,-0.7531
T10G3.1,13473366,13473380,-2.28333333333335,5.832
T12A7.2,11757563,11757568,5.37666666666666,-1.044
T12C9.7,4458593,4458595,1.93,-4.167
T13F2.4,9789921,9789975,45.3966666666667,58.31
T14A8.2,7822490,7822504,0.47333333333333,-3.374
T17H7.7,755682,755687,3.33333333333333,0.2619
T19A5.3,8941676,8941831,7.11575713585784,6.6925
T19A6.1,8380911,8380985,3.93811560148354,0.0822
T20B3.1,16818362,16818367,8.16666666666668,1.95
T23F4.2,1164432,1164440,-0.61666666666667,1.36
T24B8.7,9048422,9048428,3.16333333333334,-0.2561
T24B8.7,9048689,9048694,6.27333333333334,-4.7
T24B8.7,9048991,9048999,0.29666666666666,5.134
T24B8.7,9049666,9049671,3.80666666666666,-3.447
T25B9.6,10759155,10759157,-4.49,-3.309
T25D10.1,6404467,6404540,-3.07539245938404,-8.0215
T25F10.3,6746064,6746066,1.06000000000001,-1.239
T26E4.4,15792104,15792108,-37.2766666666667,-35.53
T28C6.7,8836521,8836562,-1.25333333333334,-0.5193
T28D6.5,11340940,11341097,2.42499131760947,-0.534235
W01B6.3,10071401,10071473,80.4022988505747,76.725
W02F12.4,6706048,6706155,4.02655056237627,3.574
W03F9.2,127839,127852,-37.5066666666667,-33.24
W05F2.4,3396666,3396701,3.94333333333333,8.829
W06B4.2,4469084,4469274,-34.8961951879203,-38.7
W06D4.3,9059055,9059096,-3.17333333333333,-2.541
W06F12.2,13728936,13728947,3.1,1.617
W08F4.7,575087,575106,-2.32333333333333,-4.096
W09G3.7,13801163,13801169,62.1166666666667,53
Y102A11A.2,2029485,2029541,8.24306898774982,7.375
Y102E9.5,6728660,6728731,-2.21832153914197,-0.00425
Y105C5A.15,15718933,15718941,1.71333333333333,0.07268
Y105E8A.25,14569917,14569940,7.37168351302185,-1.5405
Y105E8A.25,14571779,14571787,8.49333333333334,1.925
Y11D7A.10,9259696,9259705,36.0066666666667,40.05
Y17G7B.8,12026849,12026908,-2.66333333333334,0.3715
Y18H1A.11,683090,683153,33.8366666666667,37.24
Y24F12A.1,11605660,11605665,-3.39,-0.8462
Y25C1A.8,3075722,3075726,-28.7433333333333,-32.49
Y32H12A.7,5383596,5383601,9.66666666666668,-0.5578
Y37F4.6,10874098,10874167,37.9433333333333,37.98
Y37H2A.12,18129563,18129589,-3.34333333333333,-0.6455
Y38C1AA.1,215306,215314,0.31666666666666,0.1576
Y39A1A.2,10602706,10602934,-3.66053127040031,0.11535
Y41D4A.6,1741480,1741485,0.88666666666666,2.235
Y41D4B.4,1666511,1666513,4.3,-0.8047
Y46E12BL.2,15234487,15234560,-50.005275485782,-57.76
Y46G5A.15,12785072,12785125,0.99058215000242,-9.4735
Y47G6A.19,3526656,3526664,-0.81333333333333,1.326
Y47G6A.7,3507090,3507164,-3.88811045677498,-0.98215
Y48E1C.2,13424967,13424975,-6.16333333333333,-2.198
Y4C6B.7,5351799,5351806,-2.15666666666667,-2.082
Y50D7A.8,337955,338056,-3.02173208793149,5.5785
Y53F4B.24,15131864,15131881,8.89333333333334,6.218
Y54G2A.73,3006084,3006090,7.59,-3.343
Y55B1AR.2,593371,593595,-6.30551513897,-2.379
Y55B1BR.6,455045,455089,5.05333333333333,0.3594
Y57E12AL.1,7062059,7062076,1.87666666666667,2.082
Y57G11C.33,14657246,14657257,-6.61333333333334,-5.289
Y57G11C.42,14738282,14738608,3.2633920301354,4.98
Y59C2A.2,2199876,2199884,5.16666666666666,-0.6127
Y60A3A.16,19922391,19922397,75.6633333333333,77.56
Y64G10A.7,14309907,14310032,-7.02478864080267,0.215
Y66D12A.16,11526295,11526303,-5.63,-2.891
Y67D8A.2,3239065,3239073,-7.11,-0.7693
Y69A2AR.19,2489610,2489630,6.09333333333335,-2.788
Y69H2.9,18703615,18703633,41.4,42.02
Y6B3B.7,13747710,13747742,3.29999999999999,-7.571
Y70G10A.3,10243754,10243844,-0.54396370964656,-2.9035
Y71F9B.6,2725758,2725907,1.29926292092849,1.7849
Y71H2AM.20,2783914,2783934,-0.78333333333332,0.3651
Y71H2AM.3,2806906,2806908,3.00666666666667,5.614
Y75B12B.1,15185223,15185271,-6.86333333333333,-6.534
Y87G2A.16,13560934,13560984,6.91666666666665,5.056
Y92H12A.5,1491481,1491489,7.58,-9.2
ZC262.2,8332320,8332322,2.44,-4.413
ZC449.7,5014658,5014758,-5.33805487828476,6.9855
ZC477.3,7104427,7104444,2.06333333333333,1.017
ZC513.2,8056496,8056500,-50.0433333333333,-36.81
ZC8.6,4975758,4975760,-5.12333333333333,-0.4362
ZK1128.1,10114408,10114412,-56.2466666666667,-56.36
ZK1248.15,5838057,5838062,4.51333333333332,3.095
ZK250.13,1938808,1938853,-48.3466666666667,-36.47
ZK287.1,9668975,9668986,2.9,1.232
ZK287.7,9693650,9693654,34.0766666666667,41.71
ZK355.2,2924059,2924088,0.33999999999999,-0.8778
ZK370.4,8728660,8728692,1.95580204002211,-1.0295
ZK418.13,7075133,7075310,-40.2717739776563,-45.985
ZK546.5,4936335,4936341,25.8566666666667,33.74
ZK669.5,7945795,7945802,0.55999999999999,0.2592
ZK688.5,7885603,7885646,-13.3433333333333,-6.041
ZK892.4,10007746,10007817,-1.1,-1.504
ZK899.1,9447413,9447449,8.34666666666668,-1.941
aat-4,6275318,6275334,40.2366666666667,36.38
acbp-6,11972590,11972595,-9.44,0.5446
acdh-6,8561416,8561419,36.3533333333333,34.9
acl-6,5434025,5434028,-36.8633333333333,-29.99
acp-5,5829938,5829998,-38.15,-33.05
acs-21,3089235,3089240,53.61,44.23
ador-1,12497558,12497563,-9.49,1.48
adr-1,7775084,7775092,-7.68,-4.391
adr-1,7775196,7775201,-19.1866666666667,-9.333
adt-1,12681498,12681506,-4.12333333333334,-1.28
adt-1,12687429,12687602,2.50782303680943,-0.09155
age-1,11526846,11526881,45.1533333333333,45.56
ajm-1,9109674,9109796,1.57509357476733,0.2688
akap-1,6357565,6357582,-2.63666666666667,0.2945
alg-3,11704694,11704702,1.31,-0.646
alg-4,9890781,9890789,5.87,3.599
alh-13,12783392,12783397,5.25333333333333,-1.131
aman-3,5328430,5328432,4.09999999999999,1.075
apb-3,7854956,7854985,-1.42666666666664,3.886
aqp-2,9259590,9259617,-2.07365307888506,0.77905
asd-1,4198869,4199115,-32.9799756771021,-41.255
aspm-1,9223081,9223086,6.79666666666665,2.001
atf-7,4492760,4492768,1.08,-0.1437
atfs-1,14196333,14196338,-17.78,-8.638
atg-18,8629789,8629799,1.67333333333333,-0.5864
bath-15,7775854,7775859,-6.32333333333334,2.215
bath-44,7395393,7395413,1.24999999999999,2.347
bath-44,7396338,7396344,-0.096666666666664,1.776
best-22,12353014,12353055,-3.26806660179146,-7.031
best-8,14160365,14160375,42.4333333333333,44.54
bicd-1,6567062,6567100,2.71666666666668,1.997
bir-2,13569038,13569050,-61.4433333333333,-58.26
blmp-1,10413362,10413409,1.70319181833023,4.7245
bre-2,13135088,13135104,27.37,2.148
btb-9,1728668,1728682,-34.6,-31.08
camt-1,4492087,4492120,6.63467003300763,-2.772
cars-1,2627197,2627199,-1.98,-0.7909
cbl-1,9328775,9329309,-27.1098877115346,-40.34
cbp-1,9768680,9768712,-1.85666666666666,-1.584
cdc-14,5591444,5591485,-0.76675319777521,0.48415
cdc-26,10639499,10639501,1.80666666666667,1.868
cdgs-1,7814572,7814577,2.32333333333336,-7.783
cdk-11.1,7699347,7699376,-7.46,-1.928
cdk-9,11324872,11324919,-2.23513839260163,-2.3815
cdka-1,4660978,4661007,8.06333333333334,-1.335
ced-4,4853170,4853241,-1.27333333333333,0.03535
ced-7,9573644,9573649,8.72666666666667,0.06363
ceh-14,7529857,7529868,-0.076666666666669,-0.2545
ceh-38,6952513,6952521,-3.74333333333333,0.7704
ceh-38,6953182,6953208,1.98,-3.045
ceh-38,6954163,6954249,3.07993337644102,3.448
cest-16,6302407,6302421,-2.75333333333334,-0.4586
cest-31,6674407,6674414,40.0366666666667,38.75
chil-13,9438098,9438105,-39.3566666666667,-40.58
chpf-2,3038675,3038724,-54.3833333333333,-63.72
cid-1,5175156,5175161,-9.40666666666666,1.29
cid-1,5175623,5175631,-8.39666666666667,1.386
cids-2,8806194,8806199,5.33333333333332,2.399
cit-1.1,8008003,8008008,7.24,-0.7979
cit-1.2,8013120,8013125,-8.5,-1.117
cka-1,9732892,9732900,4.77333333333335,0.3312
cki-2,7816825,7816827,-7.73,-0.5418
ckr-2,2011044,2011111,5.81760073192142,-3.166
clec-199,17356906,17356947,9.17036723065085,1.386625
clec-51,8162290,8162529,51.5791962166489,33.43
clec-62,12893332,12893337,1.64666666666667,5.81
clh-3,7218479,7218484,-1.27000000000002,-1.446
clh-4,4096440,4096448,-9.51,3.969
clip-1,9267416,9267619,6.2305395292975,0.4748
cln-3.1,11265413,11265417,-34.9466666666667,-33.5
clp-1,7985343,7985351,1.54552180070953,-2.572
clr-1,5466595,5466600,-7.95999999999998,1.42
clr-1,5468309,5468413,8.89843093414523,0.08115
clr-1,5469109,5469174,4.84769803246368,-0.03495
cls-1,7512361,7512363,-0.85333333333333,-0.6389
cls-2,9058264,9058272,-9.2,-0.0162
cnnm-3,3043094,3043123,-0.21333333333333,-2.386
coa-4,9334459,9334557,1.61943315282522,0.580095
coh-3,14459418,14459423,3.72,-4.769
col-113,7150790,7150801,1.76,0.7476
col-99,139551,139595,1.61249578351801,4.255
cpna-1,4206220,4206267,8.4687783189328,1.7365
cra-1,6866751,6866765,5.19,5.043
crh-1,11688126,11688131,-7.04,-2.805
crh-2,5184105,5184114,9.70333333333334,1.543
csn-6,13302937,13302951,-9.57666666666667,-4.543
csnk-1,10230426,10230440,4.82333333333334,1.852
cul-2,13691610,13691615,-6.31666666666667,-3.855
cup-5,7590676,7590679,5.92333333333334,-3.089
cutl-8,8273375,8273383,4.97333333333334,4.028
cyk-1,7028103,7028108,9.01333333333334,-0.6706
cyk-3,6022333,6022341,-8.45,-4.224
cyp-31A5,13402826,13402898,0.18666666666666,1.724
cyy-1,8406366,8406371,-5.91333333333333,-4.167
daao-1,2614281,2614285,53.83,52.86
daf-15,9387257,9387265,-7.11333333333333,-3.86
daf-15,9391269,9391286,-8.28,-0.8048
daf-16,10764351,10764356,4.63,-1.373
daf-2,3006979,3007224,-3.70157920120398,-0.26255
daf-3,824068,824169,3.11145028371329,4.146
dagl-2,780978,781055,5.66316811920895,-3.9535
dagl-2,782760,782765,9.21666666666667,3.395
dct-1,7954753,7954761,6.44333333333334,2.464
ddo-1,17775127,17775296,-41.7484675489863,-46.145
ddo-2,7434840,7434844,60.96,53.71
deb-1,7086067,7086099,-0.16057252037772,-1.4742
denn-4,1929366,1929371,-15.57,-3.124
denn-4,1936377,1936415,5.66298847642133,-6.533
denn-4,1939091,1939096,-2.38333333333333,5.937
dgk-1,989481,989486,-7.27,-4.586
dhhc-4,9864306,9864559,0.73942955519059,-4.3055
dhhc-8,13111665,13111676,0.85,4.347
din-1,11623936,11624523,-6.32489138693259,-1.3799
dlk-1,12568185,12568205,2.29333333333335,3.625
dnj-10,8633062,8633176,6.74773179209242,3.7455
dnj-14,4710311,4710316,-2.24666666666667,1.427
dnsn-1,410576,410581,1.42,0.35
dop-1,4411730,4411738,6.79,-2.949
dpy-1,2035656,2035673,-3.95067706932114,-4.96
dpy-27,3818982,3819018,28.8733333333333,30.19
drp-1,5540193,5540213,1.64666666666667,5.076
dyn-1,15572514,15572595,7.01302737188099,-0.29745
dys-1,11545667,11545699,1.54748715363763,6.431
ech-2,11856217,11856223,-57.0833333333333,-48.51
ect-2,10779093,10779101,9.39,7.116
ect-2,10779909,10779932,-3.45333333333334,2.506
eel-1,3040092,3040100,7.20333333333335,-3.132
eff-1,8348819,8348925,-1.47,-6.099
efk-1,6166441,6166464,7.11436515242274,2.0775
egal-1,5828855,5828869,-4.11333333333333,3.27
egl-10,12455810,12456018,-6.79060592062699,-2.411
egl-10,12458104,12458112,-2.30999999999997,-1.504
egl-2,1294497,1294520,-33.070842201277,-3.746
egl-26,70506,70508,8.10666666666665,-9.524
egl-27,6840683,6840691,-9.41666666666666,-7.517
egl-44,5938665,5938685,-5.40999999999999,-6.285
egl-5,7815140,7815142,-4.78,-5.412
egl-5,7815319,7815330,7.68333333333334,-2.307
egl-8,23562,23645,-1.74981795526304,-2.1805
egl-8,31340,31582,-7.51041542421474,-2.21985
egl-8,38991,39026,-1.35421040769431,1.742
egl-9,10474093,10474187,-2.92375309563788,0.00220000000000003
egl-9,10475642,10475704,0.49989369317688,-0.20055
egrh-1,14848480,14848486,-3.63000000000001,-3.441
egrh-2,984813,984822,-5.18333333333334,5.388
egrh-3,2680360,2680447,-6.72333333333334,-1.939
eif-3.L,5621079,5621087,8.39333333333333,0.7941
ekl-7,2316440,2316445,-6.79666666666666,3.547
elt-1,9618505,9618507,-4.38333333333333,-6.852
elt-2,10482942,10482983,1.04333333333332,0.6498
elt-3,13939323,13939328,-5.44333333333333,-3.321
epc-1,12600886,12600889,1.01,0.9006
ephx-1,4014942,4015083,-1.74895038044319,-4.981
epn-1,14817620,14817625,2.66999999999998,-2.448
eps-8,14894167,14894241,7.59996374154412,3.5935
etr-1,166071,166150,-34.0507734634246,-41.675
fbn-1,7629293,7629298,8.38666666666666,0.6586
fbn-1,7637356,7637496,-2.33191076097159,0.3098095
fbxa-11,950953,950965,-48.66,-59.23
fbxa-196,6448751,6448778,51.0066666666667,37.79
fbxa-6,2654,2680,33.4566666666667,35.01
fbxa-64,3278016,3278044,-28.8933333333333,-27.26
fem-3,9105363,9105370,-8.48999999999999,-4.655
fhod-1,5062125,5062598,3.165622530765,0.9576
fic-1,10937790,10937796,-1.81333333333333,-1.76
flap-1,6927766,6927825,-6.64623951358665,-6.7175
flp-1,9145488,9145520,4.65333333333333,-1.011
flp-11,4677637,4677695,-1.37666666666666,-1.359
flp-26,7029324,7029332,-1.52333333333334,-0.4007
flr-4,15089590,15089597,41.1533333333333,36.04
fncm-1,5192842,5192845,2.43666666666667,-4.41
fre-1,20082310,20082318,8.8,1.574
frm-4,5407480,5407503,6.41556772760782,6.5485
frpr-13,8900948,8900955,-0.86,-0.1902
frpr-5,13532171,13532182,1.01333333333334,-4.01
fshr-1,9893876,9893884,0.74333333333332,-5.492
fubl-1,10238292,10238343,-63.3282020814645,-55.16
fubl-3,17434917,17434986,-32.312116642979,-42.29
fut-5,4666275,4666330,-1.84666666666666,-7.072
gap-2,9515374,9515379,5.52333333333334,3.847
gar-2,6319568,6319606,0.28665778665777,3.4233
gcn-2,13084679,13084702,-3.12,-7.599
gcy-28,4500647,4500649,-1.71666666666667,1.246
gei-1,3356893,3357024,-1.96078642855655,1.8665
gei-3,12811905,12812006,-1.37762659884219,4.0975
gei-4,346023,346109,-1.31772637472594,0.4915
gei-8,8114525,8114773,-1.02014088869313,-4.255
gfi-2,9742968,9742979,-10,-8.366
gfi-2,9743387,9743392,-5.32000000000001,-1.096
glb-17,9574304,9574309,-5.09333333333332,-5.539
gld-1,7696693,7696701,-1.54666666666666,-3.81
glna-1,14724840,14724845,-7.42,-3.32
glr-4,7786391,7786432,8.82409042229898,5.949
glt-4,6406430,6406504,3.03951969455145,3.5815
golg-4,3421125,3421208,-0.33672693319603,-0.0052
gop-1,5256858,5256917,3.82994561357135,-1.98
gpcp-1,3109804,3109881,7.17167801287009,-2.4016
grl-14,20827065,20827070,6.69333333333332,3.392
grl-7,11346169,11346225,-2.9282091806472,0.23365
grsp-2,8818118,8818153,0.68285337850554,-0.18895
gyf-1,6684696,6684704,-8.41,-4.143
gyf-1,6685109,6685312,0.55371518419339,2.4945
ham-2,4557334,4557339,-1.96,1.054
hda-6,5363805,5363810,7.59000000000001,3.489
hecd-1,7141062,7141067,9.01666666666667,1.739
hecd-1,7141341,7141352,0.54666666666666,0.7305
hif-1,20783326,20783528,0.64343234923308,1.182
hif-1,20784136,20784141,-1.07666666666666,-1.135
hil-7,6646547,6646552,5.19666666666666,-0.5737
him-14,7068765,7068830,-2.00607520019909,8.1675
him-19,894855,894860,5.61000000000001,3.014
him-4,9751746,9751814,2.46666666666667,1.45
hipr-1,8724801,8724847,2.48727460938286,-1.554
hlb-1,13869748,13869888,-5.76779273748912,-3.6405
hlh-1,4521267,4521278,5.87666666666667,7.006
hlh-30,4018257,4018331,-2.77585132566459,-1.476
hmg-1.2,6281237,6281242,2.08666666666666,-0.4075
hot-4,6221072,6221080,1.09333333333334,1.19
hpo-11,7144562,7144603,8.86633227509506,3.8375
hpo-11,7145588,7145596,6.42666666666667,4.86
hpo-27,5912513,5912683,-4.34367754503158,-6.9635
hpo-32,5300200,5300206,-25.4366666666667,-37.08
hrpf-1,6754417,6754664,-30.7359918594698,-39.42
hrpk-1,6318362,6318405,-24.7040262437661,-39.265
hrpu-2,2178026,2178031,-0.89666666666666,0.314
hsp-12.1,10581828,10581836,-1.32333333333334,-7.193
hsp-17,8385555,8385557,3.65666666666666,3.13
hum-4,11425494,11425604,-5.4238992817336,-8.9145
icln-1,9095239,9095298,-5.22719395439271,-1.82175
ifg-1,8217345,8217356,-7.72999999999999,-2.373
ifg-1,8218835,8218837,3.44,2.151
ilkp-1,11051338,11051444,-50.58467494742,-59.425
imb-2,14368152,14368169,-4.12666666666667,0.3242
imph-1,4554566,4554577,-8.52333333333334,-3.429
impt-1,10968721,10968726,3.00333333333332,-9.556
inx-10,9205403,9205467,1.91162565084979,-3.8545
ipla-3,20727306,20727311,9.78666666666667,-1.687
irk-3,14357523,14357537,1.19,9.483
itr-1,7691894,7691926,-9.95541826743873,1.33765
itx-1,2814134,2814199,-0.060000000000004,-1.699
jip-1,1347314,1347328,-5.51666666666666,1.551
jmjd-1.2,4661357,4661395,6.95061183478939,-1.4386
kcnl-1,19569554,19569557,-2.19333333333333,-0.8967
kcnl-2,8208031,8208050,8.85666666666666,-5.268
kin-10,8290430,8290432,-4.59666666666667,0.1816
kin-14,7077991,7078023,-3.47666666666667,-0.8817
kin-4,11445640,11445908,2.15473569758969,6.0715
klp-3,7843274,7843324,-7.95999999999998,-5.314
klp-3,7843616,7843642,-2.75666666666667,-1.523
lact-8,11092324,11092328,35.8333333333333,30.8
lag-1,6101508,6101513,-4.02333333333333,-0.902
larp-5,3738571,3738758,-5.23239862001081,-7.762
lea-1,10022677,10023048,-18.3604515431833,0.385
let-363,5253195,5253200,-9.89666666666666,-0.3168
let-413,7973988,7974000,1.10666666666667,0.3414
let-607,6584269,6584274,-1.66666666666667,-2.228
let-765,6597993,6598004,7.95333333333333,0.8108
letm-1,13663727,13663768,-3.91333333333333,-1.706
lgc-22,4302572,4302619,-3.35827796868863,-0.1397
lgc-27,4653053,4653061,4.13333333333334,0.1484
lgc-33,848247,848255,0.79666666666666,8.47
lgx-1,5535225,5535356,0.76233201779629,0.3675
lgx-1,5536273,5536416,-2.52159746510029,2.54565
lgx-1,5536780,5536932,-3.54243799820015,1.27825
lim-8,6814175,6814717,-9.16836681634675,2.9005
lin-10,8115784,8115867,-5.62031374171224,-1.3643
lin-13,7709343,7709348,8.52333333333334,3.439
lin-28,8408497,8408503,2.12,-2.711
lin-29,11919626,11919637,-6.39333333333334,1.661
lin-29,11919932,11919940,-3.26666666666666,-0.9046
lin-3,11059399,11059404,-4.20333333333333,-6.406
lin-36,8019851,8019856,9.79,4.047
lin-40,3710698,3711008,1.18836775383836,3.896
lin-66,13890672,13890680,-0.99333333333334,-1.116
lmd-3,8429364,8429369,8.17333333333333,4.482
lpd-3,3580760,3580765,-2.54333333333333,-3.38
lsl-1,9901765,9901806,8.61999999999998,6.297
lst-2,4379282,4379290,1.71333333333334,3.576
lst-2,4379537,4379539,-0.70333333333332,0.4399
lsy-12,9853371,9853505,1.70990618476233,-9.406
ltah-1.1,12280094,12280096,-0.24333333333333,-1.926
mab-10,10531299,10531308,3.26666666666666,1.035
maco-1,6606185,6606217,-2.72999999999999,0.9609
maco-1,6606923,6606929,4.35999999999999,0.4475
madd-3,14286195,14286203,1.38999999999999,2.626
magu-1,469694,469700,3.61666666666666,-9.572
magu-4,10011336,10011341,1.58,-2.248
map-2,16853744,16853815,-4.20755507245829,0.6596
math-3,1777113,1777117,-3.30333333333334,-1.129
mbl-1,17006973,17007197,-5.89209841073041,-6.7985
mdt-15,5832776,5832784,0.32999999999999,-0.02782
mec-1,6957478,6957489,0.013333333333331,-7.935
mec-2,5587988,5590327,1.9952134586281,8.987
mel-26,9134975,9134986,-8.38666666666667,-8.214
mes-3,4999790,4999846,-2.10946900348904,-4.2125
met-1,4256972,4257106,-6.20504792890166,4.968
mett-10,10115976,10115983,32.7766666666667,47.29
mfn-1,11471764,11471769,6.98000000000001,2.606
mics-1,10578138,10578209,5.95333333333333,-0.1791
micu-1,13298553,13298615,-53.96,-50.53
mig-1,950956,950967,2.57999999999999,3.006
mig-15,10424122,10424148,-3.7272869766992,-0.00634999999999998
mig-15,10425643,10425657,-2.89666666666667,-0.665
mig-22,8766524,8766556,51.1022024399636,39.78
mlck-1,10063501,10063512,5.83666666666667,4.979
mlt-2,7205815,7205823,-4.48666666666667,1.636
mmaa-1,7101111,7101114,-30.3666666666667,-30.66
moa-1,1967033,1967038,2.50333333333335,1.345
molo-1,5576608,5576620,3.71,1.125
mom-5,9966607,9966612,-5.19,-1.729
mpz-1,10741125,10741136,-4.86333333333333,3.025
mrck-1,6264967,6264972,9.35,0.6169
mrg-1,12873026,12873031,3.35,-2.034
msi-1,3965878,3965886,3.63999999999999,4.135
mtk-1,5801109,5801115,0.65666666666666,-10
mtm-6,13352616,13352621,0.54666666666667,1.305
mtrr-1,9286610,9286614,37.4966666666667,36.2
mua-3,10168174,10168203,-0.048736503247393,1.635
mup-4,7481320,7481334,-1.50333333333333,-0.3661
mus-101,10484687,10484698,2.73333333333331,-1.803
mut-16,10080610,10080621,8.5,1.886
mut-16,10083198,10083203,-7.35333333333332,-0.5573
mvk-1,6130212,6130490,-3.76665519115597,-0.4146
mvk-1,6132778,6133104,1.60318644423927,4.3799
nab-1,4231574,4231762,1.90763782246944,3.1404
nceh-1,19378553,19378585,0.34,-4.818
nck-1,4150261,4150266,-2.97999999999999,1.112
ncx-2,5306519,5306527,1.27666666666667,3.079
nemp-1,474441,474446,-1.31666666666667,3.898
nep-11,3424752,3424760,-0.40666666666666,-1.4
nep-21,14218131,14218154,0.62666666666666,-9.904
nfi-1,7542150,7542158,-8.79,-7.161
nhr-1,17523475,17523489,2.44,0.704
nhr-1,17523962,17523970,-5.79,-2.824
nhr-105,7051728,7051775,-6.84,-3.002
nhr-13,2196420,2196514,-0.86954627439904,-7.2255
nhr-133,2211770,2211773,61.9433333333333,57.79
nhr-136,12108823,12108868,-0.89333333333333,-0.5516
nhr-14,8474308,8474315,3.55333333333335,-1.58
nhr-204,255997,255999,-1.13666666666666,-0.282
nhr-21,7347522,7347527,0.45666666666668,2.556
nhr-21,7348318,7348323,-5.31666666666666,0.5458
nhr-212,485227,485232,6.92,-35.53
nhr-232,10257412,10257414,-0.016666666666667,-1.163
nhr-238,1629351,1629354,-60.5766666666667,-46.17
nhr-43,11901063,11901065,-1.35333333333334,-3.092
nhr-45,4659765,4659785,-0.89999999999999,-3.404
nhr-48,15711488,15711505,1.78333333333335,-1.373
nhr-49,9873047,9873049,-0.026666666666666,-2.644
nhr-5,15401096,15401108,55.79,62.37
nhr-61,14816763,14816771,-0.23,1.239
nhr-62,9844289,9844297,-4.09666666666667,2.346
nhr-65,18844255,18844362,0.016708119213859,-1.5134
nhr-66,8229063,8229068,1.78666666666666,-3.196
nhr-69,9880207,9880215,2.47666666666666,-3.671
nhr-76,630642,630650,6.56666666666665,-2.391
nhr-76,633694,633700,0.21999999999999,1.684
nhr-86,2062509,2062517,5.46333333333334,2.461
nhr-87,1624923,1624932,43.57,40.68
nlg-1,13625736,13625744,-5.78999999999999,2.727
nlp-38,13403558,13403614,-7.43727387478376,-6.336
nmad-1,5554394,5554398,-16.22,-26.8
nmt-1,6116169,6116174,7.44,2.375
nop-1,5960525,5960530,-3.89,0.7526
npp-21,7606537,7606542,-2.73999999999999,-2.881
npp-9,3403082,3403153,0.81,-0.1021
npr-16,3530645,3530662,-3.19333333333333,4.65
npr-5,277967,278040,-9.48184424655012,-4.7255
nra-3,9927015,9927024,5.81,4.268
nrx-1,10842992,10843519,-1.81568246848833,-0.8654
nsy-1,5027555,5027563,2.11999999999999,2.8
nsy-7,8085234,8085278,23.66,8.298
oga-1,9344360,9344365,-4.51333333333334,1.365
pac-1,8497048,8497056,-4.53,-4.274
pak-1,6047372,6047380,1.35,1.348
par-3,5672221,5672367,-0.39985013265142,-3.7115
par-3,5674017,5674189,-3.89167220183625,-2.926
pars-2,12488079,12488082,-47.8733333333333,-43.46
pat-12,729318,729458,2.92269610271864,-2.0017
pat-9,16537996,16538001,1.05000000000001,4.27
pbo-5,20917453,20917467,5.87,0.2396
pcm-1,5962798,5962902,1.00952864012973,2.0205
pde-2,8981114,8981122,-3.03333333333333,0.1166
pdf-1,6911061,6911066,2.15,1.92
pdfr-1,6634064,6634094,8.77000000000001,-0.3587
pdxk-1,4849361,4849390,-5.08000000000001,-4.017
peel-1,2355574,2355702,-3.80417448412915,4.152
pes-4,1218717,1218792,-28.7066753673757,-40.055
pes-8,9253709,9253843,3.31665315985127,0.58585
pezo-1,9361966,9361971,5.89333333333335,6.296
pezo-1,9363969,9363974,3.19,-0.8361
pezo-1,9364720,9364833,-2.5510040968837,-0.97045
pgam-5,7598014,7598016,-1.02,0.597
pig-1,514177,514185,2.22333333333332,2.697
pigg-1,8598865,8598869,5.33,1.246
pign-1,3066835,3066841,-3.24666666666666,3.992
pis-1,9796246,9796251,-0.16666666666666,6.991
pkn-1,10400243,10400260,1.26333333333333,0.1694
plc-1,10796939,10796983,-3.77333333333333,-6.401
plc-1,10797362,10797367,-3.82666666666666,8.721
plc-4,7512058,7512065,-19.19,-30.09
plx-1,980780,980812,-1.47666666666667,5.025
pod-1,13523745,13523876,-3.66454325513545,1.5589
polh-1,1950130,1950133,-49.41,-45.21
pot-3,13780564,13780575,-3.90333333333335,-3.536
ppk-3,12975507,12975515,6.25333333333333,1.443
ppw-1,4186682,4186716,-8.07,-4.191
pqn-22,6028971,6029108,-6.90451053304195,-3.07
pqn-35,4625096,4625149,1.35322299309207,-1.0257
pqn-36,15409517,15409525,-5.85666666666667,-1.595
pqn-41,1933198,1933302,-5.65968499768381,-1.5675
pqn-52,5569545,5569568,3.9668230620764,3.067
pqn-65,4615512,4615517,-2.68666666666666,-2.488
pqn-68,12952738,12952741,-45.5033333333333,-33.3
ptb-1,10688477,10688510,-9.50229308759756,-31.15
ptp-3,10984202,10984273,9.38077240731988,1.55445
rabx-5,10610000,10610008,-7.51666666666667,-3.23
ran-2,7937181,7937189,-6.01333333333333,-0.3821
rbf-1,6699077,6699130,6.15018148820326,-8.3815
rbf-1,6699938,6699952,0.82999999999998,3.58
rbm-39,1013075,1013140,70.8512477046052,54.08
rbm-5,6216059,6216061,-8.53333333333333,0.1321
rbm-5,6216296,6216358,7.39666666666666,2.709
rbpl-1,9009938,9009946,8.06000000000001,0.2049
rbpl-1,9013191,9013196,6.21000000000003,5.423
rcor-1,26682,26690,6.66333333333334,4.848
rdy-2,13598894,13598969,6.01574338920441,6.6855
rft-1,4440996,4441002,24.6366666666667,6.863
rft-2,4447028,4447066,3.51930257626418,3.673
rga-2,11984967,11985072,-3.51816184798733,-1.683
rga-8,5272326,5272339,-4.88,-4.793
rgef-1,9557719,9557721,9.65333333333334,1.032
rgr-1,9396931,9396948,7.80030455462924,2.447
rgs-6,5722261,5722302,2.77000000000001,7.529
rme-1,6216480,6216494,0.05195899483617,0.320385
rme-8,8092392,8092415,-3.72776202230081,-1.5095
rnf-113,10757489,10757499,73.29,64.99
row-1,10477962,10477964,5.51,7.09
rps-22,1950821,1950996,63.9002488444232,39.365
rskn-2,8017232,8017255,-3.99666666666667,-6.079
rsp-7,10659787,10659862,71.9451590871052,56.305
rsr-1,11181799,11181824,-57.6,-48.7
sax-3,3453230,3453244,3.09000000000001,-0.5702
scd-1,12506967,12507014,-4.36,-0.628
scpl-4,10599471,10599473,-2.93666666666667,0.2061
sea-2,3965652,3966086,-1.82050321818936,1.54
selt-1.1,11546377,11546385,-1.10333333333333,3.414
sem-4,7047936,7047944,-1.23666666666667,-0.7953
set-5,14705818,14705931,5.21302033186586,6.3145
sftd-3,8962712,8962717,7.03333333333332,1.008
shk-1,9767594,9767613,2.00378711029958,-6.012
shn-1,11385778,11385931,-8.55856140552829,-6.4455
sipa-1,11636984,11637010,-2.63333333333333,-2.486
sir-2.2,13329434,13329439,0.67999999999999,-2.979
skpt-1,5448113,5448121,8.22333333333334,-0.2128
slc-17.6,2250212,2250218,-61.5833333333333,-50.13
sli-1,722153,722278,-1.07820581133434,0.74545
sli-1,725541,725591,-0.39245489346151,-1.81442
slo-2,11395185,11395220,-6.74663191230178,-5.833
slr-2,18091330,18091374,4.40333333333333,1.656
sma-9,10779643,10779644,-0.70666666666665,-0.4296
smg-1,6909042,6909047,7.01000000000002,-0.2566
smg-6,2480747,2480812,1.15040667384685,-6.4405
smp-1,14812411,14812417,-9.13,0.3575
smp-1,14814809,14814814,-9.92,-3.57
smrc-1,6391404,6391406,1.91999999999997,-1.053
snpc-3.4,4020447,4020451,-39.17,-33.42
somi-1,13387685,13387693,-4.34333333333333,-2.028
sop-3,2765678,2765695,5.41333333333333,1.18
spas-1,9176420,9176602,-9.05914676701788,-0.4674
spat-2,11042952,11042990,-2.06355484283326,5.524
spe-48,1953550,1953624,0.32,-2.752
spe-49,6283409,6283436,-2.90666666666666,3.47
spsb-1,15222825,15222830,-12.0133333333333,-2.06
srd-53,7295494,7295499,-4.73,-0.5239
ssl-1,12738397,12738405,2.53333333333334,2.194
ssu-2,14365711,14365725,-9.86,-4.314
sta-1,16670718,16670726,-5.55,-4.765
stim-1,410347,410406,-1.01813660686015,-4.1365
stip-1,10349889,10349893,61.0533333333333,57.97
sto-1,7564416,7564421,-5.91666666666667,-1.413
sumv-1,5252187,5252192,6.73666666666667,2.688
sup-26,4277372,4277380,-1.84666666666667,-0.09612
sup-26,4278208,4278285,-1.41,0.102
sup-26,4278856,4278933,1.60666666666666,-0.3303
sup-37,8788194,8788199,-2.65333333333334,-2.363
sur-2,14785644,14785649,-8.17999999999999,3.362
sut-1,1121803,1121805,5.38,2.407
sut-2,4562937,4562942,7.66666666666667,2.957
syd-1,7586704,7586707,0.11666666666667,9.326
syd-9,7220177,7220227,-4.947642139293,-0.9524
syd-9,7225589,7225632,9.39,3.125
syp-6,6567826,6567831,-5.46,-5.775
tag-10,13636219,13636272,-0.39022401006879,-0.33935
tag-244,1551904,1552126,-28.1817592174573,-38.215
tag-273,14504013,14504036,2.36665336679093,0.0487
tag-340,4902049,4902054,-9.88666666666667,-6.721
tag-343,16665927,16665932,0.5,-0.1798
tag-343,16666650,16666694,3.54333333333333,3.435
tag-343,16671221,16671607,-2.25525297449944,6.233
tank-1,1281507,1281620,3.30178167149695,-0.1225
tat-2,4828527,4828644,-5.31530405015919,-3.008
tbc-9,13479650,13479655,-2.05666666666667,-6.19
tcer-1,7049886,7049912,2.26634831909497,-0.07175
tdp-1,8998933,8998941,-41.96,-29.5
ten-1,6843724,6843741,-2.40666666666666,-5.815
tim-1,12246102,12246110,3.22666666666667,0.6845
tir-1,3870269,3870277,-1.14333333333333,-1.849
tlk-1,9707249,9707257,-2.02999999999999,0.5097
tnt-3,7940797,7940824,0.037463341786336,6.3025
tnt-4,1992636,1992719,1.72666666666667,-2.996
tofu-7,7084539,7084540,-31.1366666666667,-27.81
tom-1,5557960,5557971,-1.67470892577449,0.50645
tra-1,11177804,11177866,-4.44014223687297,1.34165
trak-1,6125645,6125650,-1.81666666666667,1.584
tram-1,10220602,10220607,6.63666666666667,0.2569
tres-1,6071725,6071778,5.21333333333334,-0.6169
trpa-1,11865069,11865071,1.97666666666667,1.829
trpp-8,5614685,5614690,6.50333333333333,-3.291
trr-1,11673147,11673155,8.95999999999999,-3.295
tsr-1,2465448,2465453,8.75666666666668,-0.3386
twk-17,7600946,7600960,-0.74,-3.775
twk-8,9087279,9087320,-5.19666666666667,0.5062
twnk-1,5795487,5795540,3.58301512106953,6.8765
ubl-1,3068574,3068581,-56.0733333333333,-53.21
ubr-4,4630039,4630047,-1.34000000000001,-8.507
ubxn-3,220051,220065,1.67333333333334,-1.002
uev-3,9311001,9311114,3.21,-2.501
uig-1,13275569,13275685,1.5811185750494,-0.5569
unc-1,1062378,1062389,6.54,1.611
unc-103,4140700,4140708,-2.43666666666668,2.991
unc-103,4144968,4145022,3.53333333333334,3.306
unc-104,7005976,7006116,1.13641571058165,-1.3548
unc-105,8121773,8121823,-2.58999999999999,5.527
unc-105,8122343,8122382,-3.19333333333333,-6.806
unc-13,7433090,7433098,-6.34666666666667,3.574
unc-13,7445012,7445020,-1.98008010760491,-3.218
unc-132,3695971,3696235,14.2460498216966,4.5505
unc-16,9554098,9554181,0.62103005582411,-0.58311
unc-2,2714634,2714687,9.02968085259293,-3.193
unc-43,10336112,10336264,-0.90663537906625,1.6565
unc-44,5982283,5982300,1.46017970282925,-1.499
unc-61,14733774,14733779,6.38666666666667,4.418
unc-7,15123414,15123419,5.46333333333334,1.886
unc-73,4002552,4002596,7.62,5.989
unc-77,6157828,6157914,-4.64841921363662,-0.3583
unc-80,20893585,20893620,-4.10569105691057,-6.319
unc-82,7437265,7437387,-3.35823236022905,-1.743
unc-82,7437938,7438054,4.19778284568272,0.09925
unc-94,5998656,5998664,-0.36333333333332,0.3859
unk-1,8022768,8022773,-9.76,-1.426
unk-1,8024552,8024563,0.39333333333334,-3.686
use-1,5106389,5106392,-29.81,-28.96
vab-10,11777360,11777698,2.69988066754858,2.8045
vars-1,8031541,8031544,55.8533333333333,47.31
vha-11,2312908,2312909,30.6666666666667,36.09
vps-26,9341004,9341009,-3.17666666666668,-2.37
wapl-1,4445419,4445424,6.97,1.577
wdr-23,7600411,7600434,0.48666666666664,0.7135
wnk-1,9208076,9208084,-8.67333333333333,-2.272
wnk-1,9209094,9209576,-4.11903554633543,3.566
wnk-1,9211244,9211250,-4.28333333333333,-1.036
wrk-1,8391101,8391106,0.48333333333332,0.8489
wwp-1,539795,539800,-8.99333333333334,-3.885
xpo-3,7923379,7923384,3.21333333333332,0.3825
yars-2,4712441,4712454,-65.1666666666667,-56.72
ymel-1,10418801,10418818,-2.66666666666667,-2.217
zen-4,6120900,6121097,0.91532658109665,9.432
zer-1,882106,882212,6.45438075103222,5.244
zim-3,10560967,10560975,-9.45,5.202
zip-4,3264525,3264529,4.04333333333333,6.919
zipt-11,5508465,5508536,-0.21870300518761,-0.5746
zipt-2.4,5671841,5671948,6.6733887984256,-0.266875
zmp-2,2638676,2638677,-8.83999999999999,-7.598
zmp-6,7247544,7247549,0.79999999999997,-2.346
ztf-22,13281508,13281513,3.68333333333334,2.275
ztf-3,286874,286997,2.37835945463064,-7.2755
zyg-1,5649807,5649810,-45.6166666666667,-42.9
