# Supplementary material for: Pervasive non-triplet alternative splicing drives functional isoform diversity
Source: Nat Commun. 2026 Apr 10;17:5112. doi: 10.1038/s41467-026-71615-5 (PMC13247117; doi:10.1038/s41467-026-71615-5)
Supplement: Supplementary file 10 — Source Data [file 41467_2026_71615_MOESM10_ESM.zip › source data/S1/s1a.tsv]

Gene,start,end,dpsi_jum_smg1,dpsi_majiq_smg1
B0001.3,12145653,12145655,1.22,2.743
B0001.7,12152516,12152527,-5.9167,0.8846
B0001.8,12139148,12139153,3.0967,2.986
B0035.3,11314870,11314874,53.4733,57.99
B0207.7,5945806,5945813,3.29,-2.378
B0281.3,2307287,2307361,-4.0267,0.5912
B0379.2,10071667,10071735,4.2634,2.2645
B0379.7,10072834,10072868,24.0967,28.29
B0393.4,4760677,4760695,-27.0833,-32.82
B0491.6,11347717,11347722,1.73,-1.529
B0511.12,10664410,10664487,-1.7433,-4.241
C01G10.10,15081742,15081746,-45.07,-38.81
C01H6.8,7228351,7228548,-0.1911,-3.17325
C04E6.11,5916813,5916815,10.5867,2.167
C05C10.2,9930448,9930453,-5.3867,-9.379
C05C8.5,7234492,7234499,-6.0933,-4.564
C05D11.8,6425833,6425840,3.2933,7.114
C06A5.3,5988822,5988830,-2.1733,-3.641
C06A6.2,7853071,7853079,0.0867,-3.31
C06A6.4,7827421,7827462,2.4804,-0.31775
C06E1.7,8592115,8592120,6.2733,1.448
C06G1.1,16635298,16635303,-6.0133,-1.956
C06G4.4,7977313,7977324,0.99,-0.3571
C07A12.7,4519352,4519453,2.5706,6.0955
C07B5.4,9533748,9533868,-14.5476,-40.68
C09D4.4,5482650,5482655,0.9233,3.403
C09H10.9,11105751,11105757,0.9433,3.829
C10C6.3,11464940,11464966,2.1967,5.501
C13B4.1,14470734,14470877,1.6483,3.446
C14B9.8,8141816,8141824,-0.3,6.421
C14B9.8,8142021,8142029,7.6967,5.694
C14C10.2,12591414,12591482,0.2668,5.136
C14H10.2,10244605,10244772,2.1273,-1.83375
C16A11.4,4227899,4227904,1.2867,1.617
C16A11.5,4224179,4224189,-3.4567,-4.706
C16D2.1,9134200,9134289,-26.9333,-33.08
C16E9.1,6941136,6941141,-2.26,-3.034
C18B2.5,3610264,3610341,2.914,-2.8962
C18C4.7,5551611,5551682,-6.2479,-7.9205
C23H3.9,75545,75715,-3.3473,-1.07425
C23H3.9,77038,77049,-4.0233,2.2
C24F3.2,10223315,10223324,15.5933,9.336
C25H3.11,5674345,5674350,3.33,9.106
C25H3.11,5675684,5675713,-3.0601,5.9755
C27A7.5,12160438,12160443,-2.0367,0.5607
C27C12.4,14855567,14855572,-6.5,-0.6851
C28C12.1,8501858,8501860,-8.8567,1.84
C29E4.13,7928085,7928088,40.51,52.56
C30B5.2,6197487,6197492,1.6733,-2.209
C30G12.6,7292392,7292400,4.47,-0.6393
C30G7.2,14937807,14937812,4.1933,-7.1
C30H6.5,17373479,17373718,-1.5153,-0.0653
C30H6.5,17374576,17374584,-1.5467,-3.139
C32C4.3,10645193,10645199,8.6733,3.075
C32E12.1,5234136,5234174,4.78,1.206
C33D3.3,10485840,10485890,1.8825,-1.229
C33D9.3,8792558,8792566,-4.32,1.483
C34B2.11,10693752,10693868,0.9933,1.197
C34B2.9,10701567,10701641,27.7667,5.51
C34F6.10,11234367,11234438,5.037,5.986
C36B7.5,7090675,7090755,-0.1587,-0.9551
C37H5.14,4832767,4832787,5.8067,-3.478
C38C10.3,9384356,9384364,-7.46,-2.356
C39E9.8,13082483,13082488,0.31,0.3806
C42C1.3,12270299,12270304,3.0067,-4.775
C42D8.1,5111310,5111334,-4.8467,-2.176
C43C3.4,9674589,9674591,-2.7767,3.501
C44H9.5,12847494,12847502,-8.0133,0.549
C45G9.12,5070526,5070531,-3.47,-3.882
C45G9.12,5071050,5071055,3.7167,-0.1159
C48B4.9,9562731,9562734,0.21,1.285
C49C3.9,17341118,17341125,34.8233,34.68
C49H3.6,7906035,7906196,-3.1178,-3.1645
C50B8.6,13579647,13579778,-3.1052,-3.842
C50F4.10,9530574,9530643,35.8233,34.66
C50H2.13,9926700,9926842,42.9405,37.895
C53A5.16,14522190,14522195,-1.34,0.5126
C53C11.5,17335884,17335895,-2.9733,4.532
C53H9.2,1833384,1833408,56.79,56.22
C55A6.10,11506871,11506876,-5.7933,-7.84
C56A3.8,13561793,13561797,1.36,-0.6099
D1022.4,7457210,7457243,-41.61,-41.37
D1037.1,3684889,3684905,-40,-43.94
D1044.6,5539584,5539592,7.66,9.849
D1081.12,8474511,8474614,-24.6875,-39.78
D1086.12,14101853,14101861,2.03,4.779
D2024.4,7232406,7232417,0.9433,2.049
E02H9.3,2462195,2462329,-0.5066,-0.70675
EEED8.14,5413883,5413888,-43.3033,-35.56
F01G10.10,10247659,10247663,-37.0267,-37.5
F01G4.4,11145402,11145410,6.0733,-0.04426
F02E11.2,3263057,3263074,2.77,-3.415
F02E9.7,8414062,8414085,-2.5833,-1.298
F08G5.3,12413745,12413801,-2.1546,-4.7045
F10C2.5,12045907,12045917,1.35,-5.407
F11C1.7,12989715,12989720,-3.6267,3.615
F13G3.6,7304244,7304247,-50.8,-49.89
F13G3.7,7305197,7305205,-8.1533,-3.954
F13H8.12,6262939,6262945,-0.4033,2.901
F14B6.6,12232824,12232831,-35.1233,-38.07
F14B8.5,6925987,6925995,-1.15,1.414
F14D2.5,3340690,3340693,9.1333,7.49
F14D7.6,14305838,14305848,49.9933,43.7
F14E5.2,8426032,8426037,0.6067,1.805
F15B9.10,13007332,13007337,-7.2833,1.359
F15D3.6,11572525,11572531,0.4367,1.34
F15E6.6,4284014,4284018,33.7167,43.9
F19C7.8,4612457,4612462,0.8667,-1.171
F21D9.4,19256149,19256227,8.9767,1.497
F22B5.5,8453959,8453966,-39.91,-31.68
F25B5.6,5946694,5946699,8.2633,5.449
F25G6.9,8569818,8569825,55.6567,60.45
F25H2.12,10570257,10570263,-50.5867,-46.89
F26F2.7,20582074,20582079,2.98,-2.718
F26F4.9,4912209,4912213,-34.67,-35.04
F26G1.1,4793739,4793747,-2.94,-1.578
F27C1.2,5430761,5430772,-5.9367,-4.082
F28B12.1,5943631,5943681,1.17,-6.185
F28C1.1,12451700,12451722,-45.4233,-46.44
F28C1.3,12471154,12471168,-3.8667,-3.398
F28E10.1,4585308,4585316,-1.0133,-2.4
F30F8.5,7847445,7847448,-5.1233,-0.3337
F31F4.1,685482,685546,3.1767,4.5375
F32B5.6,2669631,2669633,0.3067,-1.893
F32B5.6,2670247,2670252,-0.7133,-2.083
F32D8.7,10899628,10899633,-2.2767,0.9359
F32H5.3,13359550,13359558,6.36,-4.326
F33D4.6,7715312,7715383,-2.3965,-6.203
F34D10.9,3728258,3728264,-1.7867,-3.605
F35A5.8,3801748,3801786,-3.3044,9.763
F35E2.5,11742386,11742391,3.5033,-0.1575
F35G12.5,4584881,4584994,0.2822,0.8142
F40B5.2,8368850,8368930,-4.4304,-4.7545
F41H10.4,5365145,5365151,2.14,-0.9694
F42A10.9,6170900,6171027,1.9979,1.8735
F42A6.6,3335057,3335147,-0.3272,3.6475
F42G4.2,13048348,13048356,0.12,3.878
F42H10.6,8479337,8479343,-53.2,-49.08
F43C9.1,4793920,4793943,1.9867,-3.859
F44E2.3,8829113,8829118,5.61,6.853
F44E7.4,5774552,5774599,5.59,-0.7459
F45D3.2,12541981,12541988,1.2767,-2.026
F45D3.4,12552907,12553023,-2.54,-3.144
F45F2.11,8519601,8519608,-0.96,-2.888
F46B6.4,9779456,9779459,-53.2867,-50.56
F46C5.6,8843563,8843628,-17.9168,-5.485
F46F11.1,5628887,5628928,-9.6326,-3.252
F46F11.7,5621046,5621049,-11.1767,-26.94
F46H5.7,7239825,7239842,3.6673,0.059765
F47B8.5,14326553,14326558,-8.89,-1.437
F48C5.2,11453489,11453494,3.84,-2.724
F49E10.2,5894249,5894260,-4.25,-9.207
F49E2.5,9556958,9557050,-9.032,-4.9745
F49E8.7,7556114,7556117,-50.5233,-53.27
F52A8.3,7322596,7322600,-5.2533,5.385
F53C11.4,13785614,13785622,6.1767,5.067
F53E4.1,15655163,15655180,-1.95,-3.78
F54A3.6,2230588,2230674,38.96,47.54
F54B3.1,10262876,10262881,-6.58,-5.213
F54B3.1,10263064,10263078,-5.48,-7.659
F54G2.1,2623289,2623312,-2.3603,-2.0385
F55A11.6,11781415,11781420,0.47,1.112
F56C11.3,182617,182626,-45.33,-41.58
F56C9.10,7332824,7332835,0.7933,4.749
F56C9.6,7310239,7310277,-1.4667,2.04
F57B1.5,13208565,13208569,3.27,2.261
F58A4.6,9614750,9614755,-0.0133,-0.7097
F58F12.2,6387872,6387899,-9.9917,0.32545
F58H1.7,11964391,11964396,0.2867,0.656
F59A7.5,2023435,2023488,-3.2867,-0.02105
F59A7.5,2024192,2024314,-4.3403,-0.42
F59G1.8,5907110,5907118,-3.0933,-4.849
H04D03.6,10438416,10438421,7.0433,4.822
H05L14.2,7991182,7991187,4.1467,-0.2334
H06I04.6,3063008,3063109,-5.6876,-0.5457
H11E01.3,1612506,1612562,5.6004,-0.59615
K02C4.3,8082432,8082440,2.17,0.335
K02E10.4,2483661,2483663,2.09,3.24
K02F3.2,847691,847714,6.2985,-0.49245
K07B1.7,9346598,9346604,2.1333,2.669
K08B12.3,6236731,6236821,51.9265,42.44
K09B3.1,3795634,3795735,-1.5967,1.809
K09C4.1,3299853,3299857,36.4733,36.23
K09C6.2,859302,859324,-7.93,-8.488
K09E2.3,8676866,8676898,-34.2133,-43.54
K09F5.6,7724247,7724629,-2.8559,-2.797
K09H9.5,3142974,3143077,-11.65,-6.297
K10C3.4,9861464,9861465,-1.8833,0.9292
M01E5.3,13282402,13282407,5.19,7.619
M01H9.3,4469330,4469335,0.6233,-0.5334
M02B7.2,3803634,3803637,45.0167,47.51
M04C3.1,19444733,19444742,-37.4267,-38.26
M04F3.4,4771604,4771620,-2.38,1.99
M05D6.9,8495505,8495510,-4.44,2.89
M142.5,10931375,10931380,-4.2867,-3.527
M162.5,19761147,19761162,-39.6267,-49.1
M18.6,12121646,12121652,48.1533,50.88
R01H2.7,7036208,7036364,-4.1122,-7.9515
R02D3.8,257141,257144,-30.1633,-32.87
R02F2.1,5505248,5505253,-5.7733,-7.838
R05D11.9,8594037,8594042,-5.3033,-4.475
R06F6.8,10815520,10815525,3.5933,3.381
R07B7.9,12079637,12079639,-3.37,-3.996
R107.2,9044162,9044167,5.54,6.882
R10D12.13,13962613,13962679,-51.6467,-53.62
R10E11.6,9784935,9784942,6.1767,2.856
R119.2,372708,372713,9.81,9.635
R11D1.1,12707189,12707197,-2.9267,0.03241
R11D1.10,12730045,12730051,-2.0433,0.03861
R11H6.4,14610136,14610174,5.41,8.039
R151.2,7211436,7211441,7.3233,-8.194
T01G9.2,8287996,8288004,4.5933,9.345
T04C9.1,6004805,6004948,-2.767,-7.044
T06G6.6,12718767,12718847,3.5426,3.588
T07A5.1,10305340,10305388,-22.9767,-30.64
T07A5.1,10305477,10305549,-40.01,-33.53
T07D3.4,888844,888852,-0.4367,-0.4827
T08A11.1,4251005,4251010,7.12,8.086
T08A11.1,4258008,4258013,9.0633,7.126
T08G11.1,8909273,8909353,0.3476,-5.176
T08G2.2,17209201,17209206,-6.8967,-1.442
T09F3.5,10397781,10397834,-2.7233,-2.016
T12A7.2,11757563,11757568,1.5333,4.995
T12C9.7,4458593,4458595,-7.0733,0.01094
T12G3.2,12039390,12039461,4.2182,2.051
T13C2.2,6793025,6793036,-6.7367,-0.9784
T13F2.4,9789921,9789975,48.62,57.03
T14A8.2,7822490,7822504,-3.5433,0.2677
T17H7.7,755682,755687,3.1533,0.6505
T19A5.3,8941676,8941831,9.7189,6.737
T19A6.1,8380911,8380985,0.6619,-2.2355
T20B3.1,16818362,16818367,6.1833,2.406
T23F4.2,1164432,1164440,1.87,0.4291
T24B8.7,9047823,9047831,6.5133,3.924
T24B8.7,9048422,9048428,-0.3833,0.6589
T24B8.7,9048689,9048694,1.0667,-2.261
T24B8.7,9048991,9048999,6.3367,2.141
T24B8.7,9049666,9049671,-3.22,-2.521
T25B9.6,10759155,10759157,-4.0367,-3.16
T25D10.1,6404467,6404540,-5.4769,-2.131
T25F10.3,6746064,6746066,0.7533,-0.9348
T26E4.4,15792104,15792108,-36.56,-39.53
T28C6.7,8836521,8836562,-2.9833,0.3265
T28H10.1,12504797,12504801,-5.7933,2.463
W01B6.3,10071401,10071473,75.5794,69.88
W02F12.4,6706048,6706155,3.6847,1.039515
W03A5.6,5440210,5440215,8.6467,1.787
W03F9.2,127839,127852,-34.4033,-34.86
W04A8.1,13836888,13836933,-14.6067,-7.697
W06B4.2,4469084,4469274,-33.4154,-37.385
W06D4.3,9059055,9059096,-3.8767,2.28
W06F12.2,13728936,13728947,5.0367,-0.377
W09G3.7,13801163,13801169,62.1167,61.35
Y102A11A.2,2029485,2029541,3.5091,9.643
Y102E9.5,6728660,6728731,-0.4116,-1.9642
Y105C5A.15,15718933,15718941,-0.1433,2.819
Y105E8A.25,14569917,14569940,1.3442,0.12975
Y105E8A.25,14571779,14571787,6.29,4.642
Y105E8A.25,14589198,14589635,-8.9342,-2.8315
Y106G6H.6,10445401,10445415,3.8133,9.844
Y11D7A.10,9259696,9259705,36.53,35.25
Y17G7B.18,12107527,12107535,0.2733,5.736
Y17G7B.8,12026849,12026908,-2.6633,1.101
Y17G9B.5,4750715,4750719,24.2467,31.52
Y18H1A.11,683090,683153,39.3767,34.83
Y24F12A.1,11605660,11605665,0.2433,-1.143
Y25C1A.8,3075722,3075726,-28.7433,-31.22
Y32H12A.7,5383596,5383601,9.6667,7.489
Y37F4.6,10874098,10874167,39.6767,41.39
Y37H2A.12,18129563,18129589,-3.9067,0.05242
Y38C1AA.1,215306,215314,0.1067,0.6897
Y39A1A.2,10602706,10602934,1.3279,1.6276
Y39A1A.3,10596206,10596228,20.8,26.82
Y39F10C.1,678153,678176,-7.29,-9.319
Y41D4A.6,1741480,1741485,0.72,-0.3957
Y41D4B.4,1666511,1666513,1.12,-0.584
Y43H11AL.1,226614,226774,-3.1426,-6.6855
Y44A6D.3,20792298,20792300,5.6033,4.268
Y45F10D.6,13797744,13797757,24.7967,29.39
Y46E12BL.2,15234487,15234560,-38.2248,-63.83
Y46G5A.15,12785072,12785125,-7.844,-5.282
Y46G5A.29,12857521,12857524,-22.3233,-28.18
Y47G6A.19,3526656,3526664,-0.28,-0.9299
Y47G6A.7,3507090,3507164,-1.8691,-0.1263
Y48C3A.12,13377443,13377448,-8.2167,-4.082
Y48E1C.2,13424967,13424975,-4.6867,-0.9493
Y49G5B.1,5228145,5228150,-5.93,-7.2
Y4C6B.7,5351799,5351806,-3.16,0.3656
Y50D7A.8,337955,338056,3.3671,-0.91325
Y53F4B.24,15131864,15131881,4.5433,5.401
Y54F10BM.12,2328131,2328164,-1.6667,-5.886
Y54G2A.73,3006084,3006090,-2.2067,-3.376
Y55B1AR.2,593371,593595,-2.903,-6.137
Y55B1BR.6,455045,455089,3.4833,1.635
Y56A3A.16,11911448,11911453,2.2267,7.83
Y57E12AL.1,7062059,7062076,4.42,2.351
Y57G11C.33,14657246,14657257,-8.1033,-4.291
Y57G11C.42,14738282,14738608,5.8161,2.495
Y59C2A.2,2199876,2199884,3.2933,1.565
Y60A3A.16,19922391,19922397,76.5067,73.68
Y66D12A.16,11526295,11526303,-2.24,-2.35
Y67D8A.2,3239065,3239073,-2.8533,-1.447
Y67D8A.2,3241557,3241616,18.142,8.5065
Y69A2AR.19,2489610,2489630,-6.0667,2.333
Y69H2.9,18703615,18703633,41.4,46.83
Y70G10A.3,10243754,10243844,-7.4809,1.49
Y71F9B.6,2725758,2725907,1.0042,3.72
Y71H2AM.20,2783914,2783934,-0.6867,-1.142
Y75B12B.1,15185223,15185271,-6.8133,-8.842
Y87G2A.16,13560934,13560984,5.45,7.476
Y92H12A.5,1491481,1491489,-5.9467,-1.825
ZC262.2,8332320,8332322,-0.5067,-1.745
ZC477.3,7104427,7104444,1.0533,1.919
ZC513.2,8056496,8056500,-38.1633,-47.03
ZC8.6,4975758,4975760,-2.7067,-2.519
ZK1127.3,7055926,7055932,-4.4667,-9.21
ZK1128.1,10114408,10114412,-53.5567,-58.1
ZK1248.15,5838057,5838062,4.1533,1.847
ZK185.1,4552008,4552019,-1.1133,-5.954
ZK250.13,1938808,1938853,-45.9333,-36.2
ZK287.1,9668975,9668986,6.5167,0.007976
ZK287.7,9693650,9693654,40.5633,47.96
ZK355.2,2924059,2924088,0.1933,-2.755
ZK370.4,8728660,8728692,-1.2852,0.0999
ZK39.10,11160970,11161070,5.0067,-6.035
ZK418.13,7075133,7075310,-41.7018,-46.735
ZK470.2,4146560,4146642,-28.9767,-30.4
ZK470.6,4176484,4176501,-2.29,5.857
ZK524.4,7462575,7462580,7.5833,5.554
ZK546.5,4936335,4936341,29.3,30.4
ZK669.5,7945795,7945802,-1.2433,0.3235
ZK688.5,7885603,7885646,-10.4167,-7.648
ZK688.5,7886264,7886269,6.0733,8.884
ZK809.5,11657040,11657045,-4.03,-8.6
aat-4,6275318,6275334,31.9967,38.2
aat-5,2573934,2573941,22.8633,40.79
acbp-6,11972590,11972595,-2.0233,-5.756
acdh-6,8561416,8561419,35.56,39.6
acl-6,5434025,5434028,-30.8467,-38.09
acp-5,5829938,5829998,-32.79,-41.89
acs-17,5940096,5940104,-4.9167,0.9974
acs-21,3089235,3089240,46.1433,49.52
add-1,4855416,4855421,-1.5333,2.004
adr-1,7775084,7775092,-6.9433,-4.018
adt-1,12681498,12681506,-1.75,-4.225
age-1,11526846,11526881,42.1833,49.33
ain-2,4657206,4657211,-5.53,-6.234
ajm-1,9109674,9109796,1.5751,-1.1261
akap-1,6357565,6357582,-4.5633,-2.804
alg-3,11704694,11704702,2.21,-1.197
alg-4,9890781,9890789,4.4633,2.825
alh-13,12783392,12783397,1.75,-2.613
aman-3,5328430,5328432,0.69,4.013
angl-1,2654775,2654780,-2.6633,-8.993
apb-3,7854956,7854985,2.5167,-2.263
aqp-2,9259590,9259617,0.1108,-0.4067
asd-1,4198869,4199115,-28.7977,-46.45
ash-2,11980766,11980771,-8.7033,-5.333
aspm-1,9223081,9223086,2.71,4.554
atf-7,4492760,4492768,1.2267,-2.042
atg-18,8629789,8629799,-0.1267,-2.035
attf-3,85166,85174,5.18,8.236
attf-6,12798395,12798403,6.9667,9.835
atx-2,10467304,10467311,-2.1267,-7.659
bath-15,7775854,7775859,2.7333,-1.88
bath-29,3351845,3351849,1.8733,-2.845
bath-44,7395393,7395413,5.9167,-0.512
bath-44,7396338,7396344,-0.0967,0.4805
best-22,12353014,12353055,-6.617,-0.661215
best-22,12353897,12353929,3.6527,7.331
best-26,14200342,14200375,-1.4367,-2.04
best-8,14160365,14160375,34.02,49.87
bet-1,4529136,4529141,5.63,9.003
bet-1,4530004,4530009,7.96,9.811
bicd-1,6567062,6567100,6.8,0.5151
bir-2,13569038,13569050,-55.73,-60.85
blmp-1,10413362,10413409,5.688,0.9706
btb-9,1728668,1728682,-32.03,-35.05
camt-1,4492087,4492120,-0.7262,0.46345
cand-1,16805068,16805073,-9.6967,-7.286
cars-1,2627197,2627199,-1.92,-3.112
cbl-1,9328775,9329309,-26.7406,-42.835
cbp-1,9768680,9768712,-3.2533,-3.087
cdc-14,5591444,5591485,-0.7668,0.1575
cdc-26,10639499,10639501,1.5067,1.91
cdf-1,6502894,6503019,1.3099,-4.8615
cdgs-1,7814572,7814577,-6.3,-1.352
cdgs-1,7815471,7815500,-5.5107,5.5925
cdh-8,354412,354606,7.3836,6.545
cdk-11.1,7699347,7699376,-1.4733,-7.665
cdk-9,11324872,11324919,-1.0245,0.57675
cdka-1,4660978,4661007,-1.0733,3.728
ced-4,4853170,4853241,-5.11,-1.239
ced-7,9573644,9573649,4.9133,2.559
ceh-100,12602285,12602290,-2.6067,5.053
ceh-14,7529857,7529868,1.4933,-0.2262
ceh-38,6952513,6952521,-0.03,-0.6506
ceh-38,6953182,6953208,-2.51,0.6172
ceh-38,6954163,6954249,0.7088,4.418
cest-16,6302407,6302421,-2.7333,-3.144
cest-31,6674407,6674414,40.81,42.1
cest-5.1,6629417,6629420,39.2733,42.57
chil-13,9438098,9438105,-36.1767,-42.65
chpf-2,3038675,3038724,-63.7367,-64.16
cic-1,2398391,2398585,4.568,7.9595
cid-1,5175156,5175161,0.42,-0.5929
cid-1,5175623,5175631,-5.65,-1.487
cids-2,8806194,8806199,0.2033,3.662
cit-1.1,8008003,8008008,0.26,3.109
cka-1,9732892,9732900,1.4867,1.489
cki-2,7816825,7816827,-2.84,-9.09
ckr-2,2011044,2011111,-1.6373,2.692
clec-199,17353527,17353556,5.5418,4.619
clec-199,17356906,17356947,3.7063,1.9075
clec-51,8162290,8162529,45.3088,39
clec-62,12893332,12893337,3.9133,2.903
clh-3,7218479,7218484,1.76,-1.136
clh-4,4096440,4096448,9.52,-2.448
clip-1,9267416,9267619,1.7442,2.9125
cln-3.1,11265413,11265417,-27.7,-37.27
clp-1,7985343,7985351,1.0211,1.3336
clp-9,9885143,9885231,-35.6733,-42.19
clr-1,5466595,5466600,-0.53,-0.4304
clr-1,5468309,5468413,4.6214,-0.141
clr-1,5469109,5469174,-1.4724,1.0535
cls-1,7512361,7512363,-1.8167,0.7724
cls-2,9058264,9058272,-1.07,-6.112
cnnm-3,3043094,3043123,-1.8933,2.152
coa-4,9334459,9334557,1.6194,0.7113
coh-3,14459418,14459423,-1.87,4.079
col-113,7150790,7150801,-0.7367,4.841
col-99,139551,139595,6.9725,2.0775
cpb-1,9323177,9323183,2.0133,-3.875
cpna-1,4206220,4206267,1.8377,6.038
cra-1,6866751,6866765,5.04,2.26
crh-1,11688126,11688131,-7.04,-4.897
crh-2,5184105,5184114,0.4,5.465
csn-6,13302937,13302951,-9.55,-2.056
csnk-1,10230426,10230440,3.3133,-0.1983
cul-2,13691610,13691615,-6.64,-2.411
cup-5,7590676,7590679,-7.9167,7.226
cutl-24,166028,166033,-2.5533,-4.91
cutl-8,8273375,8273383,9.2367,3.59
cyh-1,3506757,3506765,-3.46,-5.758
cyk-1,7028103,7028108,-0.6133,0.4669
cyk-3,6022333,6022341,-5.1533,-5.866
cyp-33E1,8645997,8646040,25.5933,29.64
cyy-1,8406366,8406371,-7.2633,-5.211
daao-1,2614281,2614285,54.9833,45.54
daf-15,9387257,9387265,-6.32,-1.764
daf-15,9391269,9391286,-6.63,-1.098
daf-16,10764351,10764356,0.9633,4.548
daf-2,3006979,3007224,-2.0747,-1.3014
daf-3,824068,824169,-0.3585,1.864
dagl-2,780978,781055,-1.7338,5.037
dagl-2,782760,782765,8.2133,3.189
dct-1,7954753,7954761,0.1567,0.9819
ddo-1,17775127,17775296,-33.7917,-49.675
ddo-2,7434840,7434844,59.1767,60.32
deb-1,7086067,7086099,-1.9843,1.774
denn-4,1936377,1936415,-2.4324,-1.656
denn-4,1939091,1939096,4.0733,1.139
dhhc-4,9864306,9864559,-3.7127,-0.1845
din-1,11623936,11624523,-2.0917,-6.2455
dli-1,13097824,13097829,8.1233,9.826
dlk-1,12568185,12568205,3.93,2.827
dml-1,2887340,2887387,2.4933,5.834
dnj-10,8633062,8633176,6.4628,2.356
dnj-14,4710311,4710316,0.51,4.098
dnj-5,6857650,6857652,4.1033,9.038
dpf-3,6839004,6839015,-7.0433,-9.31
dpff-1,5905245,5905347,-9.8391,-4.8225
dpy-1,2035656,2035673,-7.8749,0.6009
drp-1,5540193,5540213,2.3233,2.962
dus-2,14710640,14710641,-27.87,-30.07
dyn-1,15572514,15572595,-0.0493,2.08545
dys-1,11545667,11545699,3.6366,1.2432
ech-2,11856217,11856223,-52.8967,-53.08
ect-2,10779093,10779101,4.7533,8.686
ect-2,10779909,10779932,4.7067,-3.874
edc-4,3343624,3343629,5.7067,7.134
eel-1,3034980,3034988,4.8567,9.101
eel-1,3040092,3040100,2.0633,-0.2464
eel-1,3048958,3048963,6.44,6.026
efa-6,12613624,12613629,7.1433,7.913
eff-1,8348819,8348925,-5.8933,-2.546
efk-1,6166441,6166464,2.6764,5.3505
egal-1,5828855,5828869,1.1933,-3.128
egl-10,12455810,12456018,-6.7553,-2.5685
egl-10,12458104,12458112,-1.1467,-4.43
egl-26,70506,70508,8.1067,3.342
egl-27,6846531,6846536,-8.1867,-5.209
egl-44,5938665,5938685,-11.9167,-0.8839
egl-5,7815140,7815142,-5.7567,-2.231
egl-5,7815319,7815330,-0.3467,1.156
egl-8,23562,23645,-2.2128,-1.09715
egl-8,31340,31582,-5.305,-2.728
egl-8,38991,39026,1.8151,0.0828
egl-9,10474093,10474187,-0.1915,-6.337
egl-9,10475642,10475704,-2.0715,0.9254
egrh-1,14848480,14848486,0.5233,-1.786
egrh-2,984813,984822,8.4033,-5.823
egrh-3,2680360,2680447,-6.7233,-0.4386
eif-2Bepsilon,8663155,8663160,-6.83,-4.516
eif-3.L,5621079,5621087,4.29,3.901
eif-3.L,5621792,5621797,5.7033,4.963
ekl-7,2316440,2316445,2.5533,1.496
elt-1,9618505,9618507,-3.4367,-4.211
elt-2,10482942,10482983,0.5933,1.908
elt-3,13939323,13939328,-3.9867,-3.705
epc-1,12600886,12600889,0.22,3.666
epg-4,7183661,7183666,-4.25,-8.149
ephx-1,4014942,4015083,-3.5087,-0.6375
epi-1,10677674,10677769,-0.8711,-0.911
epn-1,14817620,14817625,0.13,0.2124
eps-8,14894167,14894241,9.1419,1.0409
eri-9,4933376,4933381,-8.35,-6.91
erp-44.1,5417207,5417215,4.4467,5.322
ess-2,8488814,8488819,1.0233,8.223
esyt-2,6226487,6226567,5.9093,0.77495
etr-1,166071,166150,-29.9103,-46.17
fbn-1,7629293,7629298,4.9667,0.06051
fbn-1,7637356,7637496,-1.7416,1.833
fbxa-11,950953,950965,-49.2767,-58.92
fbxa-196,6448751,6448778,37.54,44.63
fbxa-64,3278016,3278044,-26.5167,-28.63
feh-1,2559472,2559476,9.54,-2.623
fhod-1,5062125,5062598,3.0012,4.154
fic-1,10937790,10937796,-3.68,-1.161
fkh-7,5608312,5608368,-5.03,-9.409
flap-1,6927766,6927825,-3.5672,-7.676
flcn-1,6932203,6932211,-8.9133,-7.57
fln-2,9416755,9416847,-1.042,1.2333
flp-1,9145488,9145520,-1.0567,3.596
flp-11,4677637,4677695,-3.0433,0.5069
flp-26,7029324,7029332,-1.7733,-1.906
fncm-1,5192842,5192845,2.4367,-2.321
fre-1,20082310,20082318,6.6233,2.573
frpr-13,8900948,8900955,-0.3167,1.487
frpr-5,13532171,13532182,-0.5033,1.141
fshr-1,9893876,9893884,-4.5067,2.588
fubl-1,10238292,10238343,-59.9393,-60.29
fubl-3,17434917,17434986,-34.0588,-39.45
gap-2,9515374,9515379,6.33,3.343
gar-2,6319568,6319606,9.9674,-3.2433
gcn-2,13084679,13084702,-4.2533,-7.408
gcy-28,4500647,4500649,-0.71,1.553
gei-1,3356893,3357024,4.4049,-3.757
gei-3,12811905,12812006,4.9675,-1.13935
gei-4,346023,346109,0.5763,0.128
gei-8,8114525,8114773,-9.0121,2.12
gfi-2,9742968,9742979,-9.0133,-9.309
gfi-2,9743387,9743392,-2.15,-3.532
gld-1,7696693,7696701,-1.09,-4.698
glna-1,14724840,14724845,-8.8,-3.11
glt-4,6406430,6406504,2.2046,6.505
gmps-1,10866604,10866609,4.5633,3.272
gop-1,5256858,5256917,0.3025,-1.1028
gopc-1,14188125,14188130,6.1067,3.782
gpcp-1,3109804,3109881,-6.2915,1.959
grl-14,20827065,20827070,-2.03,7.017
grl-7,11346169,11346225,1.0998,-3.796
grsp-2,8818118,8818153,-6.0753,8.6015
gyf-1,6684696,6684704,-4.3233,-5.918
gyf-1,6685109,6685312,1.7323,0.6857
hda-6,5363805,5363810,4.5033,3.72
hecd-1,7141062,7141067,3.5967,5.008
hecd-1,7141341,7141352,-0.3733,2.144
hif-1,20783326,20783528,1.3568,1.246945
hif-1,20784136,20784141,-3.5367,1.446
hil-7,6646547,6646552,1.88,3.935
him-14,7068765,7068830,4.2248,-2.6295
him-18,4713099,4713104,7.4067,5.485
him-19,894855,894860,5.61,-0.4973
him-4,9751746,9751814,2.4667,0.3291
hipr-1,8724801,8724847,-1.0435,-1.352
hlb-1,13869748,13869888,-1.532,-6.215
hlh-1,4521267,4521278,9.2667,7.916
hlh-1,4521697,4521718,-9.5433,-5.103
hlh-30,4018257,4018331,-1.2063,-2.473
hmg-1.2,6281237,6281242,0.96,2.938
hot-4,6221072,6221080,-0.7567,0.269
hpo-11,7142006,7142014,7.27,9.862
hpo-11,7143236,7143241,3.6033,6.753
hpo-11,7144562,7144603,8.6654,4.43
hpo-11,7145588,7145596,5.6933,5.167
hpo-27,5912513,5912683,-6.2674,-6.85
hrpf-1,6754417,6754664,-32.0508,-44.27
hrpk-1,6318362,6318405,-22.4882,-41.805
hrpk-1,6319442,6319450,-4.6333,-8.39
hrpu-2,2178026,2178031,-2.52,0.31
hsp-12.1,10581828,10581836,-7.27,-0.1924
hsp-17,8385555,8385557,2.5933,3.688
hum-7,591266,591304,-2.405,-2.379
icln-1,9095239,9095298,-5.2272,-6.448
ifg-1,8217345,8217356,-3.16,-8.451
ifg-1,8218835,8218837,0.8533,2.985
ilkp-1,11051338,11051444,-46.0955,-62.36
imb-1,4921445,4921450,6.6267,7.451
imb-2,14368152,14368169,0.9567,-4.373
imph-1,4554566,4554577,-4.8833,-6.347
imph-1,4556847,4556852,-4.52,-7.558
imph-1,4557578,4557583,-3.0433,-7.743
imph-1,4559631,4559637,-3.88,-8.584
ints-2,14190162,14190173,-6.7667,-9.702
ints-6,8693174,8693182,-9.3567,-34.14
inx-10,9205403,9205467,-7.8686,-0.3295
ipla-3,20727306,20727311,0.6633,7.525
irk-3,14357523,14357537,5.5833,1.505
itr-1,7691894,7691926,-0.54,-1.677
itx-1,2814134,2814199,-0.3333,-3.668
jac-1,15999309,15999314,5.0267,7.387
jamp-1,6048670,6048680,7.4233,7.796
jip-1,1347314,1347328,0.43,-4.65
jmjd-1.2,4661357,4661395,-1.5841,1.066
kcnl-1,19569554,19569557,-1.1367,-1.302
kcnl-2,8208031,8208050,-0.9367,2.936
kel-3,13466961,13466966,2.0533,-8.388
kin-10,8290430,8290432,0.1033,-2.516
kin-14,7077991,7078023,-4.18,-3.299
kin-4,11445640,11445908,4.2551,2.798
klp-3,7843274,7843324,-7.41,-2.948
klp-3,7843616,7843642,-0.7567,-1.684
ksr-2,12059696,12059707,3.5333,4.433
kvs-1,7691524,7691603,-0.9261,-4.3635
kvs-4,11023651,11023676,-21.8886,-3.747
lact-8,11092324,11092328,33.7533,33.51
lag-1,6101508,6101513,0.8233,0.5468
let-363,5253195,5253200,-4.9133,-3.359
let-363,5259296,5259304,-7.3033,-9.093
let-413,7973988,7974000,1.1067,3.061
let-413,7975412,7975432,4.5467,5.455
let-607,6584269,6584274,-2.5867,0.7969
let-765,6597993,6598004,0.0733,5.642
let-765,6598601,6598609,9.58,8.235
letm-1,13663727,13663768,-3.6333,-2.936
lgc-22,4302572,4302619,-5.9319,4.806
lgc-27,4653053,4653061,0.3833,3.896
lgc-33,848247,848255,9.6633,2.494
lgx-1,5535225,5535356,0.3897,-0.929
lgx-1,5536273,5536416,2.8315,-1.03205
lgx-1,5536780,5536932,0.4631,0.54665
lim-8,6814175,6814717,4.257,-2.603
lin-10,8115784,8115867,-0.9138,-1.87305
lin-13,7709343,7709348,5.6933,5.358
lin-2,12401587,12401592,-2.62,-2.296
lin-23,6373805,6373810,-5.6833,-7.144
lin-28,8408497,8408503,2.12,-0.2701
lin-29,11919626,11919637,5.9833,-8.166
lin-29,11919932,11919940,0.6567,-2.648
lin-29,11933060,11933065,-9.1967,-2.239
lin-3,11059399,11059404,-2.6833,-0.879
lin-36,8019851,8019856,-0.9667,6.838
lin-40,3710698,3711008,6.5324,-1.9675
lin-66,13890672,13890680,-5.2167,1.531
lmd-3,8429364,8429369,5.8133,3.602
lmp-2,1127501,1127608,19.8033,29.55
lpd-3,3580760,3580765,-1.6,-6.791
lsl-1,9901765,9901806,6.8933,8.354
lst-2,4379282,4379290,5.1833,3.269
lst-2,4379537,4379539,0.0167,1.932
lsy-12,9850381,9850387,9.8733,8.549
lsy-12,9853371,9853505,1.7099,0.6935
ltah-1.1,12280094,12280096,-1.78,-3.327
mab-10,10531299,10531308,2.47,0.5136
maco-1,6606185,6606217,1.9267,0.1143
maco-1,6606923,6606929,0.8867,2.363
madd-3,14286195,14286203,3.4133,1.661
madf-3,4337064,4337072,-7.51,-10
magu-4,10011336,10011341,-0.09,-2.001
map-2,16853744,16853815,-0.6767,-2.728
math-33,11117886,11117891,-5.9833,-7.443
mbl-1,17006973,17007197,-8.1212,-6.865
mdt-15,5832776,5832784,-0.5367,-0.8742
mdt-17,20254993,20255001,1.0833,2.07
mec-1,6957478,6957489,-8.69,-2.734
mec-2,5587988,5590327,7.7793,1.567
mel-26,9134975,9134986,-6.1767,-9.756
mes-3,4999790,4999846,-2.8623,-0.2537
met-1,4256972,4257106,2.248,-4.55
metl-2,14970255,14970265,-30.7333,-40.28
metr-1,10927129,10927132,-21.17,-26.89
mett-10,10115976,10115983,48.8867,42.68
mex-1,11970730,11970738,-5.11,-5.873
mex-3,129167,129175,-1.2467,-6.239
mfn-1,11471764,11471769,3.1533,5.715
mics-1,10578138,10578209,-1.5467,5.424
micu-1,13298553,13298615,-51.6433,-54.26
mig-1,950956,950967,7.55,3.748
mig-15,10424122,10424148,2.2724,-0.3503
mig-15,10425643,10425657,-1.48,-1.902
mlck-1,10063501,10063512,6.9067,2.469
mlt-2,7205815,7205823,4.1833,-2.247
mlt-2,7206723,7206739,7.3067,35.46
moa-1,1967033,1967038,2.5033,5.728
mogs-1,11018623,11018631,6.9467,1.335
molo-1,5576608,5576620,3.74,4.551
mom-5,9966607,9966612,-1.95,-2.936
mpz-1,10741125,10741136,3.2267,1.067
mpz-1,10753531,10753587,7.2042,0.6646
mrck-1,6258925,6258935,7.85,8.944
mrck-1,6264967,6264972,0.3867,5.728
mrg-1,12873026,12873031,-0.3833,0.2231
msi-1,3965878,3965886,3.2533,3.719
mtk-1,5801109,5801115,-7.0767,-2.116
mtm-1,5137731,5137739,-10.2367,-5.285
mtm-3,3791280,3791614,-6.3387,-5.8755
mtm-6,13352616,13352621,-0.5333,3.92
mtrr-1,9286610,9286614,33.7667,38.94
mua-3,10168174,10168203,1.0116,-1.7155
mup-4,7481320,7481334,-2.61,1.386
mus-101,10484687,10484698,-2.4267,2.508
mut-16,10080610,10080621,2.05,0.9901
mut-16,10083198,10083203,-2.54,-7.318
mvk-1,6130212,6130490,-1.2426,-2.2085
mvk-1,6132778,6133104,6.5422,-0.37175
nab-1,4231574,4231762,2.6379,4.54
nck-1,4150261,4150266,0.39,0.534
ncx-2,5306519,5306527,3.06,1.531
nemp-1,474441,474446,2.35,1.884
nep-11,3424752,3424760,-3.8167,0.5848
nep-8,3405301,3405417,23.4728,3.0375
nep-9,3396751,3396758,-2.07,-4.73
nepr-1,8399253,8399258,-8.4433,-6.272
nepr-1,8399370,8399375,-6.0633,-2.789
nfi-1,7542150,7542158,-6.4533,-2.482
nhl-2,4898531,4898536,3.29,9.472
nhr-1,17523475,17523489,-2.0467,1.255
nhr-1,17523962,17523970,-3.89,-3.346
nhr-105,7051728,7051775,-3.1867,-8.354
nhr-121,2449860,2449865,9.4967,7.856
nhr-128,2222412,2222415,-3.1067,2.127
nhr-136,12108823,12108868,-0.8433,-1.137
nhr-14,8474308,8474315,-2.83,4.978
nhr-18,2227590,2227597,-19.4267,-30.97
nhr-195,8971851,8972005,4.2861,-5.441
nhr-204,255997,255999,6.7667,-3.363
nhr-21,7347522,7347527,0.4567,0.2609
nhr-21,7348318,7348323,-5.9533,2.842
nhr-212,485227,485232,6.92,8.091
nhr-232,10257412,10257414,-3.7267,2.853
nhr-238,1629351,1629354,-56.95,-53.53
nhr-43,11901063,11901065,-4.88,0.1323
nhr-45,4659765,4659785,-0.8933,-2.456
nhr-48,15711488,15711505,-3.17,0.1484
nhr-49,9873047,9873049,-2.32,-2.092
nhr-5,15401096,15401108,55.66,59.22
nhr-61,14816763,14816771,6.0033,-0.8945
nhr-62,9844289,9844297,-4.0967,-5.863
nhr-65,18841325,18841336,0.8167,0.5649
nhr-65,18844255,18844362,1.2101,3.539
nhr-66,8229063,8229068,-4.4833,0.9276
nhr-69,9880207,9880215,-3.7067,0.3587
nhr-71,13750049,13750057,-7.72,-8.133
nhr-76,630642,630650,-0.3167,0.7298
nhr-76,633694,633700,0.1167,1.781
nhr-79,19208844,19208908,-12.0151,-5.2475
nhr-86,2062509,2062517,2.8667,5.345
nhr-87,1624923,1624932,41.6167,43.88
nlg-1,13625736,13625744,3.8833,-2.796
nlp-16,6256271,6256274,-3.7467,-9.561
nlp-38,13403558,13403614,-7.8989,-1.5444
nmt-1,6116169,6116174,3.9867,2.185
nop-1,5960525,5960530,0.1933,-1.983
nos-3,9749849,9749855,-4.2,-7.642
npl-4.1,5633044,5633049,-6.3833,-7.789
npp-10,6019038,6019043,6.86,7.111
npp-15,7929179,7929193,-3.8467,-2.732
npp-15,7931396,7931401,-5.5133,-2.325
npp-21,7606271,7606279,-5.7767,-7.193
npp-21,7606537,7606542,-2.74,-3.437
npp-3,11873600,11873608,0.2033,7.151
npp-9,3403082,3403153,0.8967,-1.002
nra-2,9621326,9621334,-8.3267,-9.027
nra-2,9621499,9621507,-7.0067,-3.648
nra-3,9927015,9927024,3.1433,5.158
nrx-1,10842992,10843519,-3.5462,-1.07475
nsy-1,5027555,5027563,0.0767,7.145
ntl-4,7912869,7912874,-6.3633,-5.714
nurf-1,14403526,14403534,-4.9033,-7.604
oac-50,9073206,9073392,-4.0519,3.7085
odr-4,6733179,6733184,-7.89,-3.218
oga-1,9344360,9344365,3.4933,-3.81
ogt-1,7153542,7153547,5.97,4.423
pac-1,8497048,8497056,-5.0733,-0.1606
pac-1,8518206,8518213,-8.2167,-9.233
pak-1,6047372,6047380,0.3433,3.145
pals-19,1402364,1402370,41.31,37.85
panl-3,9820160,9820165,-4.5233,-5.448
par-3,5672221,5672367,-2.732,-0.83865
par-3,5674017,5674189,-3.8917,-2.4815
pars-2,12488079,12488082,-40.8533,-48.64
pat-12,729318,729458,-5.1888,2.7725
pat-9,16537996,16538001,6.8933,-1.472
pbo-5,20917453,20917467,-1.8667,6.892
pcm-1,5962798,5962902,1.4206,1.3165
pde-1,13311679,13311684,-9.9133,-5.666
pde-2,8981114,8981122,0.7867,-2.149
pdf-1,6911061,6911066,2.15,0.07823
pdxk-1,4849361,4849390,-4.39,-3.222
peel-1,2355574,2355702,1.5051,3.0355
pes-4,1218717,1218792,-33.8349,-37.92
pes-8,9253709,9253843,0.7434,3.858
pezo-1,9361966,9361971,7.8533,0.147
pezo-1,9363969,9363974,3.1967,-2.025
pezo-1,9364720,9364833,2.3746,-1.4555
pgam-5,7598014,7598016,0.9667,-3.007
pgap-3,6047285,6047292,6.6033,7.617
phf-15,3323058,3323074,-6.3833,-8.848
pid-5,4178266,4178281,16.0367,7.423
pig-1,514177,514185,2.2767,1.511
pigg-1,8598865,8598869,3.0567,2.247
pigm-1,11349319,11349324,-5.0533,-7.345
pign-1,3066835,3066841,-2.8567,0.6173
pis-1,9796246,9796251,5.6467,-2.328
pkn-1,10400243,10400260,-1.7933,2.65
plc-1,10796939,10796983,-4.5367,-3.012
plc-1,10797362,10797367,9.7333,2.12
plpp-1.1,3926080,3926085,2.4267,9.987
plx-1,980780,980812,3.7467,-1.597
pmk-2,8148117,8148131,4.8,9.011
pod-1,13523745,13523876,4.4333,-2.29275
polh-1,1950130,1950133,-44.37,-46.38
pot-3,13780564,13780575,-2.1267,0.4218
ppfr-1,9365151,9365162,9.0167,4.595
ppfr-1,9368919,9369296,-5.7896,-5.865
ppk-3,12975507,12975515,7.96,-1.396
ppw-1,4186682,4186716,-6.1267,-2.985
pqn-20,6796008,6796022,-6.42,-9.891
pqn-22,6028971,6029108,-2.9535,-2.7285
pqn-27,13454971,13454979,7.3267,9.199
pqn-35,4625096,4625149,-1.5676,2.551
pqn-36,15409517,15409525,4.13,-4
pqn-52,5569545,5569568,6.7488,3.932
pqn-65,4615512,4615517,2.1367,-4.639
pqn-68,12952738,12952741,-43.0733,-37.13
pqn-80,12635801,12635809,-0.34,-4.129
pqn-87,12211174,12211182,5.9967,9.115
ptc-3,2848301,2848309,1.8967,-1.233
rabx-5,10610000,10610008,-6.0333,-2.744
ran-2,7937181,7937189,-5.0533,-1.353
rbf-1,6699077,6699130,-8.5711,2.4485
rbf-1,6699938,6699952,-1.6733,1.848
rbm-39,1013075,1013140,65.9158,60.33
rbm-5,6216059,6216061,-4.85,-4.71
rbm-5,6216296,6216358,7.3967,3.866
rbpl-1,9009938,9009946,1.58,5.517
rbpl-1,9013191,9013196,5.7367,5.872
rcor-1,26682,26690,4.99,3.546
rde-2,7282086,7282109,3.3967,-7.057
rdy-2,13598894,13598969,3.3421,-0.03125
rfp-1,8360725,8360733,-6.1233,-8.603
rft-2,4447028,4447066,3.9012,1.55235
rga-2,11984967,11985072,1.3719,-9.36
rga-8,5272326,5272339,-5.81,-5.922
rgr-1,9396931,9396948,7.9364,3.2635
rgr-1,9403075,9403080,-5.7033,-9.929
rilp-1,3643158,3643164,-8.0633,-8.133
rme-1,6216480,6216494,0.052,-0.84025
rme-8,8092392,8092415,-1.7281,-3.531
rnf-113,10757489,10757499,67.52,71.75
rnh-1.0,4996975,4996993,32.4933,31.71
row-1,10477962,10477964,5.61,4.393
rsa-1,10187260,10187271,-4.6967,-7.658
rskn-2,8017232,8017255,-3.9967,-3
rsp-7,10659787,10659862,71.9452,64.965
rsr-1,11181799,11181824,-48.3633,-60.13
sav-1,2285570,2285651,35.3313,52.935
sax-3,3453230,3453244,0.53,3.782
scd-1,12506967,12507014,-0.6267,-4.7
scpl-4,10599471,10599473,-0.61,-2.27
scrm-1,11689035,11689113,7.2453,0.3753
sea-2,3965652,3966086,1.0499,-2.227
sel-10,13819630,13819635,-1.2367,-4.631
selt-1.1,11546377,11546385,5.8333,1.444
sem-4,7047936,7047944,-2.5933,1.657
set-2,4925738,4925746,-0.02,0.7416
sfa-1,17108480,17108552,-36.3094,-54.105
sftd-3,8962712,8962717,5.3333,1.45
sgo-1,7795112,7795117,5.3,9.714
shk-1,9767594,9767613,-4.8557,3.8625
shn-1,11385778,11385931,-9.4012,-7.4925
shn-1,11388263,11388352,6.7888,-5.2055
sipa-1,11636984,11637010,-1.46,-5.24
sir-2.2,13329434,13329439,-2.3533,2.598
sir-2.4,5991594,5991706,-26.2,-30.42
skpt-1,5448113,5448121,-2.7967,1.289
slc-17.6,2250212,2250218,-50.7767,-57.21
sli-1,722153,722278,2.0576,-2.317
sli-1,725541,725591,-3.3744,-1.96835
slo-1,18503101,18503166,2.8757,-0.8894
slr-2,18091330,18091374,1.26,5.379
sma-5,11998311,11998407,-1.8123,2.859
sma-9,10779643,10779644,-3.0867,1.001
smg-1,6909042,6909047,3.87,2.629
smg-4,9776318,9776324,26.9933,30.76
smg-6,2480747,2480812,-4.8801,-2.894
smg-8,14442918,14442923,-1.2467,-3.905
smp-1,14812411,14812417,-1.3267,-6.922
smp-1,14814809,14814814,-5.8,-4.014
smrc-1,6391404,6391406,1.2933,-0.7436
snf-6,1532192,1532285,-13.4787,-4.003
snpc-3.4,4020447,4020451,-34.2,-38.97
somi-1,13387685,13387693,-5.9667,-1.07
sop-3,2765678,2765695,2.86,0.612
spas-1,9176420,9176602,0.1649,-2.427
spat-1,14531142,14531147,-6.8867,-4.704
spat-2,11042086,11042092,-1.9733,-3.926
spat-2,11042952,11042990,3.8508,2.0025
spat-2,11057278,11057283,-8.5667,-6.937
spe-48,1953550,1953624,-3.87,0.116
spe-49,6283409,6283436,4.2733,-3.201
spr-2,8892046,8892048,5.51,2.954
spsb-1,15222825,15222830,-5.0167,-7.764
sqd-1,6325311,6325319,-5.96,-3.322
ssl-1,12738397,12738405,5.1633,-1.233
ssl-1,12743497,12743505,-0.85,-8.832
sta-1,16670718,16670726,-2.9567,-4.152
stim-1,410347,410406,-2.0169,-5.251
stip-1,10349889,10349893,61.69,58.88
sto-1,7564416,7564421,0.5033,-2.343
sumv-1,5252187,5252192,0.4967,8.114
sup-26,4277372,4277380,0.2167,-2.034
sup-26,4278208,4278285,-0.9267,-1.395
sup-26,4278856,4278933,-1.3167,-0.7769
sup-37,8788194,8788199,-1.5133,-3.166
sut-1,1121803,1121805,1.8733,3.646
sut-2,4562937,4562942,4.0767,1.069
swsn-1,20240008,20240016,7.34,3.093
syd-1,7586704,7586707,2.9333,4.252
syd-9,7220177,7220227,-0.5985,-1.9634
syp-6,6567826,6567831,-4.2533,-3.622
szy-20,8969227,8969235,2.95,9.534
taf-8,9671250,9671255,0.9933,-8.809
tag-10,13636219,13636272,-0.1128,-0.4905
tag-115,13238883,13238886,30.88,33.54
tag-244,1551904,1552126,-28.1818,-39.42
tag-273,14504013,14504036,-1.1482,2.427
tag-340,4902049,4902054,-6.8,-9.683
tag-343,16665927,16665932,1.5733,-1.609
tag-343,16666650,16666694,4.06,3.672
tag-343,16671221,16671607,3.4996,-2.698
tbc-9,13479650,13479655,-6.93,-2.118
tcer-1,7049886,7049912,2.2663,2.183
tdc-1,8270947,8270952,-0.2433,-35.98
tdp-1,8998933,8998941,-31.0767,-39.79
tim-1,12246102,12246110,1.4267,2.426
tir-1,3870269,3870277,-1.7633,-0.7346
tlf-1,8701835,8701843,3.0333,9.745
tlk-1,9707249,9707257,1.2133,-4.483
tnt-3,7940797,7940824,0.0375,0.7658
tnt-4,1992636,1992719,-2.7167,1.784
tofu-7,7084539,7084540,-24.4967,-30.99
tom-1,5557960,5557971,2.2009,-0.5488
top-1,13293529,13293744,-2.4155,-2.071
tra-1,11177804,11177866,0.4919,-9.1745
tra-2,6962840,6962854,6.4,4.855
trak-1,6125645,6125650,-1.7233,-3.012
tram-1,10220602,10220607,4.5833,4.934
tres-1,6071725,6071778,-0.1233,5.153
trpa-1,11865069,11865071,-1.6667,2.489
trpp-8,5614685,5614690,1.2267,-1.057
trr-1,11673147,11673155,-4.54,-0.1403
tsen-34,4178736,4179009,1.2464,-2.4135
tsr-1,2465448,2465453,2.7233,3.202
twk-17,7600946,7600960,-8.0967,0.5218
twk-8,9087279,9087320,0.3733,-2.19
ubl-1,3068574,3068581,-53.1167,-56.3
ubr-4,4613017,4613022,4.2233,7.959
ubr-4,4631851,4631859,6.3867,-4.454
ubxn-3,220051,220065,0.2233,0.7359
uev-3,9311001,9311114,-1.1067,0.09384
ufd-3,9941367,9941372,-9.5833,-9.849
uig-1,13275569,13275685,-0.4508,0.4481
unc-1,1062378,1062389,1.57,6.072
unc-103,4140700,4140708,1.2233,2.55
unc-103,4144968,4145022,0.7967,2.851
unc-104,7005976,7006116,1.1712,-3.155
unc-105,8121773,8121823,9.6433,5.639
unc-11,3800027,3800032,9.6067,9.188
unc-13,7433090,7433098,2.2833,-0.5688
unc-13,7445012,7445020,-4.3525,-0.9699
unc-16,9554098,9554181,0.3958,1.1003
unc-2,2714634,2714687,1.3118,2.5365
unc-2,2723235,2723258,0.5967,-2.091
unc-22,11993340,11993366,-7.8016,2.8125
unc-43,10336112,10336264,1.8195,-0.583945
unc-44,5982283,5982300,-4.0015,1.21025
unc-53,11060197,11060217,8.9688,2.5455
unc-58,10106683,10106721,2.6578,-4.3735
unc-61,14733774,14733779,2.3233,8.284
unc-7,15123414,15123419,4.4433,0.6594
unc-80,20891419,20891445,-5.2249,-7.1475
unc-80,20893585,20893620,-5.6528,-6.301
unc-82,7437265,7437387,-2.1623,-6.159
unc-82,7437938,7438054,1.3523,0.06669
unc-94,5998656,5998664,2.6433,-2.815
unk-1,8022768,8022773,-5.06,-6.671
unk-1,8024552,8024563,-2.15,0.4388
vab-10,11777360,11777698,5.8824,1.26165
vars-1,8031541,8031544,50.7867,52.86
vbh-1,3161694,3161702,4.8333,7.255
vha-11,2312908,2312909,30.6667,34.73
vps-26,9341004,9341009,-2.3133,-3.963
vps-39,14036903,14036911,5.41,5.752
wapl-1,4445419,4445424,2.7667,2.784
wdr-23,7600411,7600434,0.7533,0.7715
wdr-48,4580831,4580839,-7.62,-6.634
wnk-1,9203709,9203714,-3.3,-9.792
wnk-1,9208076,9208084,-2.73,-1.815
wnk-1,9209094,9209576,3.3545,-3.8465
wnk-1,9211244,9211250,0.12,-3.159
wrk-1,8391101,8391106,0.8733,0.815
wve-1,11925706,11925783,-0.8101,0.7656
wwp-1,539795,539800,-6.1,-6.585
xpo-3,7923379,7923384,-0.0733,-0.4603
yars-2,4712441,4712454,-60.0033,-64.5
ymel-1,10418801,10418818,-5.08,-1.604
zen-4,6120900,6121097,6.3936,9.8785
zer-1,882106,882212,7.0807,4.1745
zhp-3,8530753,8530756,25.9233,30.12
zipt-11,5508465,5508536,0.4768,-2.513
zipt-2.4,5671841,5671948,-0.2491,2.171
zmp-6,7247544,7247549,-3.23,2.513
ztf-22,13281508,13281513,1.4567,2.107
zyg-1,5649807,5649810,-41.2633,-40.29
