# Supplementary material for: Pervasive non-triplet alternative splicing drives functional isoform diversity
Source: Nat Commun. 2026 Apr 10;17:5112. doi: 10.1038/s41467-026-71615-5 (PMC13247117; doi:10.1038/s41467-026-71615-5)
Supplement: Supplementary file 10 — Source Data [file 41467_2026_71615_MOESM10_ESM.zip › source data/S1/s2d.tsv]

Event	Group	Count	Category
Cassette	Non-Triplets	31	NMD sensitive
Cassette	Triplets	4	NMD sensitive
A3SS	Non-Triplets	59	NMD sensitive
A3SS	Triplets	12	NMD sensitive
A5SS	Non-Triplets	99	NMD sensitive
A5SS	Triplets	17	NMD sensitive
Cassette	Non-Triplets	49	C-terminal length
Cassette	Triplets	12	C-terminal length
A3SS	Non-Triplets	91	C-terminal length
A3SS	Triplets	10	C-terminal length
A5SS	Non-Triplets	96	C-terminal length
A5SS	Triplets	15	C-terminal length
Cassette	Non-Triplets	20	Dual coding
Cassette	Triplets	0	Dual coding
A3SS	Non-Triplets	28	Dual coding
A3SS	Triplets	0	Dual coding
A5SS	Non-Triplets	31	Dual coding
A5SS	Triplets	0	Dual coding
