# Supplementary material for: Pervasive non-triplet alternative splicing drives functional isoform diversity
Source: Nat Commun. 2026 Apr 10;17:5112. doi: 10.1038/s41467-026-71615-5 (PMC13247117; doi:10.1038/s41467-026-71615-5)
Supplement: Supplementary file 10 — Source Data [file 41467_2026_71615_MOESM10_ESM.zip › source data/S1/s2c.tsv]

Event	Group	Count	Category
Cassette	Non-Triplets	33	NMD sensitive
Cassette	Triplets	3	NMD sensitive
A3SS	Non-Triplets	57	NMD sensitive
A3SS	Triplets	15	NMD sensitive
A5SS	Non-Triplets	92	NMD sensitive
A5SS	Triplets	13	NMD sensitive
Cassette	Non-Triplets	47	C-terminal length
Cassette	Triplets	8	C-terminal length
A3SS	Non-Triplets	89	C-terminal length
A3SS	Triplets	9	C-terminal length
A5SS	Non-Triplets	83	C-terminal length
A5SS	Triplets	14	C-terminal length
Cassette	Non-Triplets	18	Dual coding
Cassette	Triplets	0	Dual coding
A3SS	Non-Triplets	24	Dual coding
A3SS	Triplets	0	Dual coding
A5SS	Non-Triplets	29	Dual coding
A5SS	Triplets	0	Dual coding
