# Supplementary material for: Pervasive non-triplet alternative splicing drives functional isoform diversity
Source: Nat Commun. 2026 Apr 10;17:5112. doi: 10.1038/s41467-026-71615-5 (PMC13247117; doi:10.1038/s41467-026-71615-5)
Supplement: Supplementary file 10 — Source Data [file 41467_2026_71615_MOESM10_ESM.zip › source data/S6/s6f.tsv]

Stage,RFP,GFP,Ratio
L-1,97,81,1.19753086419753
L-1,110,93,1.18279569892473
L-1,72,88,0.818181818181818
L-1,78,80,0.975
L-1,101,95,1.06315789473684
Adult,72,26,2.76923076923077
Adult,89,21,4.23809523809524
Adult,128,32,4
Adult,110,45,2.44444444444444
Adult,125,57,2.19298245614035
