# Supplementary material for: Pervasive non-triplet alternative splicing drives functional isoform diversity
Source: Nat Commun. 2026 Apr 10;17:5112. doi: 10.1038/s41467-026-71615-5 (PMC13247117; doi:10.1038/s41467-026-71615-5)
Supplement: Supplementary file 10 — Source Data [file 41467_2026_71615_MOESM10_ESM.zip › source data/S6/s6gtsv.tsv]

Stage,Isoform,Expression
Embryo,SKIP,1.67
Embryo,SKIP,1.25
Embryo,SKIP,1.18
Embryo,INC,0.048
Embryo,INC,0.074
Embryo,INC,0.12
L1,SKIP,0.93
L1,SKIP,0.66
L1,SKIP,0.68
L1,INC,0.24
L1,INC,0.2
L1,INC,0.13
L2,SKIP,1.35
L2,SKIP,1.02
L2,SKIP,1.04
L2,INC,0.53
L2,INC,0.41
L2,INC,0.43
L3,SKIP,1.13
L3,SKIP,0.63
L3,SKIP,0.62
L3,INC,0.96
L3,INC,0.7
L3,INC,0.95
L4,SKIP,1
L4,SKIP,1
L4,SKIP,1
L4,INC,1
L4,INC,1
L4,INC,1
