# Supplementary material for: Pervasive non-triplet alternative splicing drives functional isoform diversity
Source: Nat Commun. 2026 Apr 10;17:5112. doi: 10.1038/s41467-026-71615-5 (PMC13247117; doi:10.1038/s41467-026-71615-5)
Supplement: Supplementary file 10 — Source Data [file 41467_2026_71615_MOESM10_ESM.zip › source data/S6/s6b.tsv]

Length dual coded region,Genotype
205,smg-1
67,smg-1
187,smg-1
99,smg-1
104,smg-1
553,smg-1
104,smg-1
391,smg-1
133,smg-1
99,smg-1
78,smg-1
829,smg-1
163,smg-1
67,smg-1
218,smg-1
147,smg-1
105,smg-1
170,smg-1
96,smg-1
74,smg-1
86,smg-1
105,smg-1
140,smg-1
71,smg-1
213,smg-1
166,smg-1
91,smg-1
62,smg-1
107,smg-1
115,smg-1
93,smg-1
69,smg-1
94,smg-1
125,smg-1
65,smg-1
62,smg-1
107,smg-1
328,smg-1
155,smg-1
79,smg-1
81,smg-1
99,smg-1
64,smg-1
66,smg-1
72,smg-1
75,smg-1
74,smg-1
107,smg-1
364,smg-1
119,smg-1
80,smg-1
62,smg-1
99,smg-1
86,smg-1
205,smg-2
187,smg-2
105,smg-2
104,smg-2
147,smg-2
67,smg-2
218,smg-2
67,smg-2
163,smg-2
133,smg-2
108,smg-2
99,smg-2
553,smg-2
171,smg-2
829,smg-2
86,smg-2
213,smg-2
65,smg-2
328,smg-2
65,smg-2
69,smg-2
93,smg-2
68,smg-2
107,smg-2
96,smg-2
91,smg-2
94,smg-2
105,smg-2
71,smg-2
80,smg-2
64,smg-2
74,smg-2
364,smg-2
147,smg-2
99,smg-2
101,smg-2
86,smg-2
