# Supplementary material for: Pervasive non-triplet alternative splicing drives functional isoform diversity
Source: Nat Commun. 2026 Apr 10;17:5112. doi: 10.1038/s41467-026-71615-5 (PMC13247117; doi:10.1038/s41467-026-71615-5)
Supplement: Supplementary file 10 — Source Data [file 41467_2026_71615_MOESM10_ESM.zip › source data/S6/s6c.csv]

diamond version 2.1.8
Ortholog_UniProt_Acc	ProteinName	class_accession	ELMIdentifier	FunctionalSiteName	Description	InteractionDomainId	InteractionDomainDescription	InteractionDomainName	Regex	Probability	Methods	Organism	query_seq_length	subject_seq_length	alignment_length	identity_percentage	motif_inside_subject_query_overlap	query_start	query_end	subject_start	subject_end	motif_start_in_subject	motif_end_in_subject	References	InstanceLogic	PDB	#Instances	#Instances_in_PDB
Instance_accession	ELMIdentifier	FunctionalSiteName	ELMType	Description	InteractionDomainId	InteractionDomainDescription	InteractionDomainName	Regex	Instances (Matched Sequence)	motif_start_in_query	motif_end_in_query	InstanceLogic	#Instances	#Instances_in_PDB
ELME000102	CLV_NRD_NRD_1	NRD cleavage site	CLV	N-Arg dibasic convertase (NRD/Nardilysin) cleavage site (X-|-R-K or R-|-R-X).	PF00675	Peptidase_M16	Insulinase (Peptidase family M16)	(.RK)|(RR[^KR])	SRK	5	7	true positive	2	0
ELME000108	CLV_PCSK_KEX2_1	PCSK cleavage site	CLV	Yeast kexin 2 cleavage site (K-R-|-X or R-R-|-X).	PF00082	Peptidase_S8	Subtilase family	[KR]R.	KRI	21	23	true positive	1	0
ELME000108	CLV_PCSK_KEX2_1	PCSK cleavage site	CLV	Yeast kexin 2 cleavage site (K-R-|-X or R-R-|-X).	PF00082	Peptidase_S8	Subtilase family	[KR]R.	KRA	28	30	true positive	1	0
ELME000100	CLV_PCSK_PC1ET2_1	PCSK cleavage site	CLV	NEC1/NEC2 cleavage site (K-R-|-X).	PF00082	Peptidase_S8	Subtilase family	KR.	KRI	21	23	true positive	6	0
ELME000100	CLV_PCSK_PC1ET2_1	PCSK cleavage site	CLV	NEC1/NEC2 cleavage site (K-R-|-X).	PF00082	Peptidase_S8	Subtilase family	KR.	KRA	28	30	true positive	6	0
ELME000103	CLV_PCSK_PC7_1	PCSK cleavage site	CLV	Proprotein convertase 7 (PC7, PCSK7) cleavage site (R-X-X-X-[RK]-R-|-X).	PF00082	Peptidase_S8	Subtilase family	R...[KR]R.	RSSTKRA	24	30	true positive	1	0
ELME000545	DEG_CRBN_cyclicCter_1	C-terminal cyclic imide degron motif binding the TBD domain of Cereblon		Degron recognized by the thalidomide-binding domain (TBD) of cereblon for ubiquitination and subsequent proteasomal degradation.	IPR034750	CULT domain	The cereblon protein, originally identified in a screen for mutations causing mild mental retardation, is a major target of thalidomide and its derivatives, and is responsible for the teratogenic effects of the drug	...[NQ]$	QERN	79	82		0	0
ELME000388	DEG_SPOP_SBC_1	SPOP SBC docking motif	DEG	The S/T rich motif known as the SPOP-binding consensus (SBC) of the MATH-BTB protein, SPOP, is present in substrates that undergo SPOP/Cul3-dependant ubiquitination.	PF00917	MATH	MATH domain	[AVP].[ST][ST][ST]	ASTSS	68	72	true positive	8	6
ELME000239	DOC_USP7_MATH_1	USP7 binding motif	DOC	The USP7 MATH domain binding motif variant based on the MDM2 and p53 interactions.	PF00917	MATH	MATH domain	[PA][^P][^FYWIL]S[^P]	ASTSS	68	72	true positive	10	6
ELME000417	LIG_14-3-3_CanoR_1	14-3-3 binding phosphopeptide motif	LIG	Canonical Arg-containing phospho-motif mediating a strong interaction with 14-3-3 proteins.	PF00244	14-3-3	14-3-3 protein	R[^DE]{0,2}[^DEPG]([ST])(([FWYLMV].)|([^PRIKGN]P)|([^PRIKGN].{2,4}[VILMFWYP]))	RLSSRKP	2	8	true positive	65	16
ELME000417	LIG_14-3-3_CanoR_1	14-3-3 binding phosphopeptide motif	LIG	Canonical Arg-containing phospho-motif mediating a strong interaction with 14-3-3 proteins.	PF00244	14-3-3	14-3-3 protein	R[^DE]{0,2}[^DEPG]([ST])(([FWYLMV].)|([^PRIKGN]P)|([^PRIKGN].{2,4}[VILMFWYP]))	RASTSSHSQF	67	76	true positive	65	16
ELME000052	LIG_FHA_1	FHA phosphopeptide ligands	LIG	Phosphothreonine motif binding a subset of FHA domains that show a preference for a large aliphatic amino acid at the pT+3 position.	PF00498	FHA	FHA domain	..(T)..[ILV].	RNTKRIR	18	24	true positive	6	3
ELME000052	LIG_FHA_1	FHA phosphopeptide ligands	LIG	Phosphothreonine motif binding a subset of FHA domains that show a preference for a large aliphatic amino acid at the pT+3 position.	PF00498	FHA	FHA domain	..(T)..[ILV].	SRTARVR	55	61	true positive	6	3
ELME000254	LIG_SxIP_EBH_1	SxIP motif	LIG	SxIP motifs bind to EBH domains.	PF03271	EB1	EB1-like C-terminal motif	([KR][^ED]{0,5}[ST].IP[^ED]{5,5})|([^ED]{5,5}[ST].IP[^ED]{0,5}[KR])	SSRKPSGIPCGNSQR	4	18	true positive	9	1
ELME000254	LIG_SxIP_EBH_1	SxIP motif	LIG	SxIP motifs bind to EBH domains.	PF03271	EB1	EB1-like C-terminal motif	([KR][^ED]{0,5}[ST].IP[^ED]{5,5})|([^ED]{5,5}[ST].IP[^ED]{0,5}[KR])	RKPSGIPCGNSQ	6	17	true positive	9	1
ELME000254	LIG_SxIP_EBH_1	SxIP motif	LIG	SxIP motifs bind to EBH domains.	PF03271	EB1	EB1-like C-terminal motif	([KR][^ED]{0,5}[ST].IP[^ED]{5,5})|([^ED]{5,5}[ST].IP[^ED]{0,5}[KR])	KPSGIPCGNSQ	7	17	true positive	9	1
ELME000531	LIG_TRAF4_MATH_1	Motif which binds to the MATH domain of the TRAF4 K63 E3 ligase	LIG	A TRAF4 MATH domain binding motif present in some platelet receptors	IPR002083	MATH/TRAF domain	Although apparently functionally unrelated, intracellular TRAFs and extracellular meprins share a conserved region of about 180 residues, the meprin and TRAF homology (MATH) domain	RL[^P].R	RLSSR	2	6	true positive	3	1
ELME000531	LIG_TRAF4_MATH_1	Motif which binds to the MATH domain of the TRAF4 K63 E3 ligase	LIG	A TRAF4 MATH domain binding motif present in some platelet receptors	IPR002083	MATH/TRAF domain	Although apparently functionally unrelated, intracellular TRAFs and extracellular meprins share a conserved region of about 180 residues, the meprin and TRAF homology (MATH) domain	RL[^P].R	RLSSR	2	6	unknown	3	1
ELME000365	LIG_WD40_WDR5_VDV_2	WDR5 WD40 repeat (blade 5,6)-binding ligand	LIG	Fungi-specific variant of the WDR5-binding motif that binds to a cleft between blades 5 and 6 of the WD40 repeat domain of WDR5, opposite of the Win motif-binding site, to mediate assembly of histone modification complexes.	IPR017986	IPR017986	WD40-repeat-containing domain	[EDSTY].{0,4}[VIPLA][TSDEKR][ILVA]	ETSRTARV	53	60	true positive	2	0
ELME000365	LIG_WD40_WDR5_VDV_2	WDR5 WD40 repeat (blade 5,6)-binding ligand	LIG	Fungi-specific variant of the WDR5-binding motif that binds to a cleft between blades 5 and 6 of the WD40 repeat domain of WDR5, opposite of the Win motif-binding site, to mediate assembly of histone modification complexes.	IPR017986	IPR017986	WD40-repeat-containing domain	[EDSTY].{0,4}[VIPLA][TSDEKR][ILVA]	TSRTARV	54	60	true positive	2	0
ELME000365	LIG_WD40_WDR5_VDV_2	WDR5 WD40 repeat (blade 5,6)-binding ligand	LIG	Fungi-specific variant of the WDR5-binding motif that binds to a cleft between blades 5 and 6 of the WD40 repeat domain of WDR5, opposite of the Win motif-binding site, to mediate assembly of histone modification complexes.	IPR017986	IPR017986	WD40-repeat-containing domain	[EDSTY].{0,4}[VIPLA][TSDEKR][ILVA]	SRTARV	55	60	true positive	2	0
ELME000365	LIG_WD40_WDR5_VDV_2	WDR5 WD40 repeat (blade 5,6)-binding ligand	LIG	Fungi-specific variant of the WDR5-binding motif that binds to a cleft between blades 5 and 6 of the WD40 repeat domain of WDR5, opposite of the Win motif-binding site, to mediate assembly of histone modification complexes.	IPR017986	IPR017986	WD40-repeat-containing domain	[EDSTY].{0,4}[VIPLA][TSDEKR][ILVA]	TARV	57	60	true positive	2	0
ELME000063	MOD_CK1_1	Casein kinase 1 (CK1) Phosphorylation site	MOD	CK1 phosphorylation site	PF00069	Pkinase	Protein kinase domain	S..([ST])...	SRETSRT	51	57	true positive	27	0
ELME000063	MOD_CK1_1	Casein kinase 1 (CK1) Phosphorylation site	MOD	CK1 phosphorylation site	PF00069	Pkinase	Protein kinase domain	S..([ST])...	STSSHSQ	69	75	true positive	27	0
ELME000063	MOD_CK1_1	Casein kinase 1 (CK1) Phosphorylation site	MOD	CK1 phosphorylation site	PF00069	Pkinase	Protein kinase domain	S..([ST])...	SSHSQFG	71	77	true positive	27	0
ELME000085	MOD_GlcNHglycan	Glycosaminoglycan attachment site	MOD	Glycosaminoglycan attachment site	PF02485	Branch	Core-2/I-Branching enzyme	[ED]{0,3}.(S)[GA].	PSGI	8	11	true positive	6	0
ELME000085	MOD_GlcNHglycan	Glycosaminoglycan attachment site	MOD	Glycosaminoglycan attachment site	PF01048	PNP_UDP_1	Phosphorylase superfamily	[ED]{0,3}.(S)[GA].	PSGI	8	11	true positive	6	0
ELME000053	MOD_GSK3_1	GSK3 phosphorylation site	MOD	GSK3 phosphorylation recognition site	PF00069	Pkinase	Protein kinase domain	...([ST])...[ST]	RLSSRKPS	2	9	true positive	22	0
ELME000053	MOD_GSK3_1	GSK3 phosphorylation site	MOD	GSK3 phosphorylation recognition site	PF00069	Pkinase	Protein kinase domain	...([ST])...[ST]	CGNSQRNT	13	20	true positive	22	0
ELME000053	MOD_GSK3_1	GSK3 phosphorylation site	MOD	GSK3 phosphorylation recognition site	PF00069	Pkinase	Protein kinase domain	...([ST])...[ST]	EVRSRETS	48	55	true positive	22	0
ELME000053	MOD_GSK3_1	GSK3 phosphorylation site	MOD	GSK3 phosphorylation recognition site	PF00069	Pkinase	Protein kinase domain	...([ST])...[ST]	RASTSSHS	67	74	true positive	22	0
ELME000053	MOD_GSK3_1	GSK3 phosphorylation site	MOD	GSK3 phosphorylation recognition site	PF00069	Pkinase	Protein kinase domain	...([ST])...[ST]	SSHSQFGS	71	78	true positive	22	0
ELME000202	MOD_PIKK_1	PIKK phosphorylation site	MOD	(ST)Q motif which is phosphorylated by PIKK family members.	PF00454	PI3_PI4_kinase	Phosphatidylinositol 3- and 4-kinase	...([ST])Q..	CGNSQRN	13	19	true positive	48	0
ELME000202	MOD_PIKK_1	PIKK phosphorylation site	MOD	(ST)Q motif which is phosphorylated by PIKK family members.	PF00454	PI3_PI4_kinase	Phosphatidylinositol 3- and 4-kinase	...([ST])Q..	SSHSQFG	71	77	true positive	48	0
ELME000202	MOD_PIKK_1	PIKK phosphorylation site	MOD	(ST)Q motif which is phosphorylated by PIKK family members.	PF00454	PI3_PI4_kinase	Phosphatidylinositol 3- and 4-kinase	...([ST])Q..	QFGSQER	75	81	true positive	48	0
ELME000008	MOD_PKA_1	PKA Phosphorylation site	MOD	Main preference for PKA-type AGC kinase phosphorylation.	PF00069	Pkinase	Protein kinase domain	[RK][RK].([ST])[^P]..	RKPSGIP	6	12	true positive	25	0
ELME000062	MOD_PKA_2	PKA Phosphorylation site	MOD	Secondary preference for PKA-type AGC kinase phosphorylation.	PF00069	Pkinase	Protein kinase domain	.R.([ST])[^P]..	TRLSSRK	1	7	true positive	28	0
ELME000062	MOD_PKA_2	PKA Phosphorylation site	MOD	Secondary preference for PKA-type AGC kinase phosphorylation.	PF00069	Pkinase	Protein kinase domain	.R.([ST])[^P]..	QRNTKRI	17	23	true positive	28	0
ELME000062	MOD_PKA_2	PKA Phosphorylation site	MOD	Secondary preference for PKA-type AGC kinase phosphorylation.	PF00069	Pkinase	Protein kinase domain	.R.([ST])[^P]..	IRSSTKR	23	29	true positive	28	0
ELME000062	MOD_PKA_2	PKA Phosphorylation site	MOD	Secondary preference for PKA-type AGC kinase phosphorylation.	PF00069	Pkinase	Protein kinase domain	.R.([ST])[^P]..	SRETSRT	51	57	true positive	28	0
ELME000062	MOD_PKA_2	PKA Phosphorylation site	MOD	Secondary preference for PKA-type AGC kinase phosphorylation.	PF00069	Pkinase	Protein kinase domain	.R.([ST])[^P]..	QRASTSS	66	72	true positive	28	0
ELME000061	MOD_PKB_1	PKB Phosphorylation site	MOD	PKB Phosphorylation site	PF00069	Pkinase	Protein kinase domain	R.R..([ST])[^P]..	RIRSSTKRA	22	30	true positive	20	1
ELME000061	MOD_PKB_1	PKB Phosphorylation site	MOD	PKB Phosphorylation site	PF00069	Pkinase	Protein kinase domain	R.R..([ST])[^P]..	RSRETSRTA	50	58	true positive	20	1
ELME000012	TRG_ER_diArg_1	di Arginine retention/retrieving signal	TRG	The di-Arg ER retention motif is defined by two consecutive arginine residues (RR) or with a single residue insertion (RXR). The motif is completed by an adjacent hydrophobic/arginine residue which may be on either side of the Arg pair.	PF00400	WD40	WD domain, G-beta repeat	([LIVMFYWPR]R[^YFWDE]{0,1}R)|(R[^YFWDE]{0,1}R[LIVMFYWPR])	VRSR	49	52	true positive	27	0
ELME000276	TRG_NLS_Bipartite_1	NLS classical Nuclear Localization Signals	TRG	Bipartite variant of the classical basically charged NLS.	PF00514	Arm	Armadillo/beta-catenin-like repeat	[KR][KR].{7,15}[^DE]((K[RK])|(RK))(([^DE][KR])|([KR][^DE]))[^DE]	RKPSGIPCGNSQRNTKRIRS	6	25	true positive	11	4
ELME000271	TRG_NLS_MonoExtN_4	NLS classical Nuclear Localization Signals	TRG	Monopartite variant of the classical basically charged NLS. N-extended version.	PF00514	Arm	Armadillo/beta-catenin-like repeat	(([PKR].{0,1}[^DE])|([PKR]))((K[RK])|(RK))(([^DE][KR])|([KR][^DE]))[^DE]	RNTKRIRS	18	25	true positive	28	2
