# Supplementary material for: Pervasive non-triplet alternative splicing drives functional isoform diversity
Source: Nat Commun. 2026 Apr 10;17:5112. doi: 10.1038/s41467-026-71615-5 (PMC13247117; doi:10.1038/s41467-026-71615-5)
Supplement: Supplementary file 10 — Source Data [file 41467_2026_71615_MOESM10_ESM.zip › source data/S7/s7a.tsv]

category	NMD	count	total	percent
cassette	Sensitive	1913	2237	86
a3ss	Sensitive	405	488	83
a5ss	Sensitive	347	428	81
MXE	Sensitive	5	5	100
overall	Sensitive	2670	2158	85
