# Supplementary material for: Pervasive non-triplet alternative splicing drives functional isoform diversity
Source: Nat Commun. 2026 Apr 10;17:5112. doi: 10.1038/s41467-026-71615-5 (PMC13247117; doi:10.1038/s41467-026-71615-5)
Supplement: Supplementary file 10 — Source Data [file 41467_2026_71615_MOESM10_ESM.zip › source data/S7/s7b.tsv]

Gene,deltaPSI,NMD,Significance
ILK,-33.7368759198198,Sensitive,2.10481419242833e-104
CHST15,10.5244551731185,Sensitive,4.74216432669694e-06
CHST15,-1.6594560188108,Resistant,0.000237420508946004
BBS1,-13.2255929521806,Sensitive,4.20936781533176e-15
SPTBN2,-11.1846892168592,Sensitive,0.0104692236640365
C11orf80,30.6571129928433,Sensitive,2.63300747498848e-11
PC,-10.8672659968271,Sensitive,4.00307234769973e-09
POU2F1,25.5978699602814,Sensitive,0.0164705130961698
TIPRL,14.17500446798,Sensitive,7.03407587917728e-34
LRP5,50.0303940235333,Sensitive,2.61559189100162e-57
PPP6R3,12.1072710153909,Sensitive,1.57369935059597e-30
DEAF1,40.5276595279774,Sensitive,2.72922787719474e-07
IGHMBP2,15.8832101641358,Sensitive,0.012960582595172
IGHMBP2,65.8972212741477,Sensitive,1.2743945256256e-22
ENSG00000287725,-21.3107718025751,Sensitive,4.0423637538128e-06
ENSG00000287725,-14.3957130607616,Sensitive,8.1479653633596e-08
BLZF1,5.77319172763077,Resistant,3.84846805138785e-11
CROCC,71.5084755601997,Sensitive,0.000949776258792325
ATP13A2,2.94428191493967,Resistant,0.0215925849613123
INPPL1,-11.985003530284,Sensitive,4.07695082312004e-16
INPPL1,-15.3969589871445,Sensitive,1.07250887071308e-31
INPPL1,7.98476624754416,Resistant,2.68276178688327e-11
EPS8L2,2.04573412669193,Resistant,0.242289946981027
ATG16L2,-25.0225835591689,Sensitive,4.24848647766595e-06
FCHSD2,48.6723565670934,Sensitive,5.77775829999955e-19
UROS,12.980454710089,Sensitive,6.6218211911153e-15
PPME1,10.8651296962845,Sensitive,4.38748306240522e-16
RABGAP1L,-24.4733285460744,Sensitive,1.21033000824137e-26
POLD3,-10.7476942771523,Sensitive,7.20654707865885e-11
XRRA1,2.34146073835941,Resistant,0.559847239944818
ARRB1,-12.8720575340269,Sensitive,2.91416841168191e-15
KLHL35,-15.3325942350333,Sensitive,2.69247796816535e-05
GDPD5,20.2203026078603,Sensitive,0.0079667526803046
GDPD5,21.3129781127759,Sensitive,0.0017364150695029
UVRAG,23.6009055030228,Sensitive,4.65070561130291e-05
UVRAG,15.122658755635,Sensitive,0.0013836942353792
COP1,28.0906026129382,Sensitive,1.03670028823292e-24
UVRAG,15.2047406145767,Sensitive,0.00741743844064
ARHGEF10L,26.8179137033599,Sensitive,0.0010352733903198
PAK1,-19.1554514094252,Sensitive,4.65205754552584e-67
INTS4,18.8422448731727,Sensitive,1.60186997191555e-09
INTS4,21.1151656622154,Sensitive,1.04248329633573e-13
GNB1,28.7041096516709,Sensitive,6.92388218331754e-137
TOR1AIP1,33.1405907372071,Sensitive,6.7814614275215e-24
QSOX1,25.8338740071576,Sensitive,4.90406111432303e-38
MR1,45.9068405317115,Sensitive,4.24867854373696e-26
PRCP,17.8219420362548,Sensitive,7.41300451541268e-13
DDIAS,-6.97358076219428,Resistant,0.13321524959778
LAMC1,14.5603551290207,Sensitive,4.45845145132796e-12
LAMC1,60.424696520651,Sensitive,1.71705104145473e-51
SMG7,26.2184719138569,Sensitive,1.31560097670979e-41
EDEM3,-17.578430086845,Sensitive,6.8583202945012e-08
NIBAN1,31.5777677478391,Sensitive,8.96776873069158e-06
SWT1,55.0336692991259,Sensitive,8.59233956299629e-14
SYTL2,-14.976463972072,Sensitive,0.000112299595719205
GLRX3,15.5699377501081,Sensitive,2.98584791717981e-22
ALDH4A1,11.3202731410037,Sensitive,1.75518768738759e-10
SLC36A4,-31.327045255757,Sensitive,4.34428359202222e-26
ZNF143,12.299104403559,Sensitive,0.0013966216696635
ZNF143,13.7998389581953,Sensitive,3.16298170484662e-06
CEP57,15.1121183962798,Sensitive,1.91534740786391e-06
NBL1,16.9052817172877,Sensitive,5.41638395901603e-09
DENND1B,-11.1754611754612,Sensitive,0.0077813675851924
BNIP3,21.0876193332334,Sensitive,1.88439540035201e-16
DENND1B,28.5455772297878,Sensitive,0.0318587756905635
SBF2,-31.6778941623598,Sensitive,1.51539615837052e-35
SBF2,17.9883974131004,Sensitive,0.0028608913074533
KIF21B,64.8921670117322,Sensitive,1.28937979905969e-05
NAV1,16.1741036741037,Sensitive,0.0011943544776488
PPP1R12B,62.4594442444341,Sensitive,1.81927072070252e-10
PPP1R12B,-28.8721231137859,Sensitive,4.74133826610721e-07
KDM5B,28.8805085787113,Sensitive,4.80826385911268e-14
KLHL12,-0.20417115355199,Resistant,0.795954020581847
ADIPOR1,22.1662571583695,Sensitive,4.04027280147554e-43
LRRC27,48.3567553420495,Sensitive,1.87737797155894e-08
ATP2B4,-12.1060547722021,Sensitive,5.40826122089097e-12
SOX13,23.8801227262766,Sensitive,6.30261798706802e-19
PIK3C2B,-9.95905740292127,Resistant,8.28589866782378e-07
MUL1,14.8396682295217,Sensitive,3.20300831899765e-09
NUAK2,41.1696017868415,Sensitive,0.002811678398066
SRGAP2,26.165515679837,Sensitive,4.61900538043665e-14
SRGAP2,-31.2313636479599,Sensitive,6.28978901345948e-12
PFKFB2,26.7677801779298,Sensitive,6.85116542633219e-06
EIF4G3,27.7773431258841,Sensitive,3.18975535400665e-15
UHRF1BP1L,62.5780469207605,Sensitive,3.33820674056998e-27
UHRF1BP1L,53.5750326565687,Sensitive,1.23649885878116e-17
DEPDC4,9.23311532540425,Resistant,0.354607978702252
SCYL2,19.108713766177,Sensitive,3.2823154649627e-11
UTP20,17.0499248212587,Sensitive,3.03942645327713e-07
UTP20,72.7187512571911,Sensitive,9.81663456019232e-30
WASHC3,30.075903087599,Sensitive,3.85393726535932e-06
ENSG00000255641,85.5035653435982,Sensitive,3.72348113434275e-19
CHST11,16.1356912242809,Sensitive,0.0029223067356515
ECHS1,20.9498581290017,Sensitive,3.11727284450121e-29
POLR3B,37.4086929225664,Sensitive,3.94198381186976e-10
PWP1,-14.4231588684215,Sensitive,1.62608032386906e-40
ACACB,68.5164744541291,Sensitive,2.48841620477765e-10
UBE3B,58.2456041509049,Sensitive,1.01329543562197e-14
IFT81,-16.4684643512274,Sensitive,3.29094897598318e-08
IFT81,29.140893861153,Sensitive,1.78714839777033e-05
IFT81,-11.0253117778588,Sensitive,5.20738163367175e-06
ATXN2,-7.26180691837612,Resistant,0.340708561979852
TMEM116,-10.4889394906928,Resistant,0.0123128214675883
TMEM116,16.4894234944481,Sensitive,0.0041310829576209
HECTD4,19.3761162239469,Sensitive,0.000137533927167084
HECTD4,-24.1147668173255,Sensitive,2.86033122728987e-13
HECTD4,-12.9852716806112,Sensitive,4.86947803428806e-13
TPCN1,36.2898490754717,Sensitive,6.12465913754817e-05
SLC8B1,35.5296501320598,Sensitive,1.43232295193493e-06
PLBD2,23.8701301587763,Sensitive,8.29164892980547e-13
RBM19,19.2623675830182,Sensitive,2.8094477061426e-09
DCLRE1C,-5.45498198587505,Resistant,0.0231277959843484
LPGAT1,33.0413599177062,Sensitive,8.71693025930791e-16
VSIG10,-26.1561098849234,Sensitive,2.45596256006108e-11
TAOK3,65.7887440325693,Sensitive,1.16797733725321e-14
SUDS3,-45.802198186731,Sensitive,5.94875296520153e-109
CIT,13.938820045203,Sensitive,7.28659404909949e-09
CIT,60.6681127511214,Sensitive,2.90119820301965e-67
CIT,41.5281030293624,Sensitive,4.23729857921295e-18
NMT2,27.9212258819981,Sensitive,1.50751373351064e-13
ENSG00000111780,35.6612827904026,Sensitive,2.74530169353946e-25
ACADS,69.9971376528754,Sensitive,1.86280978493532e-30
ACADS,-24.2492514073542,Sensitive,1.44700072118826e-32
C12orf43,37.340602755565,Sensitive,3.51674214702114e-19
CAMKK2,-16.0846195646043,Sensitive,3.95581158214171e-20
MINDY3,-54.2347624303406,Sensitive,2.52314401353391e-70
CFAP251,58.8681849551415,Sensitive,2.45416316646547e-05
KNTC1,18.6384600990585,Sensitive,3.52324287067713e-07
KNTC1,-11.9340878204335,Sensitive,3.20790833820756e-32
HIP1R,13.754302816505,Sensitive,5.37185586840922e-06
HIP1R,-10.068369348247,Resistant,4.13946938056048e-17
RILPL2,-7.55499380754097,Resistant,0.010958421849688
GTF2H3,-10.2295799357468,Resistant,1.17551086805434e-16
FBXW4,-18.1551135938481,Sensitive,3.32261822504033e-32
AACS,34.1349747610608,Sensitive,6.09087952506943e-16
AACS,-25.7573270488882,Sensitive,1.56071431223356e-16
TATDN3,-18.5692684757439,Sensitive,2.84520755408402e-32
MMP17,22.8209987322559,Sensitive,5.76015147763361e-06
ULK1,28.0503156183737,Sensitive,2.86520697069454e-06
EP400,65.789090934155,Sensitive,4.37812865008112e-86
FBRSL1,9.54049574687095,Resistant,0.001292517440723
GOLGA3,55.7273903782014,Sensitive,1.38515064189981e-28
ZNF268,26.4602725489271,Sensitive,9.46331098823248e-06
SMYD2,-22.0950135870811,Sensitive,1.03769344561237e-16
PTPN14,14.0996293873992,Sensitive,0.000124966410746651
ERC1,16.2565387202455,Sensitive,1.37443402695354e-05
MLLT10,18.1805209512434,Sensitive,8.57226185533955e-05
SPATA17,57.2625780605632,Sensitive,4.22468784720254e-05
RRP15,16.7058411072496,Sensitive,1.28048374100964e-08
RAB3GAP2,-38.6698457676525,Sensitive,6.52550979178157e-28
MTARC2,67.6060197449069,Sensitive,2.25774584302952e-39
RECQL,-10.9313500706943,Sensitive,3.66145955184859e-24
CMAS,-40.5946434841956,Sensitive,2.76040347770772e-89
C2CD5,-51.1799016644209,Sensitive,1.48498302691164e-123
C2CD5,-20.6418734666916,Sensitive,1.11287741512114e-42
ETNK1,16.3619137022371,Sensitive,1.98418687286025e-14
AIDA,24.7560614633785,Sensitive,0.000553117792667416
NVL,-17.2691277253855,Sensitive,6.76188803513736e-15
WDR26,-27.2218243520741,Sensitive,1.05568643768314e-53
ZBTB40,-9.81560618597781,Resistant,2.77885787816142e-17
DNAH14,0.0363059299535951,Resistant,0.921937873778073
ARMC3,-20.7238792953079,Sensitive,0.0028927769774211
MSRB2,9.89689675461237,Resistant,1.93227859269218e-06
ITPR2,39.3500278052368,Sensitive,1.26885337190064e-06
ITPR2,-48.3822106078204,Sensitive,6.4321284745369e-21
ITPR2,13.3532375913328,Sensitive,0.0041195618610751
PSEN2,12.3485884686949,Sensitive,9.73700482665686e-05
ARHGAP21,-14.3870960777222,Sensitive,1.41619990574275e-10
KLHL42,61.2831250981708,Sensitive,5.45084072987162e-28
FAR2,24.0986847794628,Sensitive,0.0214484138617062
NUP133,17.0649350649351,Sensitive,7.30386399927445e-12
NUP133,9.54761650411352,Resistant,3.84004918711658e-08
ABCB10,36.6138803799623,Sensitive,3.80954343457554e-20
COG2,35.5109741999647,Sensitive,1.05486828130125e-13
COG2,-14.709635600684,Sensitive,5.01941170077332e-25
EGLN1,9.50947157806855,Resistant,1.52248715078045e-09
DENND5B,-22.9124653491046,Sensitive,9.32088672334642e-19
TSPAN9,31.228973107297,Sensitive,0.00068171056794977
SIPA1L2,-16.8451431609326,Sensitive,1.53938333950815e-05
NTPCR,-27.4265517693052,Sensitive,3.21795375357151e-14
ANKRD26,-49.1636998511303,Sensitive,3.00124470809465e-09
ZNF436,23.0241482929655,Sensitive,3.68247964742456e-06
SLC35F3,-1.76376491831771,Resistant,0.766844052723129
ANKRD26,16.7553897180763,Sensitive,0.0123951259180511
ASAP3,-9.7044486065437,Resistant,1.44344671585855e-09
ASAP3,-17.4625942562372,Sensitive,7.59852867677592e-16
TARBP1,-36.8344188219026,Sensitive,0.0149589550014474
ARID4B,-13.6286400525122,Sensitive,2.631925332207e-09
GPR137B,1.54726142812545,Resistant,0.412741614825432
GPR137B,37.8718742435603,Sensitive,2.27053290431166e-06
MTR,-20.1313572869628,Sensitive,3.73752021352092e-12
PARP11,26.5541125541126,Sensitive,0.0012195389542335
CPNE8,18.4787316366264,Sensitive,0.0092431477473786
MYOM3,-40.1021841190541,Sensitive,1.29549374547395e-07
IFNLR1,6.5139436099483,Resistant,0.0791320826052018
IFNLR1,9.81681390551471,Resistant,6.63406937690258e-05
PPHLN1,-7.23277251167774,Resistant,0.159583056341627
PUS7L,55.8981750775572,Sensitive,1.45908575301588e-14
ADSS2,-11.088805097185,Sensitive,1.4405184765451e-41
ODAD2,78.9045318652435,Sensitive,1.31678397249436e-07
SMYD3,16.6455758817299,Sensitive,9.45115863843205e-11
SLC38A2,-9.55389474101717,Resistant,7.23298614980509e-152
SLC38A2,-38.5208397992802,Sensitive,0
PFKM,40.3141010334525,Sensitive,5.13783759736705e-37
PFKM,13.84651388444,Sensitive,7.09480519317607e-14
ASB8,83.199400602546,Sensitive,1.77026336539958e-30
CACNB3,-17.9857350147889,Sensitive,6.27720343156018e-23
DDX23,14.7312065066824,Sensitive,3.98364685521147e-05
RHEBL1,-18.0717962327158,Sensitive,0.0019124023423071
LMBR1L,-28.641462162633,Sensitive,3.33406862179474e-08
LMBR1L,-11.9836917700468,Sensitive,4.938293337037e-08
TROAP,-12.2757174309215,Sensitive,5.82869850443368e-18
PRPF40B,-52.4062615823777,Sensitive,4.18074753165771e-44
SVIL,-15.2387653626044,Sensitive,3.89460503164203e-17
POU6F1,-12.5587804668982,Sensitive,0.0270547660084648
GALNT6,-17.3724862668962,Sensitive,1.96684655365958e-07
SCN8A,-16.202006588799,Sensitive,1.02449016109523e-06
ACVR1B,-11.1330883619264,Sensitive,1.98994815026371e-07
KRT7,15.9286722212533,Sensitive,0.0026367549706039
TNS2,-27.2067983102466,Sensitive,6.91460153420468e-10
TNS2,-12.4579124579125,Sensitive,1.07721328929103e-08
CSAD,-1.94125805967911,Resistant,0.864020012328833
RARG,-11.2950974545493,Sensitive,7.56940644906846e-61
TARBP2,-17.7806914599876,Sensitive,1.05152557986122e-07
B4GALNT3,-31.0506200062692,Sensitive,3.84508343121715e-19
MACO1,19.2775511525512,Sensitive,4.68741905535528e-07
DGKA,24.6201618090422,Sensitive,0.000224809580685789
DGKA,-14.7333822060525,Sensitive,9.93753046551058e-24
ERBB3,24.9927045249536,Sensitive,1.23271795147823e-09
ERBB3,-25.9820401640864,Sensitive,7.98554486846287e-38
ESYT1,11.7995146862101,Sensitive,1.21135361912953e-27
CNPY2,30.5730426348619,Sensitive,5.59760082143294e-09
BAZ2A,27.2495126537925,Sensitive,1.23210818487314e-25
PRIM1,14.3123859020972,Sensitive,1.66209336223077e-16
NEMP1,31.9291108711594,Sensitive,3.84932624160246e-07
LRP1,27.0850137796599,Sensitive,0.0278037366495932
LRP1,-17.7027314435026,Sensitive,0.0043192368279691
PITRM1,13.2783014088132,Sensitive,3.48605078833791e-27
PITRM1,24.9671155136515,Sensitive,3.06241437826748e-16
TSFM,43.9924885661722,Sensitive,2.16801547122875e-43
ARHGAP12,21.1946825536467,Sensitive,3.65899571837268e-18
CRYBG2,8.46051828118575,Resistant,0.075447665895294
SRGAP1,13.9363982135176,Sensitive,4.49795309369843e-05
SRGAP1,-12.6391488413547,Sensitive,7.09785339308548e-16
TBK1,45.608918554221,Sensitive,1.69886404340164e-24
CCDC7,4.42328062602813,Resistant,0.675821246533159
HELB,-62.8523381922224,Sensitive,1.24930387834107e-32
ARID1A,16.1002096477854,Sensitive,6.71787091466609e-11
P3H3,44.0297524765331,Sensitive,2.7376034212591e-21
ITGB1,-14.4606321758765,Sensitive,5.55646350340415e-151
NUP107,10.5799476566828,Sensitive,8.48958310788051e-10
CPM,-0.0802749885561393,Resistant,0.514489216926373
C1RL,6.88477155780337,Resistant,0.000547935770063453
TRHDE,49.1868880374627,Sensitive,0.000107078911773117
MAP3K6,-21.1847330994591,Sensitive,2.52462192550936e-09
ZDHHC17,-26.3765008466925,Sensitive,2.65627844734483e-19
CSRP2,9.58423154318632,Resistant,8.9255350215535e-05
CUL2,18.6925431802059,Sensitive,7.91024459490088e-09
PPP1R12A,10.5327705255485,Sensitive,7.44937676638461e-14
EYA3,58.2271471890598,Sensitive,5.05386533715067e-27
NECAP1,-10.4908954271227,Resistant,5.15825076318157e-19
CEP290,-5.73615132998571,Resistant,0.881078294837046
CEP290,-33.7447065940714,Sensitive,3.15120235550863e-15
TMTC3,-25.683515054864,Sensitive,2.37045089419358e-19
ATP2B1,-29.3523486901536,Sensitive,4.38324507926633e-31
MECR,-30.7203635630355,Sensitive,4.19470596554518e-36
EEA1,29.5193463052571,Sensitive,3.92178519810336e-05
EEA1,49.2495827905813,Sensitive,2.06760401822027e-07
CEP83,67.5163387984318,Sensitive,6.60446058743877e-49
CDK17,75.2972201538843,Sensitive,4.3704345243576e-56
SLC25A3,18.8348646243032,Sensitive,6.66422922473551e-284
TMTC4,21.1361737677527,Sensitive,1.12122923788859e-07
TEX30,2.13250518072891,Resistant,0.046303868591352
BIVM,-35.916287005766,Sensitive,3.72688678433853e-13
ERCC5,14.8266573861674,Sensitive,6.06227721024928e-09
CARS2,60.3243118694161,Sensitive,4.68718966646249e-49
TUBGCP3,29.6511250969183,Sensitive,1.0685290219149e-21
PCID2,71.6188130835224,Sensitive,3.0600525618396e-124
GRTP1,43.653702937118,Sensitive,4.34138872178156e-16
DCUN1D2,-0.92364089852289,Resistant,0.971843617490612
ADGRB2,-15.8587319442213,Sensitive,1.55993924657704e-07
MPHOSPH8,18.1191449683904,Sensitive,2.88142860169285e-05
IFT88,13.4565541311277,Sensitive,0.000247244069969442
IFT88,-19.9633036655533,Sensitive,1.6341625895973e-18
IFT88,-18.4410821176092,Sensitive,2.46369988569016e-27
BMS1,-11.1896884928154,Sensitive,5.01793972525907e-28
HDAC1,27.5224766817962,Sensitive,9.01627370312549e-15
MTMR6,-32.6735102396277,Sensitive,6.31187589969315e-22
MTMR6,-40.0603381230089,Sensitive,1.98808597126573e-54
NUP58,-55.7674026591434,Sensitive,3.17634617174853e-119
RBBP4,-17.1054619788031,Sensitive,9.5327705232524e-158
PAN3,16.9988115018924,Sensitive,1.02544678078895e-08
RNF19B,29.2834543122222,Sensitive,6.36279443452791e-15
KATNAL1,-8.11611984879312,Resistant,0.39390850088256
AZIN2,44.150290007224,Sensitive,4.29289570015197e-10
RASSF4,-15.3991596638656,Sensitive,0.0067266469570023
PDS5B,-11.3365109925051,Sensitive,7.78319032766905e-16
PHC2,40.2249622677427,Sensitive,4.93477636364817e-18
MARCHF8,17.4539119071472,Sensitive,0.0197229584755977
EXOSC8,-23.1635099770735,Sensitive,6.69609060754529e-130
SUPT20H,29.9266931435516,Sensitive,3.77483751532943e-20
COG6,-15.9870993608413,Sensitive,1.2639214925752e-22
COG6,-16.3744642956531,Sensitive,1.04321815409373e-18
SLC25A15,-42.3100205233627,Sensitive,5.97861426286332e-15
NAA16,-16.5427927927928,Sensitive,1.67352997467301e-06
VWA8,-23.1096963366263,Sensitive,1.0353457679909e-21
VWA8,55.9115560082426,Sensitive,1.88464970308148e-17
DGKH,60.8465608465608,Sensitive,9.77875733413941e-06
NUFIP1,-60.2171131772421,Sensitive,1.73268245422339e-27
GTF2F2,12.8709430568977,Sensitive,1.49786127862805e-10
SLC25A30,-19.7219870764503,Sensitive,2.48587851365095e-27
ESD,24.0694934087886,Sensitive,1.28332726542236e-65
ARHGEF16,29.3237760549556,Sensitive,3.45170261932776e-08
ITM2B,10.6465201264725,Sensitive,1.57707874881993e-08
CDADC1,57.3802681992337,Sensitive,1.71292905821849e-08
PHF11,44.6320484884266,Sensitive,2.4467813555992e-16
RNASEH2B,24.97155896627,Sensitive,3.16222549959438e-30
INTS6,-31.490151882788,Sensitive,8.68494266062063e-69
WDFY2,-14.1985456796053,Sensitive,1.58688577303448e-09
NEK3,-22.0211316849972,Sensitive,2.58037177897549e-08
NEK3,-39.6332793312614,Sensitive,3.11651235383396e-21
ZMYM4,-14.8977697430578,Sensitive,2.76493850247174e-40
TIMM23,-26.3594377769165,Sensitive,2.2974162548004e-170
CLSPN,-49.4329397310115,Sensitive,2.13583326520799e-56
AGO4,-10.0849713349713,Resistant,1.52616979155028e-05
AGO4,-19.8442896631857,Sensitive,2.25900813520561e-06
AGO1,17.4431320712577,Sensitive,4.30809522624959e-11
DIAPH3,40.474249516854,Sensitive,1.00913029794982e-13
ADPRS,-18.6558686998636,Sensitive,1.36990212905335e-43
NCOA4,-15.929762395839,Sensitive,4.55308449827158e-70
STK40,9.53909425525146,Resistant,0.0043313147222177
TBC1D4,48.4346189038487,Sensitive,8.38749908164529e-57
TBC1D4,13.9429713101614,Sensitive,1.86967507448517e-06
MYCBP2,59.1046318078895,Sensitive,4.96610127217385e-24
MYCBP2,-9.62636832631407,Resistant,4.02154167515818e-09
MANEAL,31.8440355873742,Sensitive,5.42204293647925e-13
MTF1,13.2576065959604,Sensitive,4.97201330318701e-07
INPP5B,9.76432464280454,Resistant,0.000491394309924598
FHL3,-17.912651538958,Sensitive,0.000421465080540995
DFFB,59.6687096222137,Sensitive,8.73361569830191e-20
MACF1,-13.9769427807705,Sensitive,6.08619644300962e-13
TGDS,37.6139163328936,Sensitive,2.74262206255617e-22
GPR180,-10.1075227478684,Resistant,0.000167563517662148
ABCC4,-12.052553218778,Sensitive,3.41658218583246e-20
ABCC4,31.6042782686734,Sensitive,1.9226335363042e-14
UGGT2,39.1569650769218,Sensitive,3.42740738311464e-16
HEYL,43.505227715754,Sensitive,8.19571320451125e-05
CTPS1,17.2487722357109,Sensitive,5.92648887565543e-20
TECPR2,68.6050163772603,Sensitive,9.00237935519462e-16
INF2,-15.0097937691255,Sensitive,3.11320095853995e-35
CLBA1,37.7664951413347,Sensitive,2.28068851681349e-07
BRF1,25.5496757225108,Sensitive,7.0052411822016e-12
TTC5,-11.818037575488,Sensitive,3.88095491178373e-27
TTC5,29.0315121071018,Sensitive,1.96298368372921e-16
PARP2,12.7505038380088,Sensitive,1.79501522976662e-07
PARP2,-9.78413496050793,Resistant,1.57723286900094e-30
TEP1,-52.3884308192115,Sensitive,2.02073671191026e-13
TEP1,-17.450603628388,Sensitive,1.62387639223513e-12
ERCC6,-37.7265498409522,Sensitive,2.06653225987194e-37
CHD8,-11.9874688623029,Sensitive,1.09235147988831e-23
OGDHL,-47.932684213217,Sensitive,2.75888598316729e-09
RAB2B,33.6031110698227,Sensitive,1.88502201617065e-15
OGDHL,52.3526393091611,Sensitive,1.48159824324193e-16
AP1G2,-26.159281251239,Sensitive,1.04187206205868e-44
AP1G2,-67.4405442648665,Sensitive,5.6362210925407e-113
DHRS2,38.8506411762226,Sensitive,3.49655434614752e-07
MDP1,-13.7328487877561,Sensitive,9.38235765716755e-27
SCFD1,43.4761428085726,Sensitive,3.55129035981054e-20
EAPP,33.0811066989825,Sensitive,4.4714649469887e-25
PPP2R3C,-14.6353715544183,Sensitive,3.55593140334622e-13
RALGAPA1,-11.5484026360957,Sensitive,3.31661788831244e-06
RALGAPA1,7.9635139358788,Resistant,0.728504919690623
RALGAPA1,-12.0269223567063,Sensitive,3.20417107954999e-14
MIPOL1,-13.163003000008,Sensitive,4.9246278673379e-11
SEC23A,21.0264110463589,Sensitive,3.9880218756445e-14
GEMIN2,13.2962363313214,Sensitive,0.0034934887152179
GEMIN2,11.7002851211054,Sensitive,0.0015312822708123
PNN,29.4465969954524,Sensitive,2.92789192507762e-30
SLC6A9,-21.1419122179176,Sensitive,5.32345109441054e-11
DMAP1,-14.4856525326355,Sensitive,3.42908912657912e-24
PRPF39,17.97836131016,Sensitive,0.0020508054563114
FANCM,-11.5228370759168,Sensitive,2.60858331833319e-06
FANCM,28.8574763399685,Sensitive,0.0041651951501166
NEMF,-10.9265748624634,Sensitive,9.85313379556297e-24
HECTD3,-32.5552319471589,Sensitive,4.51726168923564e-54
SOS2,-12.8754618818833,Sensitive,7.54181636141493e-12
SOS2,24.2532467532468,Sensitive,2.16295812769815e-06
L2HGDH,21.2074312196711,Sensitive,0.0047944400841649
ZSWIM5,92.5,Sensitive,1.41522801760986e-09
NET1,-9.58607455455461,Resistant,3.27719490655837e-38
TXNDC16,-10.4111842105263,Resistant,0.0403798840910764
CDKN3,10.5895666413175,Sensitive,6.9168328132316e-10
CGRRF1,36.4101300429447,Sensitive,1.82625924064355e-05
TASOR2,30.7144811071271,Sensitive,6.33796358738105e-19
TASOR2,-13.1123793430801,Sensitive,3.13400940269766e-12
ARID4A,-13.3065118258856,Sensitive,7.45020875647288e-06
DAAM1,-22.5758320799105,Sensitive,7.9831054354293e-13
CISD1,12.9867574038391,Sensitive,4.1028264642141e-07
CISD1,10.6536968673768,Sensitive,2.49154001400007e-07
UBE2D1,-13.9253851305123,Sensitive,2.34245773739509e-26
MNAT1,10.2640777640291,Resistant,2.70636818122109e-15
POMGNT1,-30.526555879252,Sensitive,1.27471724486842e-07
NSUN4,10.1680079957203,Resistant,6.13279660978458e-05
FAAH,-17.8596669606063,Sensitive,5.14638771270578e-13
MTHFD1,16.0459817591636,Sensitive,2.37063337439242e-44
MTHFD1,-10.2449228368085,Resistant,2.83981246780906e-86
MTHFD1,16.2470576101064,Sensitive,3.46104765140055e-20
MKNK1,-16.7443132169769,Sensitive,8.00173723260438e-05
ATPAF1,51.0885606972613,Sensitive,1.05384541054146e-59
ARG2,-38.9055472263868,Sensitive,1.21971071634775e-18
SIPA1L1,56.6178266178266,Sensitive,3.34665467494009e-14
STIL,21.2320118492845,Sensitive,7.20748393605104e-08
DCAF4,40.4025750302733,Sensitive,2.54999739847597e-19
ZFYVE1,-11.1469167059449,Sensitive,4.94556040417286e-05
ZFYVE1,32.7505271114294,Sensitive,1.7826315040519e-06
RBM25,58.2362376125151,Sensitive,1.67102866937705e-35
PAPLN,-16.0805860805861,Sensitive,1.41959824353575e-05
MIDEAS,21.2772235042155,Sensitive,1.66926274569701e-09
COQ6,-18.4664695930477,Sensitive,4.26749840141604e-42
ENTPD5,-28.20787913559,Sensitive,1.24580500737289e-15
ENTPD5,50.7651985528232,Sensitive,9.21675565563947e-05
ABCD4,-10.3919830419452,Resistant,6.84593104561636e-14
MLH3,19.9723033421406,Sensitive,2.24280331533659e-05
PFKFB3,14.1233859789847,Sensitive,4.78225653324667e-09
TTLL5,23.1017720990407,Sensitive,5.1001271418946e-06
TTLL5,18.3617154251298,Sensitive,0.00044562609291549
TGFB3,75.554152637486,Sensitive,0.000858188069168353
RTKN2,-17.9785846452513,Sensitive,4.59230522634272e-05
POMT2,-27.3635974435286,Sensitive,1.50295037581376e-19
VIPAS39,11.7521240987572,Sensitive,0.0106730192101756
GTF2A1,13.5983460471497,Sensitive,4.77984197429582e-06
SPATA6,-10.0392444697175,Resistant,0.0131373002985392
EFCAB11,-9.57509919890823,Resistant,2.46348050210935e-28
TDP1,-28.8999685968485,Sensitive,4.93696752466143e-61
TDP1,40.5628208854015,Sensitive,5.06833403419295e-09
TTC7B,16.8908901607252,Sensitive,0.000128225878252326
RPS6KA5,27.9844264749925,Sensitive,1.01627782978525e-13
TRIP11,29.3316287891333,Sensitive,0.0079481737352241
BTBD7,44.5774903842203,Sensitive,1.12941763098445e-22
PPP4R4,-38.0871943371943,Sensitive,5.22880041538168e-07
DICER1,-17.8132410158246,Sensitive,4.9523336787007e-15
PAPOLA,-22.5994230465938,Sensitive,5.9930021484659e-191
VRK1,-47.4622864381504,Sensitive,5.37244498462277e-74
SETD3,-15.8371098631676,Sensitive,1.12180781508875e-17
LRRK1,18.7779479092869,Sensitive,0.0042206302922246
PCSK6,59.6240179573513,Sensitive,5.02676366440346e-10
TARS3,-26.886554742286,Sensitive,2.32956931326376e-14
TARS3,-9.87660851710789,Resistant,3.70734188759531e-07
BTF3L4,-4.99522226392634,Resistant,0.0026060424421724
TUBGCP5,-24.2803442046199,Sensitive,7.14576816699269e-21
ZFYVE9,-38.7843516919509,Sensitive,7.80939934492236e-35
ORC1,56.5626826177557,Sensitive,7.52726468140096e-21
ORC1,9.52456573785737,Resistant,9.00095674825034e-05
TUT4,12.1841691992943,Sensitive,1.00898094147239e-05
CHRNA7,34.8802531087512,Sensitive,6.74212431595971e-05
LRP8,20.6127941427397,Sensitive,6.49076326116387e-07
DNA2,20.3645457680655,Sensitive,4.60277627516664e-07
AQR,-26.1574927426623,Sensitive,9.26905297592972e-35
CDIN1,-34.5149608490168,Sensitive,1.42390705668487e-37
CDIN1,27.7159886118724,Sensitive,4.24026073639629e-05
MEIS2,-16.0862668678233,Sensitive,2.55717014877292e-10
RASGRP1,-42.5909090909091,Sensitive,5.9555994933285e-05
BUB1B,31.9552377664332,Sensitive,3.21606256635732e-59
BUB1B,-30.0940686960613,Sensitive,2.23347692431994e-74
RPUSD2,26.0595660499564,Sensitive,1.86918861511976e-12
KNL1,-12.628615232384,Sensitive,8.92027503931949e-39
LTK,-13.0896482761619,Sensitive,0.0012997358243427
MAPKBP1,-32.9119154873658,Sensitive,4.7218038118095e-24
VPS39,50.6131636099425,Sensitive,3.15061729527195e-22
SSBP3,-11.196321669785,Sensitive,6.13047802001237e-46
GANC,-17.0528531925591,Sensitive,3.11235802468391e-05
ZNF106,38.1563485682479,Sensitive,0.0054903438012413
STARD9,-12.7143060904293,Sensitive,0.0013982360974366
SSBP3,13.193592622805,Sensitive,3.5861264812431e-08
TTBK2,48.194534223946,Sensitive,0.0282624374943192
CCNDBP1,-43.4062831307481,Sensitive,3.26152163143292e-123
TP53BP1,50.3254112711703,Sensitive,5.25384861209585e-14
DUOX1,-31.3131313131313,Sensitive,1.88264254937156e-10
DUOX1,36.6096453176236,Sensitive,0.000962490036990479
DUT,15.1860712118356,Sensitive,7.74982775786525e-29
AP4E1,14.4256406392082,Sensitive,0.0020904754782136
USP24,-13.0433772015505,Sensitive,1.54194926801383e-34
GNB5,29.4561273357621,Sensitive,3.21526008957868e-22
MYO5C,-25.5849979017171,Sensitive,1.75721390456836e-38
FAM214A,-25.5077231121282,Sensitive,4.48976839886285e-05
PIGB,7.08224884850273,Resistant,0.652859499117529
PIGB,13.4780292166166,Sensitive,0.000330048093750026
DNAAF4,-13.4675332533361,Sensitive,0.0396098291004938
NEDD4,19.6235600086691,Sensitive,9.14181986182224e-07
NEDD4,11.2170371581127,Sensitive,0.000929344996781461
NEDD4,8.73188130814948,Resistant,0.0298076716362953
ZNF280D,-10.6431681333951,Sensitive,5.76422140887307e-13
ZNF280D,-19.0285980196299,Sensitive,5.46959584449085e-10
TCF12,14.5038464513747,Sensitive,5.02800080141538e-05
SLTM,-58.993142047115,Sensitive,1.18735595259621e-40
RNF111,19.541888345038,Sensitive,7.25859745859284e-06
MYO1E,11.7522540920239,Sensitive,9.41151239883377e-09
MYO1E,14.8725651858625,Sensitive,1.10135766768793e-18
VPS13C,-10.4267157991819,Resistant,1.76825541584509e-05
VPS13C,-10.3471051252315,Resistant,2.4981280574359e-13
TRIP4,-16.4748037206787,Sensitive,9.66402747672905e-18
ZNF609,10.7687003184634,Sensitive,8.73397447962424e-06
PIF1,-15.7622641488473,Sensitive,2.8557144882984e-12
ANKDD1A,28.6101355382631,Sensitive,3.18507409176094e-06
INTS14,-13.9940455160071,Sensitive,1.85403065995223e-58
INTS14,27.0773364873838,Sensitive,1.59158528338952e-31
ADAMTS14,5.24363209756443,Resistant,0.000590083086385911
MAP2K5,25.6741017005094,Sensitive,1.16646212398033e-12
PIAS1,10.6510713642141,Sensitive,0.000135894290831925
PIAS1,-12.0569052266107,Sensitive,4.49298322906487e-20
KIF23,27.1309190541514,Sensitive,2.86565078767295e-15
KIF23,3.50474743266243,Resistant,1.46643332549482e-07
LRRC49,42.3177281248417,Sensitive,0.0023929363330742
SGPL1,16.0398210406577,Sensitive,6.91251032590201e-16
SLC29A3,-12.1580446843605,Sensitive,0.0023436770331729
MPI,-2.06629256863206,Resistant,0.587395706292008
TBC1D2B,20.6914569211224,Sensitive,9.0510960835542e-09
SUFU,12.3728719363925,Sensitive,0.0170843163885896
FAH,76.5997193452597,Sensitive,2.03315778843746e-29
FAH,-23.3790902868653,Sensitive,6.91699742287798e-22
DNAJB12,16.6553602709178,Sensitive,1.21214308108899e-17
WDR73,37.7143605671744,Sensitive,5.67244253378331e-13
WDR73,20.647214317658,Sensitive,3.7759657883425e-06
AKAP13,18.0948839485425,Sensitive,0.00029034083315384
AKAP13,10.5216995569871,Sensitive,2.95223624553232e-06
ABHD2,16.1053196869991,Sensitive,1.87085689269113e-15
ABHD2,38.7359518016452,Sensitive,4.41123693804618e-12
TICRR,36.0038847580376,Sensitive,2.46077543356911e-09
TICRR,11.4048007803731,Sensitive,0.00016222101224118
FES,2.59664491742677,Resistant,0.0269651824513776
HOOK1,56.5697717892374,Sensitive,3.82450356875719e-21
LRRC28,-32.5344699111541,Sensitive,8.11842193477495e-18
LRRC28,-17.5947751794152,Sensitive,4.12954580791442e-07
TXNDC11,21.3061620458141,Sensitive,2.65865931953751e-09
ZC3H7A,-48.4364851231732,Sensitive,5.75388049122178e-62
UBE2I,12.9901351978365,Sensitive,4.96677215489756e-108
BAIAP3,-17.7078574016161,Sensitive,2.58513125365211e-06
TSR3,-11.7781284931063,Sensitive,1.07023921175223e-34
UNKL,10.9494550018287,Sensitive,0.0022693526198329
UNKL,18.6389316897791,Sensitive,0.0136101162639318
UNKL,26.4032264032264,Sensitive,1.99793966221163e-05
ERCC4,33.1169302293391,Sensitive,1.92622689534312e-09
NFIA,-8.60999331536539,Resistant,0.463786253246232
SUFU,67.1701409640126,Sensitive,9.30165599189631e-25
PARN,13.1880186009077,Sensitive,5.02551023052713e-26
PARN,-12.9320931740301,Sensitive,2.81236062748463e-51
TELO2,-20.4123898130855,Sensitive,7.21109929606533e-44
PDXDC1,-18.2395218756033,Sensitive,6.32890639772186e-52
RRN3,-14.6884398855133,Sensitive,9.25444036360304e-41
IFT140,41.148975435917,Sensitive,1.30331556627598e-22
MARF1,-25.4478871286835,Sensitive,2.27767096837167e-32
CRAMP1,18.6772110570993,Sensitive,1.7457695179914e-06
TM2D1,10.3475441082811,Resistant,0.0033868693780385
PATJ,-10.2290481670249,Resistant,3.93477340579779e-10
FAHD1,-0.67560449563846,Resistant,0.851966529308055
NOMO2,73.6369509043928,Sensitive,4.43777633952446e-10
TSC2,42.7774342060056,Sensitive,1.58180919082256e-32
REXO5,-56.9415460527484,Sensitive,2.24947516588477e-24
PKD1,-7.26168078093966,Resistant,0.0896506403891736
PKD1,14.4087920445135,Sensitive,0.000112932566317556
POLR3E,39.067694141096,Sensitive,7.49491190892007e-23
AP3M1,26.8786199118241,Sensitive,1.16547247020578e-26
COG7,43.4073035987578,Sensitive,6.93435745144177e-16
EARS2,35.6810112546867,Sensitive,4.29362461790547e-12
PALB2,-3.33226484259612,Resistant,0.42758200398814
TNRC6A,10.1855895972411,Resistant,0.0076545689285504
TNRC6A,12.6428895257525,Sensitive,3.48325904429716e-09
ARHGAP17,-34.0579280762061,Sensitive,2.95508722606788e-11
AMDHD2,-0.3495191194126,Resistant,1
KAT6B,-16.5474650886337,Sensitive,8.58999915766674e-09
IL4R,75.9589927516017,Sensitive,3.65085690464816e-50
IL4R,29.5125660164223,Sensitive,8.43260429042204e-09
IL4R,13.594722054987,Sensitive,0.000250649715721574
GTF3C1,13.0869966688885,Sensitive,1.2795143474964e-05
SRRM2,30.9507314771119,Sensitive,1.66835372970553e-61
KATNIP,46.6403619629426,Sensitive,1.49465815350767e-15
CLN3,53.3860179123759,Sensitive,1.84903564799783e-32
SGF29,23.6401878070086,Sensitive,0.0011938819265147
RABEP2,11.3746092145321,Sensitive,5.90251850543463e-05
LAT,-1.1738282905331,Resistant,0.323273198314871
WBP1L,13.3321034909553,Sensitive,1.13916293198624e-07
KIN,21.2472504607336,Sensitive,0.000275709945045639
DLG5,18.1531375729663,Sensitive,7.45859061750924e-15
KREMEN2,-10.224423976114,Resistant,0.0022745420099927
KREMEN2,4.87704039245342,Resistant,0.0208543987653482
MVP,25.1876881577942,Sensitive,6.35536115209481e-25
HIRIP3,-6.08541456550606,Resistant,0.0493906700055026
PRR14,-17.6206407898886,Sensitive,1.4517832118264e-52
POLR3A,10.5476718200128,Sensitive,1.96144606910489e-11
SETD1A,16.9314785513361,Sensitive,1.49051358479688e-06
HSD3B7,-20.6114793443536,Sensitive,8.3469658426774e-08
BCKDK,-24.7814501618214,Sensitive,7.81213346655648e-105
ZNF267,21.8697478991597,Sensitive,5.68657243067537e-08
CLUAP1,-9.85538467732291,Resistant,7.95087588349438e-11
EFCAB7,-27.8891959369932,Sensitive,9.19800384338174e-33
CORO7-PAM16,60.1327561327561,Sensitive,0.000433523796530976
CACHD1,-19.3793774891659,Sensitive,3.6329592927286e-08
ITFG1,-9.67351763681901,Resistant,8.19630393388304e-17
PLEKHG5,21.3206941198875,Sensitive,2.89741063390026e-06
PHKB,15.6717551114277,Sensitive,1.34108799444867e-10
RAVER2,27.0080427024315,Sensitive,1.68179713719259e-22
CNEP1R1,20.8618637998441,Sensitive,0.0018282686612508
HEATR3,-2.98860132149777,Resistant,0.321393528575441
CNNM2,36.0770143747278,Sensitive,7.4801030332898e-09
RAB11FIP3,38.4648953921191,Sensitive,3.05800814265304e-07
EEF2KMT,38.9488616220879,Sensitive,2.3515594354616e-19
CHD9,17.5627859124396,Sensitive,0.0018871125043716
CHD9,-11.2099505802654,Sensitive,4.48019614367417e-09
CHD9,21.0410481687508,Sensitive,0.00029164491597481
RPGRIP1L,47.0542635658915,Sensitive,3.24763488834844e-09
RPGRIP1L,-18.4814815195815,Sensitive,1.95926403613763e-11
RPGRIP1L,-16.1003522961789,Sensitive,7.46496148612675e-12
SNRNP25,42.9776085615317,Sensitive,1.78378599154513e-60
LPCAT2,-14.1478312035509,Sensitive,2.35876596437965e-08
KATNB1,-59.3452086965492,Sensitive,4.59315128070014e-41
PIGQ,-50.1572792612464,Sensitive,1.88995893974014e-37
MMP15,20.1375949970521,Sensitive,7.0465495252649e-21
THAP3,15.4362341453361,Sensitive,3.88891406212266e-07
WDR90,-17.853140869072,Sensitive,2.30539781482027e-07
TK2,57.9828286695923,Sensitive,2.62342479954307e-16
NAE1,-12.3521959370963,Sensitive,5.68374461017462e-70
NAE1,-15.6361316809019,Sensitive,1.35947247523124e-170
RHOT2,-18.9938426322548,Sensitive,6.76063323315274e-48
CES3,0.58803689789604,Resistant,0.543338553750464
CES3,33.412081255747,Sensitive,0.004954259379727
RANBP10,39.9968167075231,Sensitive,6.07946637978141e-29
RANBP10,18.5262505757764,Sensitive,2.27563118873765e-11
TSNAXIP1,-59.1245791245791,Sensitive,0.0053174988367209
CTRL,-9.541232761047,Resistant,0.0061770535055795
ESRP2,-36.8614510837599,Sensitive,1.68636639783007e-65
ESRP2,64.2674619996196,Sensitive,1.82851728834006e-38
PRMT7,-10.2752520498843,Resistant,6.43131215752266e-10
DNAI4,-20.7490519249426,Sensitive,0.0039566974601863
TANGO6,-23.0808895960284,Sensitive,3.43104520496177e-30
UTP4,-10.0405427400931,Resistant,8.90252085379281e-61
WWP2,21.411242010651,Sensitive,4.12276694528807e-09
SLC35D1,68.0713913108279,Sensitive,4.74041445064855e-09
PDPR,10.2298310943232,Resistant,2.54962170445887e-08
FCSK,3.75977043190249,Resistant,0.221197712096296
FCSK,47.8589156166476,Sensitive,0.0097241322727639
SLC35D1,-22.4084595959596,Sensitive,1.39589373163279e-08
SLC35D1,-11.6950314059909,Sensitive,0.0048011941918121
CALB2,-40.7274105450813,Sensitive,3.95772761174333e-21
PHLPP2,12.0083282355087,Sensitive,0.0064711059064524
AP1G1,-16.0647791431569,Sensitive,1.86272091179656e-29
DHODH,23.2592592592593,Sensitive,2.34786893006997e-05
SHLD2,10.0897665697788,Resistant,5.33055872982343e-06
MLKL,68.0903351730319,Sensitive,4.70557141848244e-21
CHTF18,-15.8351864518651,Sensitive,0.00048177658049796
PLCG2,10.7867162647148,Sensitive,8.22203605703831e-06
PLCG2,69.8481263494387,Sensitive,7.56849874605699e-48
MINPP1,24.9415799578843,Sensitive,7.43232327674277e-10
MBTPS1,10.9237798429938,Sensitive,2.83615108056282e-23
TAF1C,-12.397180963115,Sensitive,4.60801276193505e-26
PAPSS2,18.2299182299182,Sensitive,1.03320639793386e-07
MEAK7,20.8448239928527,Sensitive,7.30063956512048e-05
DEPDC1,22.2727672659951,Sensitive,1.3330836158166e-05
DEPDC1,1.21374975925347,Resistant,0.326324173268141
METTL22,20.6374866656397,Sensitive,9.1355215069792e-09
LMF1,34.0613969046463,Sensitive,3.18710967348399e-06
FAS,-29.7970713709213,Sensitive,3.30367907382797e-18
PIEZO1,-13.34810926095,Sensitive,0.0021404261781688
USP7,-11.4211488631173,Sensitive,2.16626249770153e-59
USP7,59.8531207928251,Sensitive,8.3461544902621e-156
KIF20B,23.316683403573,Sensitive,2.7933508696356e-07
HECTD2,-40.4903283850652,Sensitive,1.28700961419244e-11
HECTD2,-33.3403155983801,Sensitive,1.04636500456822e-05
MAP2K4,26.723558329547,Sensitive,7.19566976269291e-24
ARHGAP44,-9.59808315438258,Resistant,0.000139693902646238
PITPNA,10.1623024974516,Resistant,9.391312614025e-12
DOC2B,49.0920472328923,Sensitive,1.11008036219909e-12
PIGL,34.6260247778274,Sensitive,0.0184989997474841
MED9,19.4214255685531,Sensitive,0.000447946888976767
SMYD4,42.3712104572812,Sensitive,6.22041513801758e-06
TOM1L2,25.8113367558645,Sensitive,4.9067776904655e-06
IDE,-13.1704932770528,Sensitive,4.80660123081621e-45
GID4,-1.28738266506205,Resistant,0.361755762760175
SHMT1,28.3205275936765,Sensitive,3.57412649154145e-20
FAM83G,26.001941167687,Sensitive,2.06405486746987e-15
EXOC6,27.3747560182173,Sensitive,6.42719199783553e-12
TSR1,-61.7643436528616,Sensitive,2.26656601382219e-180
METTL16,10.0611519839024,Resistant,3.31156331594596e-05
CLUH,16.7158721513297,Sensitive,6.72924905490085e-14
SPAG5,-15.5069270786959,Sensitive,6.67979080283233e-28
TAF5,-38.4412265451671,Sensitive,3.65884279078534e-28
FLOT2,15.6814042916717,Sensitive,4.86057385321122e-08
MYO18A,-12.8348514022222,Sensitive,3.61907635053131e-11
MYO18A,-16.491793762999,Sensitive,6.46514037710682e-30
SSH2,70.7783578547698,Sensitive,3.34796180536476e-24
CPD,-22.4200252995387,Sensitive,1.30433445456386e-46
ATAD5,42.4395479778154,Sensitive,1.12714279570669e-07
RNF135,9.82203440855351,Resistant,0.0047362580136018
NF1,-1.03398950545071,Resistant,0.57959997329422
SLFN5,-19.9245719841236,Sensitive,1.95806887952052e-17
MRM1,10.5924820342731,Sensitive,3.85188631632388e-05
P2RX5,70.1061583648614,Sensitive,1.49512561542202e-22
AATF,-9.73195659152708,Resistant,2.38601206833696e-44
HNF1B,2.23710089758683,Resistant,0.763685722905184
HELLS,14.5672131226859,Sensitive,0.0019306563269368
ARHGAP23,1.92241763041117,Resistant,0.669668820883234
PIP4K2B,-3.45838359153223,Resistant,0.01237664163806
CWC25,21.8568541372069,Sensitive,0.000185105311965072
PGAP3,44.6817119603925,Sensitive,0.0012653521943107
GRB7,-27.0985915980414,Sensitive,3.69795765672638e-27
SMARCE1,13.0918364067291,Sensitive,2.36686208927806e-55
SMARCE1,-9.60732016439336,Resistant,4.92398687495031e-81
ZZEF1,23.1581252971627,Sensitive,0.000689201490874897
ZZEF1,0.38890730922457,Resistant,0.729894293374972
ANKFY1,13.6927544759097,Sensitive,4.47114596351045e-05
FKBP10,-10.7481951812961,Sensitive,2.39601438944895e-11
ANKFY1,13.1818352138083,Sensitive,1.21958090475815e-05
ATP6V0A1,-14.8633469628734,Sensitive,2.13674679047659e-23
CCNJ,15.2566436652832,Sensitive,0.000716398875151425
CNTNAP1,-40.8904196157735,Sensitive,5.46362816673381e-08
HROB,22.2597010832305,Sensitive,0.0059215606102768
FAM171A2,40.3523587609821,Sensitive,5.7900024929014e-23
EFTUD2,-9.6448150193204,Resistant,4.31646074012629e-64
PLEKHM1,11.0391735018601,Sensitive,2.1426713633101e-05
PELP1,12.132216410463,Sensitive,0.00064031162248496
OSBPL7,-17.8609920545404,Sensitive,5.73576286579969e-08
OSBPL7,-38.5403329065301,Sensitive,9.18241484211197e-20
PLD2,-21.1823632527933,Sensitive,5.00494861616576e-57
SKAP1,-11.4036555673584,Sensitive,0.000853679706159861
MINK1,22.4467586791259,Sensitive,6.9786001958728e-06
SPAG7,-13.4987731648489,Sensitive,2.74375099147462e-26
KAT7,28.3299716121321,Sensitive,2.08673379719462e-28
ITGA3,19.6508182664434,Sensitive,4.77738310646626e-90
TMEM92,-4.8549796181375,Resistant,0.0516811332270246
ACSF2,-2.73157078951024,Resistant,0.200743345948907
RSAD1,-12.3713113221316,Sensitive,1.55730072423272e-18
SPATA20,-20.7189450041486,Sensitive,6.60984363075609e-35
VPS53,21.761878240575,Sensitive,9.46705702438722e-08
NUP88,9.72252651967928,Resistant,3.01759096637649e-08
DHX33,-22.5229576470719,Sensitive,1.04459752597432e-41
DHX33,-20.007505685762,Sensitive,1.89408315144395e-15
ZFYVE27,-20.8311693824214,Sensitive,1.891463628256e-10
SCPEP1,12.0563803464122,Sensitive,1.77667040422977e-09
R3HCC1L,-3.6959621598233,Resistant,0.55165443392527
R3HCC1L,16.5429881406611,Sensitive,0.0138185361951374
TRIM37,11.3896736689847,Sensitive,0.000292040277802226
PYROXD2,41.1562491132384,Sensitive,0.00104789660321
DHX40,63.7096579746561,Sensitive,8.66159568773673e-118
PYROXD2,29.4546484468965,Sensitive,4.05980203626892e-07
BRIP1,13.6328466960916,Sensitive,8.97986420818456e-05
MED13,-17.5526075859328,Sensitive,2.37574859839973e-35
MED13,-16.8692206697036,Sensitive,8.37110357353114e-41
MRC2,-13.5112385112385,Sensitive,7.7773360558407e-05
MRC2,-26.7653792230379,Sensitive,4.95438720797889e-10
TANC2,-19.2386338534582,Sensitive,1.73287240391782e-25
TANC2,0.0411424131264937,Resistant,0.618248094186362
ACE,-62.3776223776224,Sensitive,7.01241671305886e-11
MAP3K3,2.55617427647179,Resistant,0.148264606279942
STRADA,32.1976841666384,Sensitive,3.77831347897641e-16
STRADA,-19.8550190307087,Sensitive,4.16351151839063e-15
ERN1,-20.1313884953418,Sensitive,7.72916416545916e-13
TEX2,-30.4648677964435,Sensitive,5.12247151037945e-21
POLG2,10.5666219801832,Sensitive,0.00010289198212323
KIAA0753,-5.43619953015613,Resistant,0.136993684873707
CEP112,22.5002828534526,Sensitive,0.0125867273730933
MED31,-51.5352164894306,Sensitive,4.04943068399196e-67
PSMD12,15.9167922085853,Sensitive,2.09288192447766e-48
TNK1,-10.5630052584161,Sensitive,1.7789851056422e-10
FGF11,-16.5307590562837,Sensitive,0.0107593583258327
HID1,-17.6276947845107,Sensitive,4.61058331416974e-31
CDR2L,14.5951208500114,Sensitive,1.09596058650296e-07
KCTD2,10.8579978504242,Sensitive,0.000421990024934613
GGA3,38.1183502342903,Sensitive,1.07787208846623e-19
TNFSF12,66.3307163440423,Sensitive,4.18844469219932e-45
LLGL2,-27.1570093492842,Sensitive,2.03089307790871e-29
RECQL5,78.8091669178152,Sensitive,6.41651750773268e-10
UNC13D,47.395674082628,Sensitive,4.1297778937682e-15
CDC14A,41.1936974112335,Sensitive,0.0062751623460135
FBF1,-11.0540436424416,Sensitive,2.08562909621901e-07
SRP68,39.5241795172797,Sensitive,1.39901400393601e-205
QRICH2,0.5147356489353,Resistant,0.558574716060592
ST6GALNAC2,40.9618664508269,Sensitive,4.47761847421373e-10
ST6GALNAC2,-15.9611312508907,Sensitive,1.96881676213257e-05
MFSD11,36.2578877861479,Sensitive,0.00016244357361549
MGAT5B,-38.5602185171151,Sensitive,0.0050461178421496
MGAT5B,21.1659626027442,Sensitive,0.000664376596847227
SEC14L1,14.7883423655471,Sensitive,2.88062502416484e-15
CYTH1,17.5606081142134,Sensitive,0.000733282783830597
UBE4B,-16.3163896247253,Sensitive,2.74725584326412e-46
UBE4B,59.1806722689076,Sensitive,1.88098198937254e-31
ENGASE,-16.6652347727709,Sensitive,8.0540576087368e-06
FUBP1,-12.7032916329826,Sensitive,1.16987912923195e-09
KIF1B,11.1385648349142,Sensitive,1.08145853079379e-06
RNF213,16.7534825870647,Sensitive,4.76248193010038e-08
RNF213,48.5010389499654,Sensitive,1.97072953037624e-38
PER3,-41.2364672364672,Sensitive,2.30799879524847e-06
SLC25A10,42.6175241881178,Sensitive,5.67453015574958e-16
ALYREF,15.6421736000537,Sensitive,3.4675071847944e-63
NOTUM,-12.7809788021056,Sensitive,3.91639209253513e-12
LRRC45,-25.1303677907862,Sensitive,1.54700231439351e-52
FASN,23.4494067968527,Sensitive,0
CCDC57,6.14062579153239,Resistant,0.000230043491835701
AGRN,4.509128157419,Resistant,0.0839429592526304
NARF,33.5973518252169,Sensitive,1.79594231878122e-06
PFAS,-2.32661820781215,Resistant,0.212123521719763
FN3K,70.8027450020538,Sensitive,9.63291240576228e-16
TBCD,10.5095531301013,Sensitive,1.03624334428549e-10
MYH10,-16.7229606497308,Sensitive,4.69910812633458e-28
USP43,-12.7769841269841,Sensitive,7.59906529147347e-05
STN1,26.4855628660373,Sensitive,3.95320143937136e-12
SLC25A24,46.8387792651251,Sensitive,4.73773443810089e-48
SLC25A24,17.6414248343686,Sensitive,5.4383821239177e-16
IMPA2,17.4360801382473,Sensitive,1.37486172610345e-06
SPIRE1,-10.8339119514138,Sensitive,3.10783296631261e-07
SEH1L,23.2687014944737,Sensitive,7.2791219174383e-09
ROCK1,12.6596119929453,Sensitive,7.54181652769777e-05
MIB1,-22.118720918031,Sensitive,9.49646181738255e-46
GPSM2,-13.9473528738115,Sensitive,2.91413253723076e-18
RIOK3,-13.825810118608,Sensitive,1.21357113210852e-21
RMC1,23.0805152415924,Sensitive,1.37075143778344e-20
CLCC1,36.4042086124985,Sensitive,1.2970819073938e-20
METTL4,49.4189385493733,Sensitive,3.6862284719699e-05
NDC80,67.65885030227,Sensitive,2.11527950947497e-79
THOC1,30.2682449857221,Sensitive,0.000126855306639804
SMCHD1,-17.8983595188937,Sensitive,1.61797126485794e-39
SMCHD1,-11.0221337696914,Sensitive,6.42663161495291e-32
LPIN2,-16.7602090325471,Sensitive,2.2010187089422e-07
DSC3,-16.8571508991275,Sensitive,0.0273574081255035
DSC2,-30.069567204521,Sensitive,5.71603063851507e-11
B4GALT6,-4.94768059985451,Resistant,0.285524320231636
RNF125,-9.51343921380419,Resistant,9.01912874382937e-11
KIAA1328,-30.2280815844889,Sensitive,0.047273480594312
PIK3C3,20.7581702296439,Sensitive,5.27866392642521e-15
PIK3C3,-12.4742840918249,Sensitive,7.90588781551966e-13
EPG5,-20.9737851446337,Sensitive,9.06643549561109e-11
EPG5,26.3391436185741,Sensitive,2.04037181833994e-05
PIAS2,5.9759188480616,Resistant,0.000556492983944306
DYM,15.1693811867051,Sensitive,3.89768034706267e-10
ATXN7L2,68.4988660336061,Sensitive,8.83483946917963e-13
MYO5B,10.3787697245641,Resistant,0.000156063257023744
CXXC1,19.4990861571566,Sensitive,3.48853544282071e-10
C1orf52,41.1455417569174,Sensitive,1.38203287290702e-26
POLI,11.4583146430669,Sensitive,0.0142521747104108
ATP8B1,-28.6703468441218,Sensitive,1.77961225687529e-23
GSTM4,-20.6641643293186,Sensitive,1.14414093544197e-10
RELCH,-11.3521373263814,Sensitive,2.52042217972357e-18
SERPINB8,-20.8092397223564,Sensitive,2.61903580946339e-09
AHCYL1,-22.7690103252146,Sensitive,3.61041511117745e-36
RTTN,21.059667790685,Sensitive,0.000106669480754031
RTTN,-4.87668446065798,Resistant,0.0781052471806174
RTTN,16.8010812352313,Sensitive,0.000273196928673895
TIMM21,18.7319726078834,Sensitive,8.68816920101325e-06
STRIP1,-14.1309523809524,Sensitive,1.11744917238143e-15
ZNF516,-6.31900294463179,Resistant,0.0482177445849169
ATP9B,-24.9477110211106,Sensitive,8.04684643209874e-12
PTPRM,-14.4081336238199,Sensitive,1.40483122926761e-06
RAB12,33.0353496102354,Sensitive,2.62381531431973e-36
MTCL1,29.503983860021,Sensitive,0.0066506705037024
KYAT3,-53.7857365824488,Sensitive,3.63042065522441e-09
GBP3,-36.3084227401652,Sensitive,0.0138930086032139
ANKRD12,-14.4599811178846,Sensitive,6.49133894235523e-10
SHFL,27.194647494372,Sensitive,0.0051986262938735
CNN2,17.9826478170011,Sensitive,7.82143692061677e-62
RAVER1,39.3279701429623,Sensitive,1.83335229679201e-36
KCNC4,24.6313036556939,Sensitive,0.0493696768182822
ABCA7,-23.1503676314336,Sensitive,1.20533364688958e-16
PDE4A,10.0723563038012,Resistant,6.00807227296058e-05
ABCA7,-5.74464836124772,Resistant,0.0546089059872577
ILF3,-16.4112534870538,Sensitive,1.27880398683489e-160
ILF3,-11.0609065511041,Sensitive,1.01424323196055e-11
BIRC2,25.7719612450624,Sensitive,1.74536355142895e-14
QTRT1,-39.0070354087863,Sensitive,1.0115206338879e-30
DOCK6,13.0376297129567,Sensitive,6.77778776308534e-10
ENSG00000267179,-4.80217643469163,Resistant,0.313210108464943
DCUN1D5,-13.7965171636348,Sensitive,5.15952645659721e-29
FBXW9,-13.4650803253344,Sensitive,0.001004713815611
MAST1,14.5233567771177,Sensitive,0.029663313259723
ADGRL1,-50.9544433555242,Sensitive,4.70358821070402e-111
ADGRE5,-9.72893281967174,Resistant,7.23288530979725e-71
GIPC1,-28.1573153938155,Sensitive,5.6250847832291e-213
ZNF333,-5.46094976644408,Resistant,0.215690064565915
PCSK4,-45.773174136446,Sensitive,0.0016735516023058
PCSK4,-18.2818753573471,Sensitive,0.000176881864498891
SYDE1,-14.9522499571126,Sensitive,8.53905747756286e-07
AKAP8L,11.6793806199737,Sensitive,1.37301454311733e-08
WIZ,20.8641975308642,Sensitive,1.43425020548708e-05
CYP4F11,-22.3347669345622,Sensitive,2.17306970960533e-36
CYP4F11,-44.7543916549681,Sensitive,4.38744711917603e-50
AP1M1,12.1774437279108,Sensitive,0.000361521579177477
NWD1,2.49524103513917,Resistant,0.86958805680841
SIN3B,18.8189161094076,Sensitive,2.39180687810194e-08
OCEL1,7.9928353482734,Resistant,1.11883112439212e-05
SLC27A1,-10.2938341003531,Resistant,9.27789190431698e-08
UNC13A,67.2644399383459,Sensitive,1.45131304718551e-20
CFAP43,-19.7619047619048,Sensitive,0.0054917123414045
PIK3R2,-24.820636876205,Sensitive,8.15645491413941e-12
REXO1,31.666194371263,Sensitive,6.08568935282354e-08
PGPEP1,55.1900178051959,Sensitive,1.35394027326075e-17
PGPEP1,22.0405076984024,Sensitive,0.0072873509451441
SSBP4,4.38565269505271,Resistant,1.10692555899049e-05
ELL,11.5065606924471,Sensitive,5.7990332027726e-06
CRLF1,-17.7589584005205,Sensitive,1.16796294709419e-47
UPF1,13.7734280659658,Sensitive,2.16931633602651e-07
CWF19L2,-23.3241060525916,Sensitive,8.38840233297225e-17
SCAMP4,19.6547878998277,Sensitive,4.78079912159072e-14
ELMOD1,-40.3984903984904,Sensitive,0.0026097873441833
CTR9,-18.9879157975604,Sensitive,1.03880832441106e-80
GMIP,-16.1914557264484,Sensitive,1.53725919625001e-12
CFAP43,-15.7364008279521,Sensitive,0.0094141320341066
BTBD8,-29.9469307364044,Sensitive,0.000598612484228998
ZNF708,38.6518959435626,Sensitive,4.70567013901643e-05
ZNF708,8.75112790435372,Resistant,0.816955657125826
EVI5,35.4401493076192,Sensitive,2.01856641195226e-06
TLE6,-40.1742682759506,Sensitive,1.54969781041358e-21
ACAT1,-15.7753406894338,Sensitive,5.78268524522676e-90
ACAT1,-22.3073609297645,Sensitive,6.56620716278791e-51
MIER2,18.8591107474086,Sensitive,3.69090636604506e-06
TMED5,23.5751340353406,Sensitive,1.23753182140191e-10
CCDC18,-29.8124853037261,Sensitive,0.000107602146384499
DPY19L3,31.7660527773382,Sensitive,3.55425490227514e-07
DPY19L3,11.8111333710039,Sensitive,0.0236152638909883
ANKRD27,12.4709350649253,Sensitive,1.13053716529578e-10
ANKRD27,-7.06275962203449,Resistant,9.99740483259082e-05
LRP3,-18.1995907009967,Sensitive,9.3370087110288e-52
PEPD,26.0754563422858,Sensitive,1.10897471412808e-13
ATM,-12.7006794056291,Sensitive,1.18368262925253e-07
ATM,-11.5222935399,Sensitive,4.78730441010534e-09
NFIC,12.7593047752463,Sensitive,1.78256412910413e-07
GRAMD1A,-10.4440223660189,Resistant,1.31475058441024e-27
CD22,-29.4428994211603,Sensitive,3.71682603068179e-06
HAUS5,26.5651276715241,Sensitive,1.21305931890946e-10
HAUS5,-14.7178290754078,Sensitive,3.10328239098006e-29
CACTIN,21.3874599269366,Sensitive,1.09276138255422e-13
TJP3,-11.8981302801721,Sensitive,6.90604503595341e-16
RINL,-10.0328700879747,Resistant,1.35508584998348e-16
SIRT2,13.5947506318856,Sensitive,0.0040976101861807
ZC3H12C,18.0454442985771,Sensitive,0.000310334084465305
SAMD4B,23.6559137445506,Sensitive,1.79780012767272e-36
DAPK3,18.1109034421253,Sensitive,8.56778803838205e-12
ZNF780A,32.6451544053961,Sensitive,0.0048636200134368
AXL,11.7185856895228,Sensitive,3.43113141961895e-13
HNRNPUL1,11.965024380891,Sensitive,7.25387054434943e-27
DMAC2,-0.15783561822782,Resistant,0.691268545953242
CEPT1,12.5994327327931,Sensitive,0.0023476920025695
LIPE,38.9515455304929,Sensitive,2.72968141440567e-10
PHLDB3,-12.6235735945094,Sensitive,0.0014792670361491
PPP2R1B,-27.0327599839113,Sensitive,5.42480618096155e-14
PLAUR,20.4779447348045,Sensitive,4.65203813183389e-47
ZNF283,24.2427727934974,Sensitive,0.0035129887126313
UBXN6,-24.2745933306684,Sensitive,1.79725935616455e-150
BCAM,11.6634858418549,Sensitive,6.5360588168772e-11
ENSG00000258529,-4.04231235923104,Resistant,0.966944532959621
C11orf1,-6.36813365869194,Resistant,6.61143800730411e-07
RTN2,-45.888093184374,Sensitive,1.60352122203826e-69
SIX5,-12.2932795391974,Sensitive,0.000345774887663544
DMPK,-14.420604312268,Sensitive,0.0046123587301748
MYPOP,43.3292191916909,Sensitive,2.29671765926329e-09
NPAS1,29.9639269112953,Sensitive,0.002055636652218
PLA2G4C,28.9835164835165,Sensitive,0.0137635746977236
PLA2G4C,69.6713975194988,Sensitive,4.99784832054532e-06
LIG1,27.2026004239228,Sensitive,4.94133661261116e-29
LIG1,14.1073210030493,Sensitive,2.69952744847583e-15
CARD8,1.40205559131565,Resistant,0.699419915500752
GRIN2D,12.3505599452932,Sensitive,2.55807673232347e-07
SLC44A3,33.4115612789383,Sensitive,9.87049078051547e-06
PLEKHA4,-31.314248620643,Sensitive,6.29662501685181e-06
PLEKHA4,-36.5793484719316,Sensitive,3.73277686501104e-11
NUCB1,26.3452163372226,Sensitive,2.02347824725916e-14
DHDH,-24.5121223173363,Sensitive,1.18854794450526e-06
TTC12,36.4131937245145,Sensitive,1.63314243799083e-09
SNRNP70,18.7741856356704,Sensitive,8.24821747986977e-68
LIN7B,-13.29854754938,Sensitive,0.000745063864936267
TTC12,-27.9261634205035,Sensitive,2.96552638977108e-07
UHRF1,35.6183839414414,Sensitive,4.72478508595688e-42
POLD1,-19.7159709174156,Sensitive,1.52813734758613e-75
USP28,15.5185566175665,Sensitive,3.48547620913874e-07
ZNF616,48.6833676292009,Sensitive,1.5580750513927e-07
PPP2R1A,51.9701313434255,Sensitive,2.70406040741689e-183
ZNF83,-5.12557360227611,Resistant,0.946636545301207
ZNF600,0.87112134683406,Resistant,0.900065960914858
WDR77,-10.5057182897711,Sensitive,5.74701243537092e-09
ZNF816,50.9858387799564,Sensitive,0.000322204832958843
PRPF31,-16.8794041848084,Sensitive,2.13350848218026e-83
NLRP2,43.0270122587001,Sensitive,1.35939545621111e-51
BRSK1,-23.1642399338635,Sensitive,2.02422851974113e-10
KMT5C,-20.3626842626152,Sensitive,0.000348767324885582
KMT5C,-10.6954520072095,Sensitive,0.0140248718243779
FIZ1,5.13718771992347,Resistant,0.492905638046121
SAFB,11.3328715074417,Sensitive,0.000140353829522397
SIK3,30.5574990980748,Sensitive,6.58843795969834e-23
SLC27A5,-4.96964513324214,Resistant,0.0154787000317042
KLHL17,-19.8193841555387,Sensitive,0.0099930021739852
ZNF557,46.0887709509877,Sensitive,3.56204817479436e-17
MAP2K7,-16.2435312757789,Sensitive,1.16963920081329e-29
HNRNPM,-43.0672765306107,Sensitive,4.69222211008012e-73
ZNF558,34.4690860215054,Sensitive,8.10217354948024e-10
ZNF699,43.3687223523289,Sensitive,1.14164622789616e-10
ZNF266,-21.610776037771,Sensitive,0.0105516804143798
FRRS1,-15.7622748447816,Sensitive,6.61082479794121e-11
BTBD3,-0.18080928179509,Resistant,0.963484939247124
ESF1,-12.7023543948518,Sensitive,1.00681789668456e-08
SNX5,-11.2205176906491,Sensitive,7.21630711235835e-140
KAT14,13.3295848353029,Sensitive,1.41167420787374e-07
DTD1,17.85899920515,Sensitive,4.06428617534764e-05
SIRPA,10.017672636105,Resistant,0.0090372324382926
RALGAPA2,-10.3739574926016,Resistant,5.16060781714889e-06
KIZ,30.8938027712136,Sensitive,2.07271558889304e-05
KIZ,30.4082687338501,Sensitive,0.0012315537025267
GZF1,-20.4793976116494,Sensitive,0.000963886586662453
SNRPB,55.7168152360434,Sensitive,0
PTPRA,29.2500577234479,Sensitive,6.89400487661498e-32
POFUT1,-14.5542700899634,Sensitive,9.34152229512032e-13
IFT46,-11.9580063588048,Sensitive,1.87103697814386e-14
DNAAF9,-15.3424825765251,Sensitive,0.0049214781401367
CDK5RAP1,67.1141727908955,Sensitive,7.15211773349733e-90
PXMP4,2.44921231588382,Resistant,0.240272275123396
ZNF341,23.6639265506566,Sensitive,1.83677997202037e-05
DDX6,10.7230787877486,Sensitive,1.74976782118443e-23
CEP250,20.9568134568135,Sensitive,0.0230571444211147
RBL1,-15.8661206338548,Sensitive,1.10197360446376e-08
SRC,17.4844300203899,Sensitive,1.9507771474987e-21
SRC,46.128751631144,Sensitive,2.37470616291317e-13
CTNNBL1,43.5905911092015,Sensitive,9.80272895686284e-26
CTNNBL1,13.0947712418301,Sensitive,1.13845516267288e-06
PLCG1,-11.1798254655397,Sensitive,1.20205089831032e-09
L3MBTL1,9.18178636125589,Resistant,0.586214308314627
L3MBTL1,-4.7008547008547,Resistant,0.96752253583456
SERINC3,37.1400450916724,Sensitive,8.1943858541054e-17
TOMM34,56.4073889690145,Sensitive,0.000864658771465069
PCIF1,16.2253523711636,Sensitive,4.20609657259686e-06
ZNF335,25.3318061208142,Sensitive,2.06328791499158e-05
ELMO2,-19.4286766404442,Sensitive,1.5712604970512e-06
ZMYND8,-18.8882053556819,Sensitive,6.25475419026686e-23
ZMYND8,19.8853740862712,Sensitive,2.14814008254494e-06
SLC23A2,53.3796831752321,Sensitive,7.36146849413814e-13
PEDS1,20.4366168490912,Sensitive,4.71325643199478e-06
NLRX1,-3.40194908961211,Resistant,0.141967927951562
ATP9A,-35.7366017842594,Sensitive,2.0501550648038e-44
ATP9A,14.0494490142873,Sensitive,1.58507713788169e-09
GPCPD1,26.5422404077866,Sensitive,4.53264959800082e-07
MCM8,59.8084687783534,Sensitive,5.2840898142925e-27
LAMA5,-13.9268834922573,Sensitive,1.90741830163666e-12
LAMA5,-8.25077411598601,Resistant,0.0669173931548962
RTEL1,27.2642570436415,Sensitive,0.0018995569155427
DNAJC5,37.0778271981773,Sensitive,1.87144426251847e-17
PLCB1,-19.7217445344366,Sensitive,7.88085068550398e-06
PLCB4,35.8619811560988,Sensitive,0.0209677091602835
PLCB4,-26.4681546791638,Sensitive,5.7917248395231e-08
TBC1D8,28.0324855899979,Sensitive,3.73881835138378e-14
RNF149,-36.1500971811223,Sensitive,2.76823046349858e-90
IL1R1,-25.6685906685907,Sensitive,9.38695732215691e-09
MFSD9,4.29094345860817,Resistant,0.683088245754477
C2orf49,15.8927639437555,Sensitive,7.13936507145017e-05
NCK2,5.31090239385963,Resistant,0.108218703154096
NOL10,-12.6707464135355,Sensitive,1.03986376537902e-37
GCC2,-22.1266152695033,Sensitive,3.02393770635132e-15
SEPTIN10,-13.8062044499892,Sensitive,4.4827705022193e-56
SORL1,-10.7439259613173,Sensitive,3.97652466821023e-10
ACOXL,31.601299162095,Sensitive,1.53312249396568e-05
ACOXL,-16.0502645502645,Sensitive,0.0308884790027876
ROCK2,-28.4929649264109,Sensitive,5.18234533109075e-55
ROCK2,-11.8801373559052,Sensitive,1.72865918137773e-17
ROCK2,9.89440464214369,Resistant,0.0029338542742151
PSD4,-17.1351410934744,Sensitive,0.0083981442982847
CBWD2,63.4384973912133,Sensitive,1.15333267434732e-33
USP25,-10.4251431172834,Resistant,2.72026794399828e-18
USP25,-27.7904468669225,Sensitive,6.52250114560444e-40
STEAP3,63.6320636707634,Sensitive,3.28038480451642e-22
EPB41L5,-13.1005166759183,Sensitive,8.59822182377065e-22
ATP5PF,-1.3057098629109,Resistant,0.986283775018024
GABPA,13.4942068857681,Sensitive,9.64232483472208e-06
IWS1,-11.3964183975095,Sensitive,3.48065079445279e-14
IWS1,-40.2331693772422,Sensitive,2.7085986034594e-92
UGGT1,-20.2657820039098,Sensitive,2.67591200481872e-43
SMPD4,19.3720207261874,Sensitive,1.44801740781168e-54
CCDC115,51.9422314943277,Sensitive,7.74142931584487e-34
GRAMD1B,-48.8940053782632,Sensitive,1.27774788987006e-05
SYNJ1,-28.3501683501683,Sensitive,1.90196382453775e-07
PAXBP1,-12.8571442878411,Sensitive,4.16491996266379e-13
GART,10.2754305131347,Resistant,4.04692637631808e-39
ITSN1,13.635224101317,Sensitive,1.83890239067081e-07
MGAT5,21.3980665611459,Sensitive,4.50495586760524e-10
MCM6,-13.993193132485,Sensitive,2.41841085931154e-69
DARS1,-25.0515938026519,Sensitive,1.39510848050337e-94
SETD4,2.9773304537984,Resistant,0.725999200168725
SETD4,46.4629228449453,Sensitive,9.31679156162336e-17
DOP1B,13.7389070265783,Sensitive,0.003231826593128
CHAF1B,14.6103687335332,Sensitive,6.84433804867257e-06
SIM2,59.2025871175721,Sensitive,4.89389788628837e-10
TTC3,-17.7148287785083,Sensitive,4.44029063576759e-29
ROBO3,-10.831967328853,Sensitive,2.36018214181076e-21
PRDM15,17.6785714285714,Sensitive,0.000347315082990295
PRDM15,47.3063973063973,Sensitive,5.23623296428692e-08
SLC37A1,36.3795262383972,Sensitive,3.94640325780657e-05
WDR4,37.5787847078578,Sensitive,1.81129278752962e-16
TRAPPC10,51.5870049666512,Sensitive,3.88819604911212e-33
TRAPPC10,32.0599605889928,Sensitive,3.13967168791015e-06
PWP2,65.7356369049785,Sensitive,8.83656886241806e-07
COL6A2,-23.8660961767641,Sensitive,4.60171629949922e-48
LSS,22.0538737057242,Sensitive,3.10188580660039e-21
PCNT,10.3324190652435,Resistant,0.000571780068268297
DIP2A,13.0353726939662,Sensitive,0.0012450085422523
DIP2A,23.2471075043554,Sensitive,0.0242684105893076
EPC2,14.1908341643612,Sensitive,7.58398718752933e-05
KIF5C,-13.2371463077985,Sensitive,3.57677127493993e-07
CHEK1,3.66471224531993,Resistant,0.000516052204572675
RIF1,18.5416032967746,Sensitive,1.72456552778612e-08
STAM2,-15.3975401566669,Sensitive,1.12981667253031e-30
FMNL2,-22.6001212688873,Sensitive,1.61990852121671e-21
NBAS,17.1252767889937,Sensitive,3.60353181993935e-12
GPD2,25.5048951048951,Sensitive,1.92346515039186e-12
MARCHF7,-52.015363065033,Sensitive,3.94695932396567e-111
DPP4,-28.9473684210526,Sensitive,0.000813565864451236
IFIH1,-37.6628410349341,Sensitive,6.81982406256089e-18
PXDN,26.6872844504423,Sensitive,1.46821050243398e-10
TTC21B,-9.63710547903803,Resistant,8.80326118781744e-11
TTC21B,13.3272107481207,Sensitive,0.0059927168097227
PXDN,15.0420875420875,Sensitive,3.12654848628727e-05
PPIG,32.5619965437849,Sensitive,2.32351122805289e-10
METAP1D,-42.8452641861402,Sensitive,6.11603678906278e-14
ITGA6,-52.0084658855799,Sensitive,5.44381830258014e-49
DCPS,47.0261437908497,Sensitive,9.58526915370503e-54
CIR1,-14.0723545272496,Sensitive,1.08753655842458e-32
ATF2,49.0533484499216,Sensitive,4.36463080006732e-27
SMC6,18.8523258665633,Sensitive,2.69886238464383e-09
OSBPL6,23.5446599853379,Sensitive,0.000599147547612589
PLEKHA3,-0.34250643645297,Resistant,0.940942948738213
SESTD1,-24.7584033613445,Sensitive,0.0052625535049152
ZNF385B,-18.7137258726005,Sensitive,7.23996703115887e-19
NCKAP1,-11.3258611257199,Sensitive,6.13866925241428e-88
ARHGAP32,18.0136699049743,Sensitive,0.0157003752010889
OSGEPL1,-9.71158613552269,Resistant,4.59289706152288e-08
GLS,13.7523072043287,Sensitive,3.77331845288341e-05
GLS,13.4052054068521,Sensitive,0.0045423035714697
STK17B,27.4782352767987,Sensitive,6.10480252931059e-05
PGAP1,-9.58945614300863,Resistant,0.000245961108159068
SF3B1,13.1547662826195,Sensitive,8.63045359302303e-48
SF3B1,11.2633142770248,Sensitive,4.02019103669696e-13
NFRKB,26.2590008221667,Sensitive,3.30117498213583e-09
WDR35,17.3352858337727,Sensitive,1.55409751052273e-09
CLK1,-16.3865501074668,Sensitive,2.30239361440978e-48
CLK1,5.5056495336111,Resistant,0.311015149916589
NIF3L1,9.96790483938841,Resistant,5.20745204740271e-14
ORC2,25.7677847456739,Sensitive,2.62674715132162e-17
CASP10,-15.3613199665831,Sensitive,4.37703266105388e-06
TMEM237,-24.338796621325,Sensitive,1.27969335509388e-16
FAM117B,58.535117750804,Sensitive,5.93843316638733e-09
NBEAL1,20.2275265774004,Sensitive,0.0252402390599817
NBEAL1,-18.2959932424437,Sensitive,0.000436005437669007
CYP20A1,10.0880870586225,Resistant,0.0016246670729139
CYP20A1,-61.6596665999036,Sensitive,8.43788560819778e-45
RAPH1,77.241562052117,Sensitive,4.2066583209571e-28
MDH1B,-20.5361522382799,Sensitive,0.000120496797876591
MDH1B,8.63935106032613,Resistant,0.211371384019163
FASTKD2,28.9351021105699,Sensitive,1.46934170563916e-18
LDAH,-0.5764593174807,Resistant,0.938470614907408
KLF7,38.3580705009276,Sensitive,5.8027014132174e-07
CCNYL1,28.1436640800277,Sensitive,3.48085206834978e-09
CPS1,-15.4231214664493,Sensitive,1.45517408183378e-18
BARD1,29.1650433549803,Sensitive,9.02576050102759e-10
LRIG2,11.7918045747086,Sensitive,0.0135784353768164
LRIG2,9.78950113873799,Resistant,0.000797824721670943
USP37,-18.1471509552872,Sensitive,1.34345484092677e-18
STK36,51.3904605744286,Sensitive,7.45010007691057e-08
ARNTL,32.1792558907955,Sensitive,1.38455391811277e-08
DGCR2,30.5788978440409,Sensitive,9.32247458695468e-39
NHEJ1,20.5042565090412,Sensitive,7.26343640914881e-10
ABCB6,-9.69534974639569,Resistant,6.17794216319799e-09
ABCB6,-23.6893067431825,Sensitive,7.49770190315957e-21
STK11IP,71.9216217517402,Sensitive,4.44176098403759e-27
TXNRD2,17.7934456195326,Sensitive,5.05974797701107e-05
ARVCF,-20.0560706190903,Sensitive,5.43889267087992e-08
ZNF74,-14.0648786686432,Sensitive,0.000285836722711835
KLHL22,79.3885418599377,Sensitive,1.03580081215233e-10
PI4KA,58.7430553694083,Sensitive,1.96761337201952e-19
YDJC,-5.97999394342973,Resistant,9.6166886995726e-06
PPM1F,13.6991229018233,Sensitive,0.0024023285663109
TOP3B,24.7499034997427,Sensitive,4.7697489765335e-06
TOP3B,33.972919147015,Sensitive,3.57659329312417e-13
BCR,11.9113888835856,Sensitive,8.31147169609636e-09
BCR,35.3235618947895,Sensitive,5.58849767602501e-40
GLB1L2,34.2778717710966,Sensitive,7.02590177265875e-17
ENSG00000251357,-51.1595441595442,Sensitive,8.65895969093241e-14
MAGI3,-10.8389549554138,Sensitive,0.0034302520840502
CABIN1,60.823240451163,Sensitive,1.28866095580956e-37
PHTF1,48.4848484848485,Sensitive,0.0029558786906733
PHTF1,-37.9370077321906,Sensitive,7.83220306145729e-29
SRRD,-13.647235592676,Sensitive,1.2550996776052e-27
AP4B1,-11.8665041267343,Sensitive,3.10761300779992e-05
CHEK2,-36.1409342248327,Sensitive,9.23928143429901e-41
DCLRE1B,-19.7735427183309,Sensitive,5.52461435777864e-05
FBXO36,6.60042581728311,Resistant,0.978100070600343
MTMR3,16.0041890624678,Sensitive,0.000153762640169548
ZDHHC6,58.5424857360101,Sensitive,1.16813497909491e-47
CCDC157,0.74293796948596,Resistant,0.8267112835047
SEC14L2,-7.79101776956687,Resistant,0.0010966732013884
RRAS2,53.9731810538,Sensitive,8.53761628826515e-132
SEC14L4,-9.71730177191782,Resistant,1.18472850013152e-08
PES1,15.6788073754718,Sensitive,4.2372748451529e-38
CAB39,30.1470214877342,Sensitive,2.25780486739621e-47
PSMD1,-10.0030074603797,Resistant,1.48461235214965e-97
PSMD1,18.2523460059649,Sensitive,8.85870407022516e-32
PSMD1,31.6290569878015,Sensitive,1.26264600233722e-19
PATZ1,17.6160878086203,Sensitive,4.38350428473194e-06
TRIM33,-25.7569794095989,Sensitive,1.17157261499855e-60
DIS3L2,43.8780868202072,Sensitive,2.31227439354395e-19
RTCB,44.468580650651,Sensitive,1.61838492776098e-73
EIF4E2,13.8990034684479,Sensitive,5.70979615345942e-35
DGKD,28.9862612904665,Sensitive,3.59153430938527e-21
DGKD,21.0002430872185,Sensitive,8.55007392894602e-14
HJURP,-46.3328049152935,Sensitive,2.358605445608e-173
HMGXB4,50.2080774381149,Sensitive,1.30518218138887e-70
BRSK2,4.68507754266032,Resistant,0.910243908103267
CARD10,18.3174470693158,Sensitive,1.52196626615927e-05
GGA1,38.151742694733,Sensitive,7.86936776734297e-36
GGA1,12.7206655793609,Sensitive,3.56061823660873e-11
SH3BP1,-21.2020674175445,Sensitive,3.27469433148269e-12
ATAD2B,-30.1870961242318,Sensitive,0.000213913741670043
MOB2,71.9563944980977,Sensitive,6.72016882984674e-06
PLA2G6,32.4950144777247,Sensitive,2.47286169603128e-10
PLA2G6,18.517451473809,Sensitive,0.0184944248612081
ERFE,-17.5368834925806,Sensitive,0.0059075820208243
GTPBP1,-41.8737769615882,Sensitive,1.7623308357142e-103
SUN2,12.9806020969156,Sensitive,2.50716829165224e-10
APOBEC3F,-21.9270817809005,Sensitive,1.02951437971979e-19
TAB1,14.8172874875325,Sensitive,6.09935192565862e-09
UBXN2A,17.9535437002241,Sensitive,1.75275583497097e-09
MRTFA,21.5243305761074,Sensitive,3.22044008503396e-10
RNPEPL1,-22.3995800390589,Sensitive,6.45277786914427e-74
TP53I3,12.0764147749776,Sensitive,0.0033926741475999
PASK,51.001911863447,Sensitive,6.51237295977949e-06
L3MBTL2,10.3616122888089,Resistant,0.000227855507555337
POLR3H,10.9428003690299,Sensitive,7.54690821297957e-08
PMM1,-12.1247087931484,Sensitive,3.70345767994405e-16
PMM1,41.7998307920258,Sensitive,2.29873927661651e-34
ATG4B,13.5719422824448,Sensitive,5.02376705838551e-15
ITSN2,23.5449522974311,Sensitive,4.42670755393596e-06
TTLL12,26.8485997243618,Sensitive,3.80886526135925e-109
PNPLA3,1.46039382353251,Resistant,0.549175079457837
PRR5,6.03858679763613,Resistant,8.62319920882472e-08
PLEKHA7,35.9890891469839,Sensitive,0.000874032185253521
KIAA0930,29.2015247226586,Sensitive,6.48030744873286e-07
PLEKHA7,35.7416529830323,Sensitive,7.77265823191397e-07
PPARA,64.8350565546573,Sensitive,7.52050042196111e-08
PPARA,-5.04381948460895,Resistant,0.390966911572522
TTC38,87.3168628657438,Sensitive,2.88673893356458e-210
TTC38,38.5193497741033,Sensitive,5.57120963445776e-46
TRMU,5.4349764788827,Resistant,0.0024415275308916
ADCY3,-8.34081943505082,Resistant,0.215686472252967
HDAC10,-27.5650161073282,Sensitive,2.5760768340845e-09
MAPK11,-26.7969746392435,Sensitive,0.0103997650659803
DENND6B,-51.6424040355615,Sensitive,1.42233751994174e-14
DNMT3A,33.7877727802765,Sensitive,0.000531409447419197
PIK3C2A,-21.7938036217052,Sensitive,1.54859451558269e-22
ASXL2,-16.3335887493046,Sensitive,5.94928592405793e-23
ASXL2,13.4464081847133,Sensitive,1.01580474211475e-05
GAREM2,2.69487472588114,Resistant,0.312096157387558
AGBL5,-14.8447431578774,Sensitive,1.07068446648431e-38
AGBL5,-7.37331117077952,Resistant,0.384706919424361
ACP1,-0.24873579757132,Resistant,0.157806212131764
GTF3C2,12.1179179240065,Sensitive,4.26036254337039e-10
IFT172,-12.1978435643032,Sensitive,9.67590821427173e-06
IFT172,-12.3240403594591,Sensitive,1.94541643919322e-08
IFT172,-62.4846191706657,Sensitive,4.64568246809972e-36
ZNF512,29.1196821360195,Sensitive,2.60848759779093e-17
GPN1,-13.2337265975001,Sensitive,3.14963954379389e-80
RBKS,-30.63584629254,Sensitive,6.52839331788162e-12
BABAM2,-13.4299143176513,Sensitive,2.40080682734584e-28
WDR43,15.9619979093427,Sensitive,3.50795901582313e-18
SPAST,-18.7266637856526,Sensitive,2.22968914039791e-23
SLC30A6,-4.86091854962322,Resistant,0.0804881335557965
FAM98A,-10.0796832045098,Resistant,9.34350839584195e-31
SERGEF,4.61335170735512,Resistant,0.35657190015695
GDAP2,32.3501274923167,Sensitive,2.95494693071231e-14
HEATR5B,-17.5288951329698,Sensitive,1.63300239720701e-06
HEATR5B,80.5230142461822,Sensitive,6.84400196532225e-44
PRKD3,31.072888211253,Sensitive,0.0098891564573408
RMDN2,61.7822333611807,Sensitive,0.000499350062011905
GEMIN6,28.7160760774913,Sensitive,2.42800174075601e-12
SERGEF,61.0190096124627,Sensitive,6.74112007823273e-20
THUMPD2,39.4573555795473,Sensitive,1.26951461527466e-12
MTA3,36.0869166380002,Sensitive,1.62949887708031e-05
DYNC2LI1,-20.9834621770921,Sensitive,2.05219107911364e-18
CAMKMT,14.8816872427984,Sensitive,0.0029976603069391
RHOQ,30.6571898165429,Sensitive,1.55838383002061e-16
TTC7A,-14.0665527860564,Sensitive,1.63872359681167e-13
CLCN6,-68.3948803887324,Sensitive,2.89005563206684e-05
MSH2,10.0435577665425,Resistant,5.68116135293098e-10
MSH6,21.5535927631488,Sensitive,2.02997360135746e-14
FBXO11,20.2364314416798,Sensitive,3.28429089475511e-21
ERLEC1,14.4555579715397,Sensitive,8.26721710958636e-16
PSME4,-15.1143054355362,Sensitive,2.94605437775816e-53
PSME4,32.8495098815607,Sensitive,7.40980520546435e-14
PSME4,-9.90222599761826,Resistant,2.17012218773044e-18
SPTBN1,26.0390732462391,Sensitive,4.57243553840837e-18
PAPOLG,-12.3661672801732,Sensitive,8.01965936279031e-11
PUS10,-39.0644955300128,Sensitive,4.07479668114918e-08
SANBR,-22.6603314718069,Sensitive,0.0073022758920698
SANBR,-4.32551446750229,Resistant,0.721316670044214
USP34,12.5315692972666,Sensitive,1.62361270820392e-10
USP34,10.8180239699744,Sensitive,1.42222919459038e-05
UGP2,13.6761709479597,Sensitive,4.81308314217516e-20
ETAA1,-15.2318276236508,Sensitive,1.31661058603732e-09
C1D,-22.651534831362,Sensitive,9.14103799685533e-46
APLF,-15.2590094859297,Sensitive,6.04047875380516e-05
APLF,43.9874877472179,Sensitive,0.000612655740479214
ANTXR1,21.2200827816015,Sensitive,3.64673057691532e-11
GFPT1,17.0982900084349,Sensitive,5.20434195295241e-17
ANXA4,22.2373016169805,Sensitive,4.22485509433377e-46
TIA1,-11.2452145399751,Sensitive,8.16692666465679e-19
NAGK,-11.4629569507747,Sensitive,7.54676955222307e-05
EXOC6B,-14.3752562215636,Sensitive,2.8603729254097e-21
DUSP11,-27.0807307314228,Sensitive,4.63195906417264e-43
TET3,19.3824828769879,Sensitive,0.000163673263071591
BOLA3,4.70872777730431,Resistant,0.0051530659585339
DOK1,-1.5164990753052,Resistant,0.787239484218043
HK2,13.8461538461538,Sensitive,1.85467787034684e-09
ELMOD3,-15.0305688463583,Sensitive,0.0027308843277995
SEC31B,4.70519349625,Resistant,0.35428201536602
GGCX,-54.600091604663,Sensitive,2.51586502047277e-24
TMEM150A,-53.3708657201406,Sensitive,1.74611332227118e-13
ST3GAL5,1.55157438848015,Resistant,0.40506557980024
POLR1A,13.4529530409754,Sensitive,6.06337962119212e-08
POLR1A,-11.4860690578797,Sensitive,2.82247348825572e-18
PTCD3,-16.086027368066,Sensitive,4.39873584913538e-56
KIDINS220,13.3999333999334,Sensitive,0.000214443366353896
KIDINS220,33.439057077457,Sensitive,0.000843325111366239
ASAP2,26.1481760473696,Sensitive,5.82402207720271e-12
ASAP2,13.9231845099039,Sensitive,5.04050673686667e-08
ANKRD36C,-10.1412555590453,Resistant,8.75072557926041e-05
SNRNP200,23.9388201233524,Sensitive,9.20436155588943e-42
NCAPH,-19.6298336267974,Sensitive,6.42547277712428e-30
NOTCH2,27.4068673908289,Sensitive,4.69134056599509e-16
LMAN2L,-5.18288942203654,Resistant,0.069339942485682
ANKRD36,-31.5515015113018,Sensitive,3.8796264134223e-08
ANKRD36,-22.6895586544709,Sensitive,0.0027347586460181
ANKRD36,-28.3293989868654,Sensitive,6.12952616980335e-06
ANKRD36,-31.6233356962257,Sensitive,0.0052624491694789
ANKRD36B,-18.8959861544413,Sensitive,0.008351061015549
SEC31B,-7.46381948136334,Resistant,0.896668415601587
REV1,-27.0845697383932,Sensitive,1.59580835499204e-08
REV1,13.7389686337055,Sensitive,0.000534862855168296
REV1,17.9878668915742,Sensitive,2.40590283794287e-05
REV1,-0.36085880631247,Resistant,0.846923961453096
GRHL1,-22.4335584410211,Sensitive,1.11670677869933e-06
SENP7,-27.4145706485031,Sensitive,1.05435188143735e-13
SENP7,-23.912824604084,Sensitive,9.17982893012308e-06
TATDN2,29.8542157964848,Sensitive,5.66620754715338e-20
CBLB,-20.417065870802,Sensitive,3.37358165936624e-09
CBLB,-9.75960260499734,Resistant,1.58765937193767e-08
CIP2A,-9.81403358092365,Resistant,1.96935130775587e-27
CIP2A,10.6310423697505,Sensitive,0.0139449632306716
NEPRO,-26.6221171234437,Sensitive,5.83310930908177e-15
ATP6V1A,30.5827965989746,Sensitive,1.42388451144093e-37
GRAMD1C,-16.8279112445779,Sensitive,1.96227469757968e-05
CCDC191,38.9957136848036,Sensitive,0.0236224657731088
TMEM39A,58.1301172214698,Sensitive,2.47639273136717e-29
GSK3B,25.6035879445796,Sensitive,5.19098566795128e-14
POLQ,-24.9739534772831,Sensitive,0.0070392403683947
POLQ,-28.4382151029748,Sensitive,4.09627858599639e-09
GOLGB1,41.4514994192358,Sensitive,7.29879181383741e-10
IQCB1,-21.5087079693205,Sensitive,6.60059958588712e-10
EAF2,-42.9989420510945,Sensitive,1.66928649377441e-09
SLC49A4,62.9111629111629,Sensitive,1.49965918949773e-16
SLC49A4,17.7917966652874,Sensitive,0.000161636140882201
HEG1,65.756103011005,Sensitive,0.0043273406393729
SLC12A8,41.5143814889892,Sensitive,3.47992603529696e-06
OSBPL11,39.4344462210125,Sensitive,7.2956711090146e-08
CASP7,9.89304100782904,Resistant,7.98817212220958e-07
TXNRD3,37.4817545815891,Sensitive,1.2050367226417e-52
PLXNA1,20.5764862972005,Sensitive,5.47081423344872e-08
IQSEC1,-8.26280013526627,Resistant,0.410813594838435
IFT122,19.9165061644739,Sensitive,3.57969769062616e-07
PLXND1,-16.4707333182677,Sensitive,1.08511111226212e-19
PIK3R4,11.3508687385765,Sensitive,0.000327202761099657
ATP2C1,12.7255969464153,Sensitive,3.82958710814229e-15
ATP2C1,10.101442419171,Resistant,0.000895629192461119
ACAD11,75.0730526365001,Sensitive,3.09567903296467e-18
UBA5,-37.8979833068468,Sensitive,1.04444049616073e-78
NPHP3,28.3742030650718,Sensitive,1.18094819988548e-07
NUP210,10.3770603147271,Resistant,1.87717985934538e-15
PCCB,14.2592219236733,Sensitive,2.55450061759223e-23
PCCB,-23.5978341845908,Sensitive,1.49830197100455e-51
STAG1,-0.86595151782074,Resistant,0.873682100912457
DZIP1L,79.3666601716137,Sensitive,0.002258704018943
PIK3CB,15.0202400638881,Sensitive,0.0154255743324176
COPB2,-11.0403143583893,Sensitive,7.39067221219132e-46
XPC,26.17543727335,Sensitive,6.84387414322515e-06
XPC,49.4404932572781,Sensitive,1.33049114539616e-12
GK5,-49.479966411351,Sensitive,3.14470483267827e-11
XRN1,12.0886205013847,Sensitive,0.0018650141751662
PCOLCE2,-20.9728490579554,Sensitive,6.78062160804773e-08
SLC6A6,5.67939078465394,Resistant,0.0722937594290359
HLTF,-15.8049408310439,Sensitive,1.37464453715664e-74
NR2C2,9.88552673846201,Resistant,0.000603248107495383
SELENOT,11.1960291447957,Sensitive,1.48175245541366e-23
RBSN,32.5983187059503,Sensitive,0.000146142078960166
SH3BP5,-20.088658572013,Sensitive,5.45152584117155e-28
IQCJ-SCHIP1,34.8186938919204,Sensitive,8.9328974453512e-14
SMC4,-16.0413343612364,Sensitive,5.33997755595204e-76
PHC3,11.2234566780021,Sensitive,2.33460931811505e-05
PRKCI,-16.0038112246282,Sensitive,3.11385767962799e-18
TBL1XR1,10.1661435825848,Resistant,2.4969374674021e-17
PIK3CA,-21.9534391833053,Sensitive,7.75345638143686e-22
PIK3CA,-12.0535117401431,Sensitive,6.17621872821781e-11
MFN1,-37.4078165434144,Sensitive,1.27700998272233e-05
USP13,19.3262798036792,Sensitive,1.7343178096868e-13
DVL3,17.69778443615,Sensitive,4.2055294855342e-13
DVL3,-24.2873974450953,Sensitive,7.99356670624894e-26
ABCF3,25.0926582378195,Sensitive,4.99955012235555e-14
KIF18A,-11.7027241329526,Sensitive,1.36723916178504e-29
VPS8,28.8619081468158,Sensitive,8.21145841086566e-07
VPS8,16.4567434520445,Sensitive,1.24752269843293e-09
VPS8,25.5395336529689,Sensitive,2.00359346415674e-11
LIPH,22.9396450781867,Sensitive,7.93909865872289e-10
LPP,38.9527123030959,Sensitive,1.15833040440619e-06
OPA1,-26.1186909251647,Sensitive,3.40079358042369e-82
TNK2,43.425337418496,Sensitive,5.93229284107122e-18
MELTF,11.9326340277586,Sensitive,5.53744729927857e-12
FYTTD1,15.6501047154219,Sensitive,1.56386932379865e-21
NGLY1,-27.0107658915677,Sensitive,3.68589075366306e-17
SLC4A7,-33.3289852059817,Sensitive,4.49960953946505e-16
EOMES,-17.0135848794385,Sensitive,0.000514655789932146
TRNT1,-11.9976582147796,Sensitive,0.000221164061081134
CRBN,67.9767479188542,Sensitive,1.72863324892427e-16
CNOT10,-12.5537086961071,Sensitive,6.68235895290892e-25
GLB1,17.0158014149809,Sensitive,5.4543692167869e-11
UBP1,10.4994497830049,Resistant,2.26557369702838e-11
MLH1,-11.3231779860047,Sensitive,2.87714665563753e-06
LRRFIP2,-19.3770957687235,Sensitive,4.47596356014901e-23
PLCD1,-30.1894666638008,Sensitive,1.13143276605816e-08
PLCD1,-47.797689005206,Sensitive,8.52400911365601e-44
ACAA1,-50.6328478910498,Sensitive,1.42942149487872e-120
SCN5A,35.9103300913646,Sensitive,2.36750451123494e-06
ZNF619,14.3516108618992,Sensitive,0.000264007403427467
ULK4,-17.5168442554129,Sensitive,0.00038568481805646
ANO10,55.2973880910389,Sensitive,7.2768321385234e-13
ANO10,34.9779284561893,Sensitive,2.44987802019631e-06
ZNF445,-17.8123496424639,Sensitive,1.21586520992128e-09
ZNF197,61.9851849598957,Sensitive,3.12347004131459e-30
ZNF197,-3.08636451493595,Resistant,0.243685201319034
ZNF35,27.5828913125534,Sensitive,8.57351879221571e-05
KIF15,36.3147868559326,Sensitive,4.06060905963728e-20
LARS2,19.591436081754,Sensitive,5.97914062709916e-13
LIMD1,44.991810357664,Sensitive,1.57716438367104e-14
LZTFL1,-21.743944713355,Sensitive,2.54600122420514e-34
NBEAL2,-14.515657994036,Sensitive,2.30371558627914e-11
NBEAL2,-12.115538906499,Sensitive,2.98630900328127e-15
NBEAL2,45.8917281157137,Sensitive,2.2573443767731e-05
SETD2,62.660699842841,Sensitive,1.77125387979091e-34
KIF9,37.8890026739489,Sensitive,0.0099988952929007
SCAP,18.9891389759547,Sensitive,8.27549773590292e-15
CSPG5,72.7545294211961,Sensitive,1.35234316167023e-20
CDC25A,32.8055328055328,Sensitive,1.47978389552872e-08
PLXNB1,47.3738234442185,Sensitive,0.000163906082531675
PLXNB1,43.452324580959,Sensitive,4.04591401805918e-05
ATRIP,24.5144606928251,Sensitive,3.88331898762915e-09
P4HTM,-23.3898618680376,Sensitive,7.72866092325025e-61
DALRD3,-24.2130010868151,Sensitive,7.60793383375712e-38
QARS1,-57.4146251269131,Sensitive,1.50883087864031e-264
USP4,-24.5890276269743,Sensitive,1.12267340069273e-41
PRRG4,2.57812250101941,Resistant,0.535880984966027
APEH,-12.5400808141202,Sensitive,2.25139611907129e-113
RNF123,-33.3317045735781,Sensitive,9.15018696622559e-40
RBM5,-22.9126777120107,Sensitive,4.75149541042702e-57
SEMA3F,56.5209936478969,Sensitive,9.94990173669444e-10
CYB561D2,-18.4503498345213,Sensitive,2.69524836214868e-08
DOCK3,32.5157590947065,Sensitive,8.27326748186068e-05
CSTF3,-10.8302273018039,Sensitive,3.78363973856466e-29
DOCK3,52.8520671834625,Sensitive,0.0129609312005157
CSTF3,-9.90609919181349,Resistant,3.19086199710626e-17
FHIP2A,33.4945440083005,Sensitive,3.55264846368806e-14
EDEM1,-45.569334628065,Sensitive,7.01476909233569e-18
GLYCTK,46.4254590725179,Sensitive,1.17301327842713e-07
SEMA3G,-26.5883055731253,Sensitive,4.71719475790547e-07
SEMA3G,-12.0504252083199,Sensitive,0.0435144627776224
GLT8D1,-33.8431816854354,Sensitive,3.08090908943177e-10
FHIP2A,-25.5218547464253,Sensitive,5.38860134264603e-33
CCDC66,-10.3707482993197,Resistant,0.000577354699876707
TASOR,-27.153830230971,Sensitive,2.988672422657e-36
TASOR,-17.2115018473917,Sensitive,2.23270267481774e-59
DENND6A,-32.9638205235514,Sensitive,7.0829122044399e-30
DENND6A,-15.2744416980618,Sensitive,1.26276491115053e-24
PTPRG,34.9646694487826,Sensitive,5.33882803585912e-13
SLC25A26,25.0272603708936,Sensitive,6.39290212989967e-10
SLC25A26,10.5117903390302,Sensitive,0.000118670674547092
TMF1,-11.8560556216607,Sensitive,7.19630730102393e-09
ARL6IP5,14.7785017250714,Sensitive,4.06788577440103e-22
RYBP,15.3049217965275,Sensitive,1.6003806561427e-09
USP6NL,25.4811286361961,Sensitive,1.81698516473393e-19
SRGAP3,-3.1403047805355,Resistant,0.577918322327402
SRGAP3,-13.3873470637495,Sensitive,0.0031004768110301
OGG1,-10.9267144661058,Sensitive,0.000571574194038331
CAMK1,-73.0669025122375,Sensitive,1.44090239491445e-107
ARL6,-11.1129691564474,Sensitive,0.0013027062457138
CRYBG3,-15.4252247564703,Sensitive,0.0011983883575289
CRYBG3,-43.090250929234,Sensitive,0.000173463193796133
CRYBG3,-16.8428824847454,Sensitive,2.26863221305045e-09
ST3GAL6,-4.27985308045278,Resistant,0.684748443819808
ST3GAL6,-30.5483991882291,Sensitive,0.005148855852848
MANBA,-15.1906529333631,Sensitive,2.32314852181486e-18
SLC9B2,7.18448988884418,Resistant,0.0096701814482525
SLC9B2,12.4754772561148,Sensitive,0.0054043133337592
TBCK,19.2763940593948,Sensitive,6.51093660489129e-07
TBCK,-57.9091829187524,Sensitive,9.63055558866163e-22
HADH,43.5995749132882,Sensitive,1.11964060481805e-72
PDHX,16.837881819733,Sensitive,0.000650348218471386
ENPEP,-17.0229669218547,Sensitive,2.44097354461644e-06
ANK2,63.7876743139901,Sensitive,0.0109021471521846
METTL14,-16.1143773500805,Sensitive,8.85276919575643e-10
SEC24D,10.3819973502755,Resistant,5.91030541819435e-06
BBS7,29.8860310833245,Sensitive,7.06415025433827e-08
SPATA5,17.4847139677648,Sensitive,0.000226548712184005
INTU,-19.0342881593991,Sensitive,0.000605491198244551
HSPA4L,-35.1218530012664,Sensitive,1.82379267287906e-29
PLK4,-43.3933259006361,Sensitive,1.76259340967469e-22
MFSD8,-17.8504153103676,Sensitive,0.000801302946258043
SCLT1,-9.36009305176485,Resistant,0.0323306564558628
C4orf33,-33.2078536964256,Sensitive,8.12941812371543e-10
RAB28,9.557323535367,Resistant,0.0139159201116685
SLC7A11,10.0478042590283,Resistant,2.12649487025583e-07
SLC7A11,-21.0425454693848,Sensitive,1.70596434109712e-33
SLC7A11,-37.343446493221,Sensitive,7.70231867900142e-37
LDLRAD3,15.0190155927861,Sensitive,1.06077371300662e-06
NAA15,35.6374033058845,Sensitive,1.68153918189898e-40
INPP4B,24.467921472343,Sensitive,0.000383533808373319
OTUD4,11.0309798025677,Sensitive,9.387342804204e-07
SLC10A7,-9.98147440764002,Resistant,0.000342590407007813
PRMT9,1.94533373067239,Resistant,0.942584863306685
ARHGAP10,14.3948939094012,Sensitive,2.67263995161477e-12
SH3D19,17.207403375068,Sensitive,1.53842756476799e-08
ARFIP1,9.69222092513509,Resistant,0.000113130710008481
CC2D2A,37.3447855064301,Sensitive,7.85082691593063e-10
CC2D2A,24.5022624434389,Sensitive,2.08698111702736e-05
CC2D2A,11.3888182614346,Sensitive,0.0284740381080537
CC2D2A,44.6011172830714,Sensitive,0.0006653631272606
ETFDH,29.8475392815015,Sensitive,0.0007698604802216
TAPT1,-14.2145562631905,Sensitive,1.91310323629966e-05
TAPT1,-13.2759671576974,Sensitive,3.76851930857784e-06
TMEM192,-9.09261228806288,Resistant,0.178878605454662
KLHL2,16.0765622411331,Sensitive,4.25831683282524e-07
DDX60,16.3552664818205,Sensitive,0.0487602708908154
DDX60L,35.7863934599956,Sensitive,3.61154272515325e-09
DDX60L,-7.59942275132948,Resistant,0.000134583823149161
NEK1,-11.3695520443335,Sensitive,0.0074007881395038
NEK1,-10.8374207051959,Sensitive,3.71530081269924e-06
CLCN3,-3.06768657854083,Resistant,0.819729224923354
AADAT,7.08189388419656,Resistant,0.0072346730544563
AADAT,28.7086183798857,Sensitive,4.78676542788829e-06
TMEM129,-18.3951896877813,Sensitive,3.56033454205335e-11
GALNT7,-24.3330823691238,Sensitive,4.92795610311182e-20
FBXO8,-22.1693480082456,Sensitive,2.43934435070923e-19
NCAPG,12.2627873976295,Sensitive,8.35337911104262e-11
WWC2,20.6295824738024,Sensitive,7.41747953203427e-08
CENPU,-22.6780272972412,Sensitive,4.87815824770624e-32
UFSP2,-10.4515733735917,Resistant,1.16816737496753e-10
CCDC110,29.7246087246087,Sensitive,0.0036342847694733
NSD2,20.2865209801072,Sensitive,0.000750121902003111
HSPA12A,25.1772679728791,Sensitive,0.000456286402686534
ADGRA3,-18.7442995689415,Sensitive,6.69057972327581e-44
ZFYVE28,24.7491378017694,Sensitive,0.0013031398817752
SEPSECS,-9.10865273065102,Resistant,0.11493422100394
ANAPC4,64.6480058268033,Sensitive,1.8079348788951e-19
ANAPC4,69.7858374687643,Sensitive,6.29100829462418e-57
RBPJ,14.2644461024188,Sensitive,3.04478488961284e-07
FAM193A,-8.81272742792214,Resistant,0.0058415724968714
FAM193A,9.56685811146373,Resistant,0.000470556560506069
MRPL20,31.0765251232352,Sensitive,1.27057907093792e-75
SIGIRR,-5.69989284990325,Resistant,0.0039421963445611
HTT,41.771513214925,Sensitive,2.33604703524994e-12
RGS12,-34.451214425382,Sensitive,5.23111114504309e-05
ARAP2,-12.6847023033464,Sensitive,3.4273999951253e-05
PGM2,-18.9683576149403,Sensitive,4.91837165900491e-65
KLF3,20.3228966412246,Sensitive,4.95976670744977e-05
KLF3,24.0701933725189,Sensitive,3.58596598855674e-11
WDR19,-28.6619325843387,Sensitive,1.28736462157101e-07
RFC1,-12.8816569591087,Sensitive,3.83987240639253e-40
RFC1,19.9970311518435,Sensitive,3.09837709324395e-33
PDS5A,12.2787130072297,Sensitive,8.52204397847115e-27
LIMCH1,-22.7020202020202,Sensitive,1.70347080185062e-06
ZBTB49,-56.3413708771516,Sensitive,4.37304067152815e-12
STX18,-18.5243669977012,Sensitive,1.31396134994584e-37
GUF1,-45.7492685468175,Sensitive,1.63344089931728e-50
ATP10D,38.1912101158793,Sensitive,1.03286149819939e-09
NFXL1,-20.7728172703976,Sensitive,1.20591957623952e-24
NFXL1,-26.3194985399466,Sensitive,6.89238423699071e-52
TXK,3.64500578786293,Resistant,0.677626960393495
FRYL,-22.3450147578953,Sensitive,7.80817189160849e-24
DCUN1D4,-10.1620267418862,Resistant,0.000199527511479301
SGCB,73.1086099066848,Sensitive,9.70140004360236e-25
AASDH,-24.5320683040484,Sensitive,9.1253269935977e-13
MAN2B2,67.0842403434946,Sensitive,3.2469481988925e-41
UBA6,10.7403322433337,Sensitive,1.31419826028676e-05
GRPEL1,35.4816252343264,Sensitive,1.64641903136587e-45
ANKRD17,12.4791171496051,Sensitive,3.78263925095417e-16
MTHFD2L,-3.58101532489498,Resistant,0.0092576221156621
NAAA,10.4126756066411,Resistant,2.15105697302525e-06
SDAD1,-38.2026019790771,Sensitive,2.65623176383921e-230
SCARB2,10.0466255665179,Resistant,1.30087151895137e-09
FRAS1,-12.3512365262527,Sensitive,1.19375118809198e-11
BMP2K,-29.9725043995486,Sensitive,9.6059782544978e-11
PAQR3,-27.1296766459558,Sensitive,7.30886968809038e-07
PRKG2,-21.116759702286,Sensitive,0.0048369782169163
SCD5,11.8772700408002,Sensitive,1.62265424199753e-09
THAP9,48.0345726903925,Sensitive,2.3606944625612e-10
HPSE,-9.72870612102368,Resistant,5.26250352489876e-11
GPAT3,-14.5654595143158,Sensitive,7.14042822113148e-26
ACOX3,29.7983667752293,Sensitive,2.66873473502321e-07
WDFY3,36.8362757761717,Sensitive,4.49349746054335e-12
WDFY3,18.5871848322752,Sensitive,0.000334604847691255
WDFY3,-20.2954466366172,Sensitive,6.0920661823551e-25
PTPN13,42.5187154645128,Sensitive,7.11883194618622e-20
HSD17B11,37.4102433634996,Sensitive,1.51184047245637e-77
PKD2,-11.746628350627,Sensitive,0.0036694678332967
HERC6,-10.3179908466953,Resistant,1.93005436212576e-05
HERC6,-50.6435981435981,Sensitive,5.57333637579295e-15
HERC6,-27.9982282245635,Sensitive,8.28097477678131e-07
HERC6,-21.8590346800711,Sensitive,9.16281718232936e-17
SMARCAD1,-42.5345408002869,Sensitive,1.4548748381379e-59
TP53I11,-14.2371464198785,Sensitive,1.57445322751664e-16
SRGAP2B,19.1825416821306,Sensitive,0.0012203307735411
TRMT10A,-18.144484155793,Sensitive,1.39482858546573e-12
DNAJB14,13.0868892168361,Sensitive,1.83120321030952e-05
ATPSCKMT,39.5136236312707,Sensitive,6.87261835931682e-11
PPIP5K2,-19.9561459213809,Sensitive,2.97876479136919e-12
MARCHF6,34.3777790072219,Sensitive,3.35366679702416e-40
MARCHF6,63.824033154713,Sensitive,4.81277157322923e-64
SLC12A7,19.7826817519884,Sensitive,0.000528369669814414
DAP,25.9343385056828,Sensitive,5.29508770388437e-40
PJA2,20.0646553237785,Sensitive,5.9915741620321e-12
MAN2A1,17.6935968331059,Sensitive,2.68756439433445e-10
MAN2A1,40.6621828142305,Sensitive,6.08998347894286e-16
SLC25A46,-13.5264561108674,Sensitive,7.10786182753463e-33
WDR36,-28.6018840009945,Sensitive,2.07848388763569e-29
STARD4,-68.3839692458719,Sensitive,3.78362443731027e-57
EPB41L4A,-23.461038961039,Sensitive,1.75461099061462e-05
DCP2,12.8691790526828,Sensitive,4.53901326517467e-07
YTHDC2,-14.4867067611206,Sensitive,1.22340061412704e-16
TRIM36,-12.3482000455685,Sensitive,1.18086290932768e-05
PGGT1B,-14.1667293798937,Sensitive,1.64440595729624e-15
CCDC112,-30.9669003528935,Sensitive,4.38961516711931e-39
DMXL1,17.2197713719453,Sensitive,0.0483539646439442
DMXL1,38.3201613131056,Sensitive,3.06599497627135e-06
DMXL1,-37.1396063272832,Sensitive,2.94605806756229e-17
HSD17B4,13.6388723851108,Sensitive,2.7697752709668e-17
SNX24,17.9367167485979,Sensitive,0.000586659350303659
CEP120,26.4921258587041,Sensitive,1.35414890470971e-08
CSNK1G3,-10.5372312171897,Sensitive,1.95785399363238e-19
NBPF20,-12.4521061458025,Sensitive,0.0217800689362199
GRAMD2B,-13.8043453084103,Sensitive,6.37184951332513e-06
ALDH7A1,10.4729832243444,Resistant,3.66091329329198e-18
C5orf63,-0.13941336561587,Resistant,1
SLC12A2,-35.6548361254113,Sensitive,1.83183138029439e-30
RAPGEF6,45.4935064935065,Sensitive,2.02423617476645e-12
KIF3A,-11.8217098591764,Sensitive,5.11313343915452e-07
AFF4,-10.0940459318271,Resistant,3.07863537351607e-14
SAR1B,31.6143654843488,Sensitive,3.99845259804125e-24
SEC24A,38.5332387918595,Sensitive,1.62211486248036e-06
PCBD2,41.0363307663189,Sensitive,7.25858177648191e-09
BRD8,17.4778252170004,Sensitive,4.07968343241642e-15
RNF115,35.1470646288922,Sensitive,2.38822344034742e-23
CDC25C,-36.643459034617,Sensitive,1.74389649613854e-43
SIL1,34.2055192204677,Sensitive,1.57134318287995e-10
DNAJC18,-21.5425038749332,Sensitive,4.17066414769403e-08
STING1,-7.28607106451568,Resistant,0.0116338404435295
IK,20.7727241693422,Sensitive,3.39494669192406e-52
PCDHA9,39.5678443420379,Sensitive,2.23664437178316e-06
RNF14,-21.6300224850168,Sensitive,1.02610978433141e-12
RNF14,9.56782323480955,Resistant,7.41958338502464e-07
SH3RF2,28.9460971268752,Sensitive,6.48554711037088e-09
TCERG1,18.5499514433048,Sensitive,9.53274816067734e-08
OTULIN,3.46255539092617,Resistant,0.593826151749629
DPYSL3,-11.8121569845708,Sensitive,4.98361243769431e-15
ABLIM3,14.549234152339,Sensitive,0.023610022251744
PPARGC1B,-21.1593128167099,Sensitive,0.000198418756149087
DCTN4,-11.8658524321137,Sensitive,5.07759040443907e-81
GEMIN5,33.7908678568191,Sensitive,3.9343021051879e-18
CYFIP2,14.8060938653157,Sensitive,6.04641471933479e-09
CYFIP2,25.7834674739534,Sensitive,1.9439915285584e-15
UBLCP1,-12.7880072328313,Sensitive,9.53459865659209e-21
TTC1,16.2167981935424,Sensitive,0.0027005467460314
FABP6,27.5438394793233,Sensitive,0.0041812296610102
HMMR,-21.0917692400879,Sensitive,2.32793638424332e-110
MYO10,33.2432505765839,Sensitive,9.51575763905553e-21
WWC1,10.206127445766,Resistant,5.84802017466778e-09
RARS1,53.3349105793725,Sensitive,1.13139942418144e-88
RANBP17,43.4576169704583,Sensitive,9.5426570408237e-10
RANBP17,-9.75071225071225,Resistant,0.0045808727067254
ERGIC1,28.892215949755,Sensitive,1.26524205619832e-37
FAM204A,26.2846579745305,Sensitive,1.07840939098866e-64
RGS14,-13.0542237009222,Sensitive,8.63255092752211e-06
PHYKPL,0.57504913681125,Resistant,0.991817177991982
PHYKPL,-19.5679825283197,Sensitive,1.23116624252619e-08
CLK4,-1.52635257950434,Resistant,0.669448023837968
RUFY1,30.3766162049967,Sensitive,4.97805343303536e-26
HNRNPH1,69.9379466107128,Sensitive,4.76410597271249e-173
TBC1D9B,11.1389285659882,Sensitive,2.18587824178796e-08
MAPK9,58.9152448189163,Sensitive,3.04263610718225e-42
SDHA,50.9728757923079,Sensitive,1.61568141634634e-93
SDHA,-11.5825962545408,Sensitive,6.60527391754579e-75
AMACR,3.51976529710325,Resistant,0.707062872498051
C1QTNF3,6.43674174955208,Resistant,0.489897144123621
RAI14,-14.9073322153045,Sensitive,1.06302488820946e-25
RAI14,-10.1349380551243,Resistant,3.43862507532924e-32
NADK2,51.4587100068755,Sensitive,1.07793809886125e-17
CPLANE1,-5.12230493865709,Resistant,0.617989415368476
NUP155,-31.2159512160969,Sensitive,5.48670157682491e-229
WDR70,13.5858585858586,Sensitive,4.50122385275739e-09
LIFR,69.6536129098571,Sensitive,5.89450693407195e-16
RICTOR,-17.0910868864664,Sensitive,2.90851378897157e-23
PRKAA1,-32.1796954856076,Sensitive,6.13775111910746e-81
RIMOC1,10.3166448140041,Resistant,9.58093283095376e-07
PARP8,37.2404908966775,Sensitive,5.55124867832605e-16
PARP8,-9.33438407648973,Resistant,1.2068077731181e-07
PARP8,-10.4238564457914,Resistant,1.16427752621866e-09
PARP8,-28.8355757645628,Sensitive,6.93651763779105e-33
ADAMTS16,-4.50698217039252,Resistant,0.789501421574025
ITGA2,11.2000890899781,Sensitive,0.000770963653639266
ITGA2,-22.6421982664882,Sensitive,1.85654065359503e-26
ITGA2,-12.7058606065198,Sensitive,2.33130660095961e-28
ITGA2,-16.7684926185585,Sensitive,7.55783091462785e-30
ITGA2,-15.0934765073654,Sensitive,7.1192538821692e-19
MCIDAS,-35.569529370576,Sensitive,2.73435040027207e-06
MTREX,29.014441970116,Sensitive,1.81469995068967e-29
MTREX,10.5113978125886,Sensitive,9.36602934700641e-12
GPBP1,-22.4237476992463,Sensitive,4.13067671742888e-75
KIF2A,27.7997780566515,Sensitive,1.34387104982665e-11
KIF2A,13.3883528088912,Sensitive,7.39226220283708e-07
KIF2A,-47.4397727706841,Sensitive,2.83268571891634e-100
CEP72,43.7178686735739,Sensitive,2.26785894568085e-15
PPWD1,13.8231002639697,Sensitive,3.08365157627856e-05
PPWD1,36.8828393828394,Sensitive,2.69142796065272e-11
TENT4A,21.4962858973054,Sensitive,3.43072958873149e-14
CCDC125,-16.9998185394957,Sensitive,2.29328625679575e-14
RAD17,9.53303418089829,Resistant,9.35850298445594e-05
RAD17,16.0211656113295,Sensitive,2.33279665814304e-05
GTF2H2C,-18.8375417660702,Sensitive,6.47266869322347e-13
GTF2H2C,-13.3953654995569,Sensitive,5.55316255207431e-17
GTF2H2,-16.1156273516264,Sensitive,0.0187947221735312
GTF2H2,-14.8686868686869,Sensitive,0.0011077626324965
BDP1,29.0031244684375,Sensitive,9.64816143074984e-06
MCCC2,-20.7331244102841,Sensitive,2.33221409294179e-48
ARHGEF28,14.8871588387717,Sensitive,0.0087199035256502
ARHGEF28,-21.0635138832254,Sensitive,1.02172626189279e-12
PACSIN3,-16.3733861262884,Sensitive,7.81936852609763e-59
CERT1,28.5679590597623,Sensitive,4.24170607251643e-08
POC5,57.12065485365,Sensitive,4.92269268595367e-15
ACP2,-48.8426581274906,Sensitive,1.1298457989715e-12
MTX3,-45.0176632030872,Sensitive,3.89430868125017e-12
MTX3,-12.7018836563414,Sensitive,2.90444894461424e-19
MTX3,8.21348413273338,Resistant,0.000118635509292143
ZFYVE16,44.4690757882289,Sensitive,4.56624423018984e-08
ZFYVE16,-57.9712837720848,Sensitive,9.76359993399521e-36
ZDHHC11,51.5491452991453,Sensitive,0.0079110696570368
RASA1,28.5362148117061,Sensitive,7.71508886400248e-08
TMEM161B,6.1326576103136,Resistant,0.000127062220176525
FAM172A,-12.7823595710421,Sensitive,2.06343085371846e-08
MADD,20.3730665815752,Sensitive,2.07103996482142e-11
TTC37,-17.5687048096646,Sensitive,5.05343730680178e-24
ARSK,-16.0891254305233,Sensitive,1.4176976570919e-06
MADD,-0.42675111363876,Resistant,0.926773943206579
ERAP2,-0.89240183579806,Resistant,0.650607038839949
ERAP2,6.36223036223036,Resistant,0.995039877538884
HACE1,-10.3103329708342,Resistant,0.000143673232923501
CRYBG1,34.5242914979757,Sensitive,1.76851383935549e-07
PAK1IP1,40.2439574940903,Sensitive,1.24083985092476e-22
PDSS2,15.3374140172262,Sensitive,0.0014568438186732
AFG1L,-18.7099693678641,Sensitive,4.34469728136884e-05
ARMC2,0.75696053488408,Resistant,0.7697996676882
CDC40,29.5569468358258,Sensitive,6.98858099567547e-21
CDC40,-12.4603506273434,Sensitive,8.32344282316859e-27
REV3L,-6.13910332148037,Resistant,0.14445003180684
DCBLD1,18.6625084867411,Sensitive,0.0038550767924007
DCBLD1,-1.38362078384928,Resistant,0.690395369066817
GOPC,16.5812251786563,Sensitive,1.31139931044835e-09
SMPDL3A,-38.2111709649304,Sensitive,0.0011219318486606
NCOA7,3.20133735977326,Resistant,0.38945373852508
FNBP4,42.2472736519702,Sensitive,4.977597928493e-18
RNF146,-6.60880709956607,Resistant,0.905330365821937
PTPRK,27.5892622535091,Sensitive,1.03596559128045e-18
ARHGAP18,-21.7071905498273,Sensitive,1.62784010862967e-59
L3MBTL3,34.3243409706824,Sensitive,1.45166414936348e-05
SLC18B1,-13.0144692126507,Sensitive,8.80161272066685e-08
MAP7,9.79832280333089,Resistant,1.22973578704838e-05
MAP7,-11.7375923336851,Sensitive,4.90021558944406e-48
RANBP9,-24.5061867368703,Sensitive,1.15928771520804e-115
MCUR1,23.2399524709252,Sensitive,5.02788351509554e-20
ARFGEF3,-12.4519613981316,Sensitive,0.000638975150537876
NHSL1,61.7727658394028,Sensitive,9.45264749422561e-17
CCDC28A,12.6252332458145,Sensitive,7.8263363226916e-07
REPS1,-11.8642435568755,Sensitive,1.11675939615908e-17
PEX3,-15.9981334051957,Sensitive,4.68209549002739e-17
EPM2A,29.8163635653381,Sensitive,0.000204549794765123
STXBP5,24.7301784973018,Sensitive,1.24576521951238e-08
STXBP5,-11.7764264636938,Sensitive,1.60497644067239e-10
RMND1,19.3582680220377,Sensitive,8.26310251617281e-15
ARMT1,-32.1241454131351,Sensitive,1.03627417549959e-27
SYNE1,6.36403719737052,Resistant,0.467975795579481
JARID2,2.21377043387768,Resistant,0.145406361991228
SCAF8,9.71682078760119,Resistant,1.92216035178528e-06
JARID2,14.9801647848642,Sensitive,8.94463732235605e-05
DTNBP1,-24.0582431842042,Sensitive,1.41081368346493e-09
ZDHHC14,40.9594484928092,Sensitive,2.77095893733395e-06
SNX9,85.6641051250117,Sensitive,1.0040597526701e-111
SERAC1,-55.3098683212286,Sensitive,6.41395897595547e-23
MAP3K4,32.6818264749299,Sensitive,8.8158591834514e-07
AGPAT4,14.4128681060967,Sensitive,0.000123658314699852
GMDS,17.6326306602677,Sensitive,4.11368508239867e-11
GMPR,32.1249935093365,Sensitive,1.84170252746983e-09
SFT2D1,51.8352275966309,Sensitive,4.57245335751515e-16
PHF10,24.3684261814248,Sensitive,1.50814667885395e-12
PSMB1,29.7596677915827,Sensitive,2.70615804682041e-29
CAP2,29.580505685099,Sensitive,4.27077142881535e-07
KDM1B,-39.368119841154,Sensitive,1.0015350684646e-66
TDP2,32.663801045659,Sensitive,2.10213629928935e-25
BTN2A1,-0.34506833036245,Resistant,0.720620763995882
H2BC15,43.6660724896019,Sensitive,0.000279546239693904
ZKSCAN4,-29.9566486558356,Sensitive,6.12687008078144e-08
PGBD1,34.253142233827,Sensitive,2.40314688302395e-06
SFXN4,42.7616209105934,Sensitive,1.3764628988972e-104
GABBR1,37.0609679513789,Sensitive,2.72306013128668e-05
ABCF1,22.6229289817082,Sensitive,1.53186423793117e-08
MRPS18B,-22.9781931399746,Sensitive,1.24173862687249e-186
RIPK1,-25.5481504040325,Sensitive,2.80904956092796e-32
RIPK1,-17.185254607935,Sensitive,4.65774218238061e-18
VARS2,-21.5725435732902,Sensitive,1.72400873043641e-09
ABHD16A,37.9506731059611,Sensitive,2.21321614740945e-12
EHMT2,29.1956854790061,Sensitive,2.99884808252982e-43
ATF6B,14.6474070375992,Sensitive,8.41773432953436e-11
PPT2-EGFL8,14.421478628902,Sensitive,0.0110920908560151
RNF5,-10.0923754709959,Resistant,6.37233234165481e-35
PBX2,-35.0809078536956,Sensitive,8.69694294773686e-47
GPSM3,-30.5004560656735,Sensitive,0.0185239313689033
BRD2,31.5223558116645,Sensitive,7.82380589508926e-115
VPS52,-46.8906261959263,Sensitive,1.53776267493402e-93
ITPR3,27.5238680376985,Sensitive,3.47699789075571e-32
ANKS1A,27.6834705854029,Sensitive,7.24752985050637e-11
ZNF76,10.7384245026603,Sensitive,0.0341956151329541
ZNF76,-19.697470593468,Sensitive,4.83403297897347e-14
MOCS1,-12.341347002621,Sensitive,1.62453588736877e-08
MOCS1,-3.06903164195157,Resistant,0.781903994641122
BICRAL,-16.7654876303414,Sensitive,1.32955119564156e-19
PPP2R5D,-12.3216019545657,Sensitive,1.18308735374486e-41
CUL7,-36.1796797780928,Sensitive,3.08686755835712e-46
KLC4,-34.5528283026831,Sensitive,3.51374250841828e-22
TMEM63B,12.2007503335145,Sensitive,1.21628871069139e-13
CDC5L,23.4229691876751,Sensitive,1.20065374554973e-06
PLA2G7,-14.7983471524106,Sensitive,1.23199454411751e-06
CD2AP,13.0055587502396,Sensitive,1.49330335690643e-07
CD2AP,23.250204624514,Sensitive,1.43782528730819e-08
ANP32E,-14.8688412445447,Sensitive,2.01511654037322e-15
RPP40,18.4609798809425,Sensitive,3.0375046312502e-18
MCM3,49.4563334108167,Sensitive,1.85334699530743e-83
MCM3,67.0382238539911,Sensitive,1.42567018667063e-129
EXOC2,23.6699462802946,Sensitive,2.13727547148072e-09
DST,-16.8794875212806,Sensitive,2.73249799258102e-05
RAB23,-28.7816987074367,Sensitive,6.92011243801835e-21
EXOC2,14.8550892710284,Sensitive,7.01401409474506e-12
LMBRD1,56.0462308789215,Sensitive,3.72747271152106e-20
FAM135A,-31.8707482993197,Sensitive,3.7053327398062e-25
RREB1,15.2103988533339,Sensitive,2.23265927917694e-09
TARS2,-72.3062104767464,Sensitive,2.06273522562209e-69
CD109,11.6043391378818,Sensitive,9.44504169693272e-05
MYO6,32.971795468653,Sensitive,2.15102011938498e-17
SNRNP48,75.3949034465144,Sensitive,1.24206097961572e-92
PHIP,-14.4479980662298,Sensitive,8.84317354952151e-29
PHIP,25.1558557111963,Sensitive,7.55797528383528e-05
ADAMTSL4,-51.3273125342091,Sensitive,2.82121318231134e-05
EEF1E1-BLOC1S5,15.7639575895849,Sensitive,4.04697459339712e-32
UBE3D,-14.5117901239245,Sensitive,1.4122125623368e-15
DOP1A,-28.6195286195286,Sensitive,2.63750373452123e-05
CEP162,-14.4380718370451,Sensitive,0.0016325155065801
ZNF292,-16.9961356834825,Sensitive,9.25333713896213e-05
PM20D2,38.2928718408739,Sensitive,2.64853390383372e-11
PM20D2,-14.2894238798391,Sensitive,3.87408148211688e-42
UBE2J1,-30.3616151326846,Sensitive,1.1043746517925e-99
MDN1,17.9903742757763,Sensitive,7.32853978384078e-08
MDN1,-14.7489156462237,Sensitive,4.49567224756009e-16
MAP3K7,14.568308987812,Sensitive,0.0036613882565093
FBXL4,-0.38789850433165,Resistant,0.981113922000046
SETDB1,9.7158160588092,Resistant,3.31962227264288e-06
FAXC,-7.47175586111161,Resistant,0.650738419001979
TSTD3,6.13650792005129,Resistant,0.598907767446075
ZKSCAN1,9.73132078658657,Resistant,0.000614642749984131
AP4M1,52.3955967502018,Sensitive,2.1098834298277e-14
SLC12A9,-40.1658048742309,Sensitive,2.39614400708645e-46
CLDN15,19.3021694291436,Sensitive,0.011323082053204
SEMA6C,-50.1539311607962,Sensitive,5.80309338125026e-10
PMPCB,-38.3427148245891,Sensitive,7.29781198355082e-88
DNAJC2,16.8030531489347,Sensitive,1.3920846003659e-07
DNAJC2,42.0884372730063,Sensitive,2.17682116833775e-23
KMT2E,10.7414429597528,Sensitive,6.0664014895275e-05
ATXN7L1,10.4193074085547,Resistant,0.021755886983174
VPS72,-55.1129402926288,Sensitive,1.11253782763933e-308
PRKAR2B,28.508631713555,Sensitive,7.22358913178436e-12
BCAP29,44.2558272016231,Sensitive,1.3619594053643e-47
CTTNBP2,-17.6367173556079,Sensitive,0.000237271015460194
WASL,10.2569415665147,Resistant,0.000786308601968034
PI4KB,-16.4110570659655,Sensitive,1.88020113947035e-41
IRF5,17.4958680980021,Sensitive,3.25235477259293e-09
AHCYL2,42.7027142103832,Sensitive,3.28474216084496e-19
CHCHD3,9.8981212067742,Resistant,7.03698509422095e-07
EXOC4,-28.6447079317576,Sensitive,1.96764812094381e-11
TUFT1,21.6618346299679,Sensitive,5.51599329076988e-08
UBN2,35.0033363322837,Sensitive,1.1893820581441e-06
BRAF,16.2572910448415,Sensitive,7.45462083012138e-10
TDRKH,-11.6655052264808,Sensitive,1.03803746348504e-08
EPHA1,26.6490879544318,Sensitive,1.94020323212843e-05
THEM4,53.4190518865419,Sensitive,3.29976929247073e-57
EZH2,20.4576102985182,Sensitive,5.96508101188651e-14
ZNF212,62.6350171960477,Sensitive,1.31588306779439e-26
ZNF783,29.8198046067166,Sensitive,0.00894277049628
ABCB8,-15.1656694310082,Sensitive,1.23169191035895e-15
ASIC3,-36.3459811405478,Sensitive,0.000240484363972064
NUB1,50.8799523987812,Sensitive,5.23734588311376e-84
NCAPG2,12.6186986906467,Sensitive,1.12315990329471e-10
DYNC2I1,47.5557580820739,Sensitive,0.0108937711448573
HDAC9,1.42207870011609,Resistant,0.838877152448777
CDCA7L,17.357037552474,Sensitive,0.000865781761806265
FAM126A,18.7443916527638,Sensitive,7.91589875549251e-08
OSBPL3,-9.75433915331614,Resistant,5.81097539827556e-19
SNAPIN,-36.1020303630657,Sensitive,4.75539073774263e-93
HIBADH,27.4238468796703,Sensitive,2.41446695763652e-12
ANLN,-17.2287771208587,Sensitive,3.6793193607076e-163
ANLN,16.6735080225518,Sensitive,1.33995862502026e-27
CDK13,13.8612530734632,Sensitive,0.00025894579556841
SUGCT,32.9409018294075,Sensitive,0.000921973239562899
CREB3L4,14.8001986702208,Sensitive,2.79435160702112e-05
LANCL2,23.3302869293345,Sensitive,1.76464160792539e-07
NIPSNAP2,-10.7579041592102,Sensitive,2.03219283989289e-15
RNF216,-21.7449315549183,Sensitive,6.17713432269929e-35
USP42,40.7606282606283,Sensitive,1.47577007927067e-13
ZNF273,25.8743248989217,Sensitive,0.004593585203769
GUSB,32.242189390064,Sensitive,2.25323412163272e-26
TYW1,17.4429657794677,Sensitive,0.000359512037578178
CCZ1B,-15.4268228129869,Sensitive,1.77482994955745e-68
C1GALT1,35.2366556405739,Sensitive,3.24884560591271e-24
IL6R,-0.70114507917583,Resistant,0.716439309345979
RFC2,-14.2957542796996,Sensitive,2.01060630241533e-37
GTF2I,51.8382560710054,Sensitive,1.63738735445511e-19
INPP5F,-17.9191489183698,Sensitive,2.1504140926716e-25
POR,23.7417810401808,Sensitive,1.27209160562716e-10
DNAAF5,14.1391868465247,Sensitive,1.4290520196732e-20
PHTF2,35.6174036591311,Sensitive,2.1080172886626e-18
SEMA3C,19.5579568733677,Sensitive,1.90405986209818e-06
ICA1,34.6838476796083,Sensitive,8.10842713020405e-20
DMTF1,-24.0056447455859,Sensitive,1.93067882668507e-10
DBF4,-9.85847075352069,Resistant,9.68551652177982e-06
ADAM22,-13.5353177415544,Sensitive,2.1334273780764e-07
CFAP69,-36.9408369408369,Sensitive,4.58237367394382e-05
CFAP69,-31.4682474037313,Sensitive,0.000900884112592482
CDK14,55.1085114759927,Sensitive,5.15371542201708e-16
AKAP9,10.9216368770359,Sensitive,0.0055506757445097
AKAP9,-10.5223752531188,Sensitive,0.000465012840095126
ANKIB1,28.8892326761264,Sensitive,0.0119623859330349
PEX1,-23.8175317704303,Sensitive,2.25787488024804e-20
PEX1,-36.3137303609986,Sensitive,8.93173326741489e-36
PEX1,15.9016159016159,Sensitive,3.41238462573116e-06
VPS50,20.6878814142937,Sensitive,2.47623729840597e-10
PON3,-52.1574074074074,Sensitive,2.56700412683638e-11
TECPR1,37.8161816771002,Sensitive,1.2274422028558e-09
KPNA7,-9.23264907135875,Resistant,0.956817875286011
TRIM4,35.4483919312351,Sensitive,7.06470624988785e-07
FZD6,-14.0780627257444,Sensitive,1.17834935134369e-18
THBS3,42.4404761904762,Sensitive,0.0015776201596741
OXR1,-16.2385663306731,Sensitive,1.2557569080582e-13
DEPTOR,-18.425635667015,Sensitive,0.000924412509038856
SNTB1,43.8450986902314,Sensitive,1.31990199334498e-05
CLK2,-21.7273904071407,Sensitive,2.28610778724269e-40
TATDN1,13.7955603304856,Sensitive,2.65940298851727e-07
TATDN1,-14.6806493309327,Sensitive,1.13365809728207e-116
WASHC5,66.8908793085169,Sensitive,7.85627371078839e-170
WASHC5,-14.3064132164757,Sensitive,6.91154961854416e-34
ASAP1,-22.64140394281,Sensitive,5.68077573381505e-21
DNAAF11,24.1105296819583,Sensitive,0.0278122689922869
DNAAF11,-46.0234747211112,Sensitive,9.89254033661532e-09
NDRG1,16.1952091440686,Sensitive,1.72337965743675e-61
TRAPPC9,36.842326377917,Sensitive,9.23660241531776e-09
AGO2,16.2485276326195,Sensitive,5.69204506186437e-17
PTK2,24.377591645116,Sensitive,7.24028181948597e-56
DENND3,30.965257241307,Sensitive,2.62709538703688e-05
SLC45A4,15.0134939820677,Sensitive,0.000476788792969729
ADGRB1,-16.8725460585926,Sensitive,0.0028912307702099
MAPK15,-20.7868275515334,Sensitive,0.000731712920533776
SCRIB,23.8188608776844,Sensitive,2.52815051958389e-24
NRBP2,0.75212809255362,Resistant,0.988605050101093
ZNF34,29.3931162852563,Sensitive,0.0032265315929902
PCM1,26.2200960984549,Sensitive,3.45365246268955e-18
ARHGEF10,13.4764873792761,Sensitive,0.022915620680568
GON4L,15.1505792893469,Sensitive,2.94913107774843e-11
GON4L,30.8260948546558,Sensitive,0.0060469204326064
FHIP2B,14.4256474720944,Sensitive,0.0089810478707624
HR,-9.55972967600874,Resistant,2.65318704762023e-17
BMP1,22.7971575063415,Sensitive,2.21098623338941e-09
BMP1,27.3724365139215,Sensitive,5.53636223540344e-26
POLR3D,-14.3757251760257,Sensitive,1.60020495977815e-56
POLR3D,-12.5328020270006,Sensitive,4.30721801658467e-17
SORBS3,27.5131095372918,Sensitive,7.14157665319311e-32
PDLIM2,11.3827034142819,Sensitive,0.0025535767728116
PDLIM2,-14.9792225435773,Sensitive,6.19243495528477e-10
DOCK5,70.6340323941922,Sensitive,3.76144184416686e-70
DPYSL2,21.6876622385097,Sensitive,7.59598655471947e-10
CCDC25,-22.0708218305134,Sensitive,1.65427960563644e-57
CCDC25,-22.8030048675991,Sensitive,3.70887658885774e-42
HMBOX1,-9.84867661479002,Resistant,6.23730746025733e-06
[truncated: 1,159 more rows]
