# Supplementary material for: Pervasive non-triplet alternative splicing drives functional isoform diversity
Source: Nat Commun. 2026 Apr 10;17:5112. doi: 10.1038/s41467-026-71615-5 (PMC13247117; doi:10.1038/s41467-026-71615-5)
Supplement: Supplementary file 10 — Source Data [file 41467_2026_71615_MOESM10_ESM.zip › source data/S7/s7c.tsv]

category,kind,percent
Overall,essential,92
Cassette,essential,98
Upstream A3SS,essential,76
Upstream A5SS,essential,97
Overall,poison,77
Cassette,poison,73
Upstream A3SS,poison,98
Upstream A5SS,poison,84
