# Supplementary material for: Pervasive non-triplet alternative splicing drives functional isoform diversity
Source: Nat Commun. 2026 Apr 10;17:5112. doi: 10.1038/s41467-026-71615-5 (PMC13247117; doi:10.1038/s41467-026-71615-5)
Supplement: Supplementary file 10 — Source Data [file 41467_2026_71615_MOESM10_ESM.zip › source data/S7/s7d.xlsx]

## Sheet: Sheet 1
ONTOLOGY	ID	Description	GeneRatio	BgRatio	RichFactor	FoldEnrichment	zScore	pvalue	p.adjust	qvalue	geneID	Count	gene_set
MF	GO:0046030	inositol trisphosphate phosphatase activity	4/379	14/18639	0.285714	14.0513	7.03781	0.000143306	0.0328171	0.0305217	INPPL1/INPP5B/INPP5E/SYNJ2	4	INPPL1, INPP5B, INPP5E, SYNJ2
