# Supplementary material for: Pervasive non-triplet alternative splicing drives functional isoform diversity
Source: Nat Commun. 2026 Apr 10;17:5112. doi: 10.1038/s41467-026-71615-5 (PMC13247117; doi:10.1038/s41467-026-71615-5)
Supplement: Supplementary file 10 — Source Data [file 41467_2026_71615_MOESM10_ESM.zip › source data/Fig5/5h.tsv]

Genotype,L4
WT,84
WT,89
WT,92
fubl-1(-),57
fubl-1(-),59
fubl-1(-),62
SKIP,65
SKIP,59
SKIP,62
INC,23
INC,29
INC,35
fubl-3(-),62
fubl-3(-),53
fubl-3(-),57
fubl-1;fubl-3(-),59
fubl-1;fubl-3(-),57
fubl-1;fubl-3(-),50
