# Supplementary material for: Pervasive non-triplet alternative splicing drives functional isoform diversity
Source: Nat Commun. 2026 Apr 10;17:5112. doi: 10.1038/s41467-026-71615-5 (PMC13247117; doi:10.1038/s41467-026-71615-5)
Supplement: Supplementary file 10 — Source Data [file 41467_2026_71615_MOESM10_ESM.zip › source data/Fig5/5g.tsv]

Category,Value
WT,248
WT,261
WT,237
fubl-1(-),235
fubl-1(-),250
fubl-1(-),244
fubl-3(-),235
fubl-3(-),229
fubl-3(-),212
fubl-1;fubl-3(-),110
fubl-1;fubl-3(-),135
fubl-1;fubl-3(-),176
fubl-1;fubl-3(-),195
fubl-1;fubl-3(-),157
