# Supplementary material for: Pervasive non-triplet alternative splicing drives functional isoform diversity
Source: Nat Commun. 2026 Apr 10;17:5112. doi: 10.1038/s41467-026-71615-5 (PMC13247117; doi:10.1038/s41467-026-71615-5)
Supplement: Supplementary file 10 — Source Data [file 41467_2026_71615_MOESM10_ESM.zip › source data/Fig5/5f.tsv]

Genotype,Relative_Fitness
fubl-1(-),0.7
fubl-1(-),0.76
fubl-1(-),0.66
fubl-3(-),0.64
fubl-3(-),0.74
fubl-3(-),0.78
fubl-1;fubl-3(-),0.38
fubl-1;fubl-3(-),0.48
fubl-1;fubl-3(-),0.42
INC,0.56
INC,0.6
INC,0.52
SKIP,0.7
SKIP,0.72
SKIP,0.8
WT,0.92
WT,1.04
WT,0.96
