# Supplementary material for: Pervasive non-triplet alternative splicing drives functional isoform diversity
Source: Nat Commun. 2026 Apr 10;17:5112. doi: 10.1038/s41467-026-71615-5 (PMC13247117; doi:10.1038/s41467-026-71615-5)
Supplement: Supplementary file 10 — Source Data [file 41467_2026_71615_MOESM10_ESM.zip › source data/Fig5/5d.tsv]

Category,Value
WT,246
WT,267
WT,254
fubl-1(-),225
fubl-1(-),253
fubl-1(-),237
INC,206
INC,218
INC,210
SKIP,237
SKIP,246
SKIP,220
