# Supplementary material for: Pervasive non-triplet alternative splicing drives functional isoform diversity
Source: Nat Commun. 2026 Apr 10;17:5112. doi: 10.1038/s41467-026-71615-5 (PMC13247117; doi:10.1038/s41467-026-71615-5)
Supplement: Supplementary file 10 — Source Data [file 41467_2026_71615_MOESM10_ESM.zip › source data/Fig5/5b.tsv]

Isoform,RelativeExpression
INC,2.36
INC,1.92
INC,3.68
SKIP,0.5
SKIP,0.3685673
SKIP,0.6263322
