# Supplementary material for: Pervasive non-triplet alternative splicing drives functional isoform diversity
Source: Nat Commun. 2026 Apr 10;17:5112. doi: 10.1038/s41467-026-71615-5 (PMC13247117; doi:10.1038/s41467-026-71615-5)
Supplement: Supplementary file 10 — Source Data [file 41467_2026_71615_MOESM10_ESM.zip › source data/Fig2/2a.tsv]

Event	Group	Count	Category
Cassette	Non-Triplets	62	NMD sensitive
Cassette	Triplets	32	NMD sensitive
A3SS	Non-Triplets	177	NMD sensitive
A3SS	Triplets	16	NMD sensitive
A5SS	Non-Triplets	197	NMD sensitive
A5SS	Triplets	18	NMD sensitive
Cassette	Non-Triplets	38	C-terminal length
Cassette	Triplets	9	C-terminal length
A3SS	Non-Triplets	60	C-terminal length
A3SS	Triplets	6	C-terminal length
A5SS	Non-Triplets	38	C-terminal length
A5SS	Triplets	5	C-terminal length
Cassette	Non-Triplets	18	Dual coding
Cassette	Triplets		Dual coding
A3SS	Non-Triplets	22	Dual coding
A3SS	Triplets		Dual coding
A5SS	Non-Triplets	14	Dual coding
A5SS	Triplets		Dual coding
