# Supplementary material for: Pervasive non-triplet alternative splicing drives functional isoform diversity
Source: Nat Commun. 2026 Apr 10;17:5112. doi: 10.1038/s41467-026-71615-5 (PMC13247117; doi:10.1038/s41467-026-71615-5)
Supplement: Supplementary file 10 — Source Data [file 41467_2026_71615_MOESM10_ESM.zip › source data/Fig2/2c.tsv]

Gene,deltaPSI,NMD,Significance
aqp-2,0.001108,Resistant,0.972624250432417
asd-1,-0.287977,Sensitive,1.50095628374441e-22
best-6,0.280484,Sensitive,0.016300244128446
C05D12.3,0.369804,Sensitive,2.37828349114921e-22
C07B5.4,-0.145476,Sensitive,0.00162331921935212
C29F7.1,-0.130746,Sensitive,0.000309723612265432
C34E11.2,-0.049772,Resistant,0.896467240377596
C44E12.1,0.240056,Sensitive,0.000128050468569054
C50D2.6,0.000934,Resistant,0.989537422421493
C50H2.13,0.429405,Sensitive,1.61715246840507e-06
camt-1,-0.007262,Resistant,0.942554174789651
cbl-1,-0.267406,Sensitive,8.56247926434089e-52
cest-8,-0.018242,Resistant,0.980498697668454
cgt-2,0.519103,Sensitive,7.67670802538381e-05
ckc-1,0.455885,Sensitive,1.79801921416542e-18
ckr-2,-0.016373,Resistant,0.760802717534476
D1081.12,-0.246875,Sensitive,3.58767894007531e-19
ddo-1,-0.337917,Sensitive,1.73903892994433e-20
dhhc-4,-0.037127,Resistant,0.128009463499391
dnj-10,0.064628,Resistant,0.357089567922399
dpff-1,-0.098391,Resistant,0.0670896620342377
dyn-1,-0.000493,Resistant,0.946577596127146
ech-1.2,-0.046853,Resistant,0.0125259023548747
egl-10,-0.067553,Resistant,0.210526768088764
egl-9,-0.001915,Resistant,0.978575487604
ephx-1,-0.035087,Resistant,0.617328913333254
etr-1,-0.299103,Sensitive,1.94822735042229e-14
F08F8.10,-0.180645,Sensitive,1.21098497567744e-05
F25B4.8,0.233042,Sensitive,3.4682858872502e-18
F31F4.1,0.031767,Resistant,0.450590748443317
F40F8.1,0.202343,Sensitive,0.00189301802527297
F41E7.7,-0.039891,Resistant,0.883225652709712
F42A10.9,0.019979,Resistant,0.410680729630244
F42A6.6,-0.003272,Resistant,0.928757847630757
F42G4.2,0.19004,Sensitive,0.000230062498015326
F58F12.2,-0.099917,Resistant,0.0283807414106741
fbxa-219,-0.116135,Sensitive,0.000219232042174655
fbxa-61,0.236503,Sensitive,0.00035013190283736
frpr-19,0.091327,Resistant,0.734933141944503
fubl-1,-0.599393,Sensitive,3.06922150011812e-115
fubl-3,-0.340588,Sensitive,6.93250338726793e-07
hif-1,0.013568,Resistant,0.881328497207499
hipr-1,-0.010435,Resistant,0.960841952837414
hir-1,-0.001844,Resistant,0.859150611233465
hizr-1,-0.010326,Resistant,0.850637196040469
hrpf-1,-0.320508,Sensitive,2.32488281997183e-35
hrpk-1,-0.224882,Sensitive,1.19824007147675e-118
ilkp-1,-0.460955,Sensitive,1.07886735370019e-12
inx-10,-0.078686,Resistant,0.749642242259408
K08B12.3,0.519265,Sensitive,3.17738057484762e-17
K09F5.6,-0.028559,Resistant,0.991722143327726
kel-8,0.145869,Sensitive,0.000117012255527968
kin-4,0.042551,Resistant,0.0464452908087957
kvs-1,-0.009261,Resistant,0.88481392943362
kvs-4,-0.218886,Sensitive,0.0356519374037152
lec-9,0.197249,Sensitive,2.41476539741093e-46
lin-40,0.065324,Resistant,0.524527999980426
mak-1,-0.134604,Sensitive,0.00383327660609217
mtm-3,-0.063387,Resistant,0.982865570310938
nhr-195,0.042861,Resistant,0.57947000515459
nhr-79,-0.120151,Sensitive,0.0264967616768798
npr-5,-0.043995,Resistant,0.33268705563239
oac-50,-0.040519,Resistant,0.806997172052246
oac-50,0.037395,Resistant,0.88481392943362
paic-1,0.170865,Sensitive,2.14726003441833e-33
par-3,-0.038917,Resistant,0.828859131863239
pes-4,-0.338349,Sensitive,2.88619572989599e-13
ptb-1,-0.208166,Sensitive,2.25011261961221e-07
R01H2.7,-0.041122,Resistant,0.427577638421745
rdy-2,0.033421,Resistant,0.751756080251576
rga-2,0.013719,Resistant,0.959309643719066
rpn-6.1,-0.073065,Resistant,0.744241233261104
rsp-7,0.719452,Sensitive,3.77154432499489e-47
sav-1,0.353313,Sensitive,5.19552224279486e-11
scrm-1,0.072453,Resistant,0.958470561273785
sfa-1,-0.363094,Sensitive,1.41426490815912e-67
shk-1,-0.048557,Resistant,0.482122668366222
shn-1,-0.094012,Resistant,0.542966927259556
sma-5,-0.018123,Resistant,0.818778146005962
snf-6,-0.134787,Sensitive,0.00258192659597683
sur-7,0.358572,Sensitive,1.28470756274942e-09
T10B10.4,-0.135179,Sensitive,7.28383925828293e-06
T12F5.2,0.273099,Sensitive,2.54275643444663e-06
T14G8.2,-0.283087,Sensitive,0.0208776646589363
T25D10.1,-0.054769,Resistant,0.0564644732656361
T28D6.5,0.02425,Resistant,0.860551780839572
tag-244,-0.281818,Sensitive,5.79709434799943e-10
tba-7,0.147395,Sensitive,0.00113598800250572
tiar-1,0.167002,Sensitive,2.25846833838553e-21
tnt-3,0.000375,Resistant,0.962909245418051
tos-1,0.069601,Resistant,5.13770737089505e-19
tsen-34,0.012464,Resistant,0.977213698404074
ttr-11,0.316697,Sensitive,1.74632297009739e-05
twk-46,0.261548,Sensitive,0.00822078065399718
ubc-19,-0.106089,Sensitive,4.01377842152028e-11
ugt-2,-0.109841,Sensitive,0.0023736738481898
ugt-37,0.58436,Sensitive,0.03483621619202
vab-23,0.297394,Sensitive,2.95820334597856e-07
viln-1,0.154823,Sensitive,1.81939549820524e-05
W01B6.3,0.755794,Sensitive,1.21102665553736e-08
W04E12.7,0.27578,Sensitive,6.5635491920315e-16
W06B4.2,-0.334154,Sensitive,2.64885225550686e-10
Y22D7AL.9,-0.105688,Sensitive,4.05587480939672e-06
Y39A1A.2,0.013279,Resistant,0.866509518182861
Y39F10C.1,-0.085019,Resistant,0.676078692266147
Y42G9A.1,-0.179241,Sensitive,0.00215252458619634
Y43H11AL.1,-0.031426,Resistant,0.568385925700825
Y46E12BL.2,-0.382248,Sensitive,2.59179719846511e-57
Y53F4B.24,0.000394,Resistant,0.991299222788073
Y54G2A.45,0.167134,Sensitive,2.72246789648729e-10
Y57G11C.1147,-0.017584,Resistant,0.704756321416717
Y70G10A.3,-0.074809,Resistant,0.662984728120507
Y71G12B.33,-0.088065,Resistant,0.326740267127441
Y76A2B.5,0.173407,Sensitive,2.72435031010587e-34
zer-1,0.070807,Resistant,0.267967070371846
ZK418.13,-0.417018,Sensitive,1.58743139753618e-06
ZK856.5,-0.102861,Resistant,0.00382251258504671
ztf-4,-0.134962,Sensitive,1.50677443760641e-21
aat-5,0.228633,Sensitive,2.68458421488907e-08
acl-6,-0.308467,Sensitive,4.04835845893659e-11
acox-1.3,0.1082,Sensitive,0.0335668054083513
acp-5,-0.3279,Sensitive,1.16413565358205e-13
aman-1,0.1101,Sensitive,4.60781102697489e-06
arrd-14,0.124667,Sensitive,6.4319826494909e-10
atg-18,-0.001267,Resistant,0.995765520449765
atx-2,-0.021267,Resistant,0.99227909418039
B0035.3,0.534733,Sensitive,1.22776964346564e-68
B0207.6,-0.238633,Sensitive,1.33595018244073e-14
B0207.7,0.0329,Resistant,0.64082209696699
B0310.1,-0.117533,Sensitive,2.4974532960481e-08
bath-44,-0.000967,Resistant,1
best-26,-0.014367,Resistant,0.908207232493225
best-8,0.3402,Sensitive,3.58722998728334e-07
bir-2,-0.5573,Sensitive,7.92683880333547e-36
C03B8.3,0.1106,Sensitive,0.00208675190697726
C04F5.9,-0.241367,Sensitive,0.0440991245819467
C05C8.5,-0.060933,Resistant,0.544237726095559
C05D11.8,0.032933,Resistant,1
C08B6.6,0.022633,Resistant,0.545886675034122
C09H10.9,0.009433,Resistant,0.988267894546125
C14A11.9,0.1201,Sensitive,4.8909859082345e-08
C14C10.2,-0.153133,Sensitive,0.000563558078396622
C16A11.5,-0.034567,Resistant,0.556128869051742
C17H12.2,0.020233,Resistant,0.931717865030147
C17H12.6,0.363267,Sensitive,0.0163496552679213
C24F3.2,0.155933,Sensitive,0.000313839244894623
C24H10.3,-0.322133,Sensitive,2.09998137151148e-07
C25F9.10,0.1032,Resistant,0.0169955031346168
C27B7.7,-0.4,Sensitive,2.9038107532639e-07
C28C12.11,-0.100467,Resistant,0.00132099465328948
C29E4.13,0.4051,Sensitive,2.8739514766635e-07
C32C4.3,0.086733,Resistant,0.493022404468097
C33B4.2,-0.1299,Sensitive,2.47701425144893e-07
C34B4.2,0.245567,Sensitive,1.57734603558788e-20
C38C3.4,-0.214767,Sensitive,1.25896069711221e-06
C45G9.2,-0.124167,Sensitive,0.0253725407249718
C49A9.2,0.138067,Sensitive,2.46308247334563e-16
C49C3.9,0.348233,Sensitive,1.58877108596607e-32
C49H3.6,-0.0735,Resistant,0.834095183210766
C55C3.3,-0.107467,Sensitive,0.00115123094322093
C56A3.8,0.0136,Resistant,0.849788934142831
C56A3.8,0.191,Sensitive,7.32020850219167e-09
cest-31,0.4081,Sensitive,3.80618270466684e-14
cest-6,0.233467,Sensitive,6.93219369077585e-08
chil-13,-0.361767,Sensitive,8.55439995468263e-12
chpf-2,-0.637367,Sensitive,2.10188303888152e-06
clc-5,-0.1538,Sensitive,0.000409422810599065
clec-233,-0.201533,Sensitive,0.0372993987669408
clec-64,0.218033,Sensitive,0.0253259762748666
clp-9,-0.356733,Sensitive,0.000319653865690854
cnnm-4,-0.1001,Resistant,0.00654225046867843
cpb-1,0.020133,Resistant,0.898653601364315
crh-2,0.004,Resistant,0.911365611400535
cyp-33E1,0.255933,Sensitive,2.66956663677765e-06
cyp-34A6,0.084633,Resistant,0.746077513643974
D2096.7,0.162833,Sensitive,0.00038944043336434
ddb-1,-0.115233,Sensitive,2.23868414197025e-11
dpy-27,0.319467,Sensitive,1.85639948313243e-17
E04F6.6,0.134933,Sensitive,1.68990363527684e-06
ech-2,-0.528967,Sensitive,1.09782448827258e-46
egl-43,-0.003967,Resistant,0.991435900699169
egrh-1,0.005233,Resistant,0.988336147019564
egrh-2,0.084033,Resistant,0.497208380921687
egrh-3,-0.067233,Resistant,0.829988386199264
elpc-3,-0.112133,Sensitive,8.36773804560903e-12
ess-2,-0.221733,Sensitive,3.72184019771599e-08
exos-2,0.112367,Sensitive,3.48625574138834e-10
F09E5.8,-0.1043,Resistant,1.54640319652021e-20
F10C2.5,0.0135,Resistant,0.867636962173858
F11F1.1,-0.247067,Sensitive,0.000510494668459582
F13B12.3,0.331533,Sensitive,0.00119065903610881
F14B6.6,-0.351233,Sensitive,9.19916724304954e-07
F14D7.6,0.499933,Sensitive,2.45943875870613e-13
F15D3.6,0.004367,Resistant,0.882762903401133
F19F10.11,0.1876,Sensitive,3.08159076583863e-08
F22B5.5,-0.3991,Sensitive,0.000132026920663245
F23H11.2,-0.182267,Sensitive,0.000223109791412801
F25G6.9,0.556567,Sensitive,3.48175706340091e-09
F25H2.12,-0.505867,Sensitive,2.95931143696497e-13
F28F8.9,-0.2514,Sensitive,1.96344374115953e-11
F32H2.10,-0.110967,Sensitive,0.00153166369646398
F34D10.9,-0.017867,Resistant,0.869820595821477
F36G9.3,-0.322733,Sensitive,0.000778456126568276
F36H2.4,0.045833,Resistant,0.553683838279431
F39G3.5,0.138867,Sensitive,2.49220510336358e-08
F41G4.8,0.103733,Resistant,0.0138956246125814
F41H10.3,0.258533,Sensitive,0.000337441505074963
F41H10.4,0.0214,Resistant,0.824762790128102
F42H10.6,-0.532,Sensitive,2.63045365935642e-52
F46F11.7,-0.111767,Sensitive,2.87705607400169e-16
F47H4.2,-0.022633,Resistant,1
F49C5.12,0.1394,Sensitive,0.0301009137467844
F52A8.3,-0.052533,Resistant,0.987350709412652
F56C11.3,-0.4533,Sensitive,8.53448102961443e-13
F56G4.7,0.0493,Resistant,0.714552333937785
F57C12.2,0.269467,Sensitive,1.5793953537991e-06
F58F9.3,-0.1229,Sensitive,4.89907140941231e-09
F59A7.5,-0.212233,Sensitive,1.34934295522268e-12
fbf-2,-0.103367,Resistant,6.46999887705315e-05
fbxa-167,0.192133,Sensitive,0.000692814879144035
fbxa-54,-0.149333,Sensitive,0.00450804679650975
fbxa-85,-0.336667,Sensitive,0.00603026010999748
fbxc-33,-0.339233,Sensitive,7.95684797643717e-05
fem-3,-0.020067,Resistant,0.703202791935064
fic-1,-0.0368,Resistant,0.759335455816787
fkh-7,0.004133,Resistant,0.740900009971522
flad-1,0.151233,Sensitive,1.20270343646872e-20
flp-11,-0.030433,Resistant,0.647221580275844
flr-1,0.1049,Resistant,0.0171297708977475
flr-4,0.342733,Sensitive,0.000343389143237386
frpr-13,-0.003167,Resistant,0.635379419078129
gcy-28,0.138733,Sensitive,0.00143075058784889
glb-26,0.1191,Sensitive,0.0131800467511484
gld-4,-0.077,Resistant,0.862079411895379
gro-1,0.1561,Sensitive,0.0021648845218608
him-17,0.251,Sensitive,0.000240673028472815
hpl-1,-0.1177,Sensitive,0.000163696721713884
hpo-32,-0.3672,Sensitive,1.72703057674354e-09
icln-1,0.130567,Sensitive,5.28320766740477e-38
ifc-1,-0.103567,Resistant,9.80249464954046e-20
imph-1,-0.0388,Resistant,0.876486217970839
jamp-1,0.074233,Resistant,0.850040507333528
K07B1.7,0.021333,Resistant,0.842380870856588
let-526,0.0489,Resistant,0.707177582770598
lin-28,0.0212,Resistant,0.809768178259867
lmd-1,0.005833,Resistant,0.791758909650428
lsy-12,0.098733,Resistant,0.855033028397408
M01E11.1,0.103133,Resistant,1.045888088314e-05
M01F1.8,0.220933,Sensitive,3.34088587659577e-09
M04C3.1,-0.374267,Sensitive,4.49561263456409e-16
M176.9,-0.226,Sensitive,0.00029635873747507
M18.6,0.481533,Sensitive,2.93391889637709e-32
M28.4,-0.0621,Resistant,0.986329378607763
maco-1,0.008867,Resistant,0.906609517526807
mcu-1,-0.168433,Sensitive,0.00726186550777266
mdf-2,-0.139167,Sensitive,1.7923518241117e-05
mdt-8,0.0557,Resistant,0.859487497057089
metr-1,-0.2117,Sensitive,2.83185533614564e-46
mett-10,0.488867,Sensitive,5.21881007400379e-18
mig-5,0.052867,Resistant,0.933842211422203
mlcd-1,-0.1187,Sensitive,0.000541992306379349
mlt-2,0.073067,Resistant,0.000334764604117985
mltn-3,-0.1539,Sensitive,0.00136120297331807
moc-3,0.2293,Sensitive,2.234480594404e-21
mocs-1,0.172233,Sensitive,0.000831473575362319
mog-3,0.204567,Sensitive,1.71900423425706e-18
mrck-1,0.0785,Resistant,0.306404974970459
mrps-18C,-0.142267,Sensitive,1.32187909195702e-46
mtk-1,-0.070767,Resistant,0.476696901514882
nas-29,0.007067,Resistant,0.656443967525351
nas-9,0.200233,Sensitive,4.44589905034855e-06
nep-9,-0.0207,Resistant,0.93617381613745
nhr-135,-0.121867,Sensitive,8.26735749609417e-05
nhr-135,-0.129033,Sensitive,2.6719808454627e-05
nhr-136,-0.008433,Resistant,0.904748516276611
nhr-14,-0.0283,Resistant,0.818781157907988
nhr-18,-0.194267,Sensitive,1.02182870082537e-07
nhr-212,0.195,Sensitive,0.0085023261833219
nhr-274,-0.1391,Sensitive,0.0101125692157232
nhr-53,0.286167,Sensitive,0.000163660968526842
nhr-76,0.001167,Resistant,0.984318466374495
nhr-76,0.107567,Sensitive,0.000632795401099798
nhr-99,0.319633,Sensitive,0.00234266356606061
nmad-1,-0.1834,Sensitive,4.763734956548e-17
nos-3,-0.042,Resistant,0.758389764288441
nra-3,0.031433,Resistant,0.719319600543593
nud-2,0.070533,Resistant,0.717122640180631
pac-1,-0.082167,Resistant,0.568385925700825
pals-19,0.4131,Sensitive,0.000349281351537199
pcs-1,-0.3281,Sensitive,3.65379888762887e-15
pde-12,0.166433,Sensitive,1.0863793076022e-09
pgap-3,0.066033,Resistant,0.793868944250599
phf-15,-0.063833,Resistant,0.842084113043848
phf-15,0.1344,Sensitive,0.00373816720942332
pho-13,0.131567,Sensitive,0.000269886369597943
piga-1,-0.084367,Resistant,0.192004546787894
pigg-1,0.030567,Resistant,0.97517115145079
pign-1,-0.028567,Resistant,0.867956418689163
pigq-1,-0.213067,Sensitive,0.00781300166882665
pir-1,0.110767,Sensitive,1.96310094437268e-11
plc-4,-0.1919,Sensitive,0.00210649806558448
pqn-67,0.0325,Resistant,0.868926075181589
pqn-68,-0.430733,Sensitive,2.00666691401015e-24
pxn-1,0.107367,Sensitive,8.61851980280637e-06
pyk-2,-0.1411,Sensitive,0.039515883749808
R05A10.7,0.2429,Sensitive,0.00180841986772339
R05G9R.1,0.150767,Sensitive,0.00318431267314608
R10D12.13,-0.516467,Sensitive,6.22201140941979e-38
R10E11.6,0.061767,Resistant,0.456601724029208
R11D1.10,-0.020433,Resistant,0.874301048435355
rab-39,-0.134433,Sensitive,0.000433871821604321
rft-1,0.0899,Resistant,0.200350572505599
rga-8,-0.0581,Resistant,0.473480709233274
rilp-1,-0.080633,Resistant,0.811426193178733
rmh-2,-0.2953,Sensitive,1.70699008032055e-13
rnh-1.0,0.324933,Sensitive,1.10104291561105e-11
rol-3,0.1462,Sensitive,0.00784365410292551
rpa-1,-0.111167,Sensitive,6.95487680621608e-20
rsr-1,-0.483633,Sensitive,8.74680068389569e-13
rtcb-1,0.122367,Sensitive,1.95353043547268e-15
sart-3,0.148933,Sensitive,3.38986474045607e-12
set-1,-0.1342,Sensitive,7.2491841141974e-05
skr-18,-0.1262,Sensitive,9.1838755583266e-28
slc-25A32,0.147467,Sensitive,0.00111188327449448
sma-10,0.105733,Sensitive,0.0029493399906979
smg-4,0.269933,Sensitive,0.0163832717695147
smk-1,0.1023,Resistant,1.40496018892368e-06
smp-1,-0.013267,Resistant,0.917480123393702
spat-2,-0.019733,Resistant,0.683687454993852
spe-39,-0.167633,Sensitive,1.18355337546237e-14
spe-9,-0.258733,Sensitive,0.00132294978546291
str-176,0.107767,Sensitive,0.0168898075867518
T07A5.1,-0.4001,Sensitive,7.35548419836923e-17
T13C5.3,-0.112733,Sensitive,0.0407783790961937
T13C5.9,-0.1067,Sensitive,0.000337258961736697
T18D3.9,0.113267,Sensitive,0.000428405875033055
T22F7.4,0.1068,Sensitive,0.00170007064314714
T24B8.7,-0.003833,Resistant,0.877755831994143
T25B9.8,0.209667,Sensitive,0.000211852900594191
T25G12.6,0.318067,Sensitive,8.45950715396454e-11
taf-4,0.1878,Sensitive,0.00686613092938739
tag-115,0.3088,Sensitive,2.99332664544314e-06
trxr-1,0.117367,Sensitive,2.03231115893937e-24
twk-25,0.195367,Sensitive,0.0295044454561272
ubl-1,-0.531167,Sensitive,0
ugt-5,-0.105133,Sensitive,0.000113829915162057
ugt-65,-0.123333,Sensitive,7.84557027919816e-06
vha-11,0.306667,Sensitive,4.09018592742216e-172
W03F9.2,-0.344033,Sensitive,3.52926479788282e-09
W04D2.4,0.147367,Sensitive,1.61190042765948e-10
W09D6.1,-0.1873,Sensitive,0.0398027692179137
W09G3.7,0.621167,Sensitive,8.37497574591542e-26
wdr-5.3,-0.084767,Resistant,0.495497626228946
wnk-1,0.0012,Resistant,0.99122305402116
Y17G9B.5,0.242467,Sensitive,3.53450649626767e-13
Y32B12B.4,-0.1804,Sensitive,0.012169496073448
Y32G9B.1,-0.1314,Sensitive,0.00674028776132476
Y37F4.6,0.396767,Sensitive,7.27657534823233e-09
Y48C3A.12,-0.061233,Resistant,0.727866475453495
Y48E1B.8,0.106267,Sensitive,2.54718451848108e-06
Y50D4B.2,0.018267,Resistant,0.776761380563013
Y53F4B.21,-0.394267,Sensitive,0.00314579134384482
Y54F10BM.12,-0.016667,Resistant,0.996745428828163
Y54G2A.73,-0.022067,Resistant,0.778727757265752
Y57A10B.7,-0.117367,Sensitive,0.000247097219510311
ZC239.22,-0.085667,Resistant,0.665153606973923
ZC449.1,0.114633,Sensitive,4.99346673437406e-07
zipt-3,0.190233,Sensitive,0.0123245851211418
ZK1127.3,-0.044667,Resistant,0.858894970106136
ZK1307.4,0.1249,Sensitive,9.02818445763976e-10
ZK287.7,0.405633,Sensitive,1.52888408967988e-18
ZK39.10,0.050067,Resistant,0.548903691825631
ZK546.5,0.293,Sensitive,0.00830455640599185
ZK669.5,-0.012433,Resistant,1
ZK688.5,-0.104167,Resistant,0.0206032910720943
ZK829.3,0.181733,Sensitive,0.00248292115199854
ztf-15,-0.183533,Sensitive,0.00070298513757119
aat-4,0.319967,Sensitive,6.96423113004372e-16
abt-1,0.1246,Sensitive,0.00189081334856141
acdh-6,0.3556,Sensitive,1.51325127409119e-56
adsl-1,0.137067,Sensitive,1.47474886676047e-42
aex-5,-0.102533,Resistant,1.88042374191808e-12
aff-1,0.208067,Sensitive,0.00420793028515526
algn-8,-0.1584,Sensitive,0.00164911782331212
alp-1,0.1262,Sensitive,9.1542884770138e-42
arrd-12,0.2178,Sensitive,0.0183807089453695
B0001.8,0.167533,Sensitive,3.67301594656793e-09
B0379.7,0.240967,Sensitive,1.08267064025438e-20
B0393.4,-0.270833,Sensitive,3.17669837721469e-06
bath-28,-0.061133,Resistant,0.446776623564801
bath-29,0.018733,Resistant,0.88350586572892
BE0003N10.1,-0.126767,Sensitive,1.70993684781855e-07
blos-9,-0.315867,Sensitive,8.53205382895568e-12
C01G10.10,-0.4507,Sensitive,9.00891891055014e-14
C03B1.5,0.169067,Sensitive,0.00363074228100572
C05D11.5,0.2574,Sensitive,4.54455247616864e-12
C08F8.3,0.295933,Sensitive,1.23387145156365e-18
C10G11.6,0.0676,Resistant,0.217903655312669
C15A11.7,0.223267,Sensitive,7.13089593104301e-05
C24F3.2,0.109967,Sensitive,0.000334977259331534
C26E1.2,-0.0025,Resistant,0.957507903097564
C34F6.9,0.272167,Sensitive,9.42731164521468e-05
C35B1.2,-0.142533,Sensitive,2.19755212971655e-08
C37A2.8,0.130433,Sensitive,1.32849166475231e-12
C37C3.1,-0.279967,Sensitive,3.7814574259507e-11
C40H1.8,-0.184833,Sensitive,6.50241733898908e-07
C41A3.2,0.119033,Sensitive,0.00102551949684535
C42D8.1,-0.048467,Resistant,0.466007728065536
C44H9.5,0.213133,Sensitive,0.00143745816248783
C45B2.6,0.217933,Sensitive,1.53040465914839e-05
C47E12.2,0.104567,Resistant,6.126179455676e-11
C48B4.9,0.0021,Resistant,0.943888443662966
C49H3.4,0.186567,Sensitive,0.000208425865799714
C50F4.10,0.358233,Sensitive,2.03543557524395e-09
C51E3.10,0.1646,Sensitive,0.000917549044914402
C53H9.2,0.5679,Sensitive,0
C54G4.3,0.162267,Sensitive,6.65473394298966e-12
C55B7.10,-0.1189,Sensitive,1.36545844529765e-05
cerk-1,-0.179467,Sensitive,1.8710338238283e-23
cest-31,0.125433,Sensitive,0.00021942750730083
cest-5.1,0.392733,Sensitive,9.4672346628434e-05
clec-26,-0.3104,Sensitive,0.0013719362702745
clec-52,-0.144133,Sensitive,1.42748014801124e-18
cln-3.1,-0.277,Sensitive,6.126179455676e-11
cln-3.2,-0.151933,Sensitive,9.26834232788261e-05
cup-5,-0.079167,Resistant,0.475098473066187
cyp-31A5,0.055933,Resistant,0.59257748521625
cyp-34A2,-0.4205,Sensitive,0.0092362338285364
D1022.4,-0.4161,Sensitive,1.37682075712989e-28
D1037.1,-0.4,Sensitive,6.07160287789592e-32
daao-1,0.549833,Sensitive,1.87446377921512e-08
ddo-2,0.591767,Sensitive,3.43309137097718e-188
dnj-10,-0.104167,Resistant,3.63818818854976e-17
dus-2,-0.2787,Sensitive,4.34505991630512e-24
eff-1,-0.058933,Resistant,0.153892312561328
emb-30,-0.109367,Sensitive,4.69073768345014e-09
eng-1,-0.190733,Sensitive,8.64129973102278e-12
epc-1,0.0022,Resistant,0.949480679514348
epg-3,-0.0619,Resistant,0.956817301732505
ercc-1,-0.158133,Sensitive,2.43846041183591e-05
eri-3,0.126767,Sensitive,0.0264038607729071
exos-9,0.223033,Sensitive,3.93219446304272e-64
F01D4.5,0.107967,Sensitive,0.000727063156524631
F01F1.11,-0.233733,Sensitive,1.06686809701104e-15
F01G10.10,-0.370267,Sensitive,7.54587529282274e-27
F08G2.7,0.187867,Sensitive,1.95008396177049e-10
F13G3.6,-0.508,Sensitive,1.90694581186009e-19
F13H8.12,-0.004033,Resistant,0.998003991335603
F14D2.5,0.091333,Resistant,0.612882840411253
F14D7.6,0.178933,Sensitive,0.0023294379223985
F15E6.6,0.337167,Sensitive,8.39816018343952e-05
F21D9.4,0.089767,Resistant,0.901437735236094
F22D3.4,0.2497,Sensitive,0.0208105153080495
F22D6.9,0.0569,Resistant,0.464328823016116
F23H11.2,-0.1853,Sensitive,0.000448020537232507
F25E5.16,-0.487333,Sensitive,0.00111987875742793
F26B1.5,0.1466,Sensitive,0.00254476444949972
F26F4.9,-0.3467,Sensitive,6.05396310372993e-20
F28C1.1,-0.454233,Sensitive,1.08201416517132e-25
F28E10.4,0.2036,Sensitive,2.09194838198772e-05
F29G6.1,0.120133,Sensitive,0.0203079222103411
F30F8.5,-0.051233,Resistant,0.391743507333115
F35H12.5,0.162133,Sensitive,2.4542882057591e-06
F37C12.10,0.149233,Sensitive,0.00147012213845694
F45D3.2,0.012767,Resistant,0.96002305055607
F45F2.11,-0.0096,Resistant,0.929892168784513
F46B6.4,-0.532867,Sensitive,2.57726532350197e-35
F49E2.5,-0.1012,Resistant,0.000104549117652451
F49E8.7,-0.505233,Sensitive,2.35523300991601e-33
F52B11.5,-0.1485,Sensitive,0.00685698163524094
F54D10.4,-0.034533,Resistant,0.845929658967239
F57B1.5,0.0327,Resistant,0.56558381796679
fbxa-11,-0.492767,Sensitive,1.39045029777711e-21
fbxa-196,0.3754,Sensitive,0.0070031819110814
fbxa-64,-0.265167,Sensitive,2.91263174860851e-15
feh-1,0.0954,Resistant,0.307436291293656
fmo-4,0.122267,Sensitive,2.59118820902332e-60
fncm-1,0.024367,Resistant,0.953419915783329
H03G16.5,0.189533,Sensitive,5.5856287821865e-05
H04D03.2,0.3773,Sensitive,2.93061499296718e-13
hgap-2,0.312,Sensitive,0.00249280697519659
hizr-1,-0.0476,Resistant,0.665385107791463
hlh-1,-0.095433,Resistant,0.746303555696456
hrpl-1,-0.104067,Resistant,7.54050785601639e-09
K04G11.3,-0.120833,Sensitive,0.044264494415462
K06A1.2,0.222033,Sensitive,9.25512260936283e-05
K07A3.3,-0.321433,Sensitive,7.45126150390722e-09
K07B1.7,-0.315633,Sensitive,3.09680227248324e-10
K09C4.1,0.364733,Sensitive,0.000514360254483072
K09C6.2,-0.0793,Resistant,0.413935813995614
K09H9.5,-0.1165,Sensitive,5.48182795054044e-08
K09H9.5,0.341467,Sensitive,7.89436028716221e-15
K10C3.4,-0.018833,Resistant,0.605068535273804
kcnl-1,-0.011367,Resistant,0.826561799777597
kcnl-2,-0.009367,Resistant,0.643039783144098
kin-21,0.185467,Sensitive,0.00928245283295516
kri-1,0.422567,Sensitive,0.00478437437600249
lact-8,0.337533,Sensitive,1.11297508468996e-16
let-413,0.011067,Resistant,0.946054825841176
lig-1,0.1099,Sensitive,1.69152679026796e-05
lnp-1,-0.109133,Sensitive,0.000145646873264371
M02B7.2,0.450167,Sensitive,2.6656997605465e-12
M04F3.4,-0.0238,Resistant,0.756977408924827
M162.5,-0.396267,Sensitive,5.66348033799884e-09
M28.9,-0.129033,Sensitive,0.00466064252292679
mab-10,0.0247,Resistant,0.884911272101485
marb-1,-0.118833,Sensitive,6.71225226392575e-34
math-22,0.508733,Sensitive,0.00436702029350966
mdt-1.2,0.116467,Sensitive,0.0437950984030703
metl-2,-0.307333,Sensitive,1.03316287234088e-17
mig-17,-0.1708,Sensitive,2.21397349845034e-06
mmaa-1,-0.291267,Sensitive,4.99970964327646e-46
molo-1,0.0374,Resistant,0.82174918855765
mrpl-45,-0.1254,Sensitive,4.90192690387318e-12
mth-2,0.161967,Sensitive,0.0408801966592799
mth-2,0.275,Sensitive,0.00026069087030324
mtrr-1,0.337667,Sensitive,2.82548090112891e-16
mut-2,0.111967,Sensitive,5.82212167634406e-05
nas-29,0.088433,Resistant,0.935887436636038
nas-5,-0.197,Sensitive,0.00935681820380191
nas-6,0.276233,Sensitive,4.53186647210135e-05
nhr-103,0.2952,Sensitive,1.400081366062e-05
nhr-108,-0.134667,Sensitive,0.0114852194000442
nhr-112,0.220433,Sensitive,0.000827435785190311
nhr-128,-0.031067,Resistant,0.918909700696943
nhr-237,-0.6077,Sensitive,0.000240357492486768
nhr-238,-0.5695,Sensitive,8.99888360203699e-05
nhr-49,-0.326467,Sensitive,1.18487818277424e-05
nhr-5,0.5566,Sensitive,1.17023934184862e-26
nhr-79,0.115567,Sensitive,0.000188217662059329
nhr-87,0.416167,Sensitive,4.9844637293397e-06
nlp-16,-0.037467,Resistant,0.780508484395863
nlp-21,0.057333,Resistant,0.587742818124566
nova-1,0.210333,Sensitive,5.6447435435272e-10
nth-1,0.246433,Sensitive,1.22324380942463e-08
pars-2,-0.408533,Sensitive,5.79312266234267e-56
pgl-3,-0.1419,Sensitive,2.67411959396551e-31
pid-5,0.160367,Sensitive,0.00155792567909228
pin-2,-0.233767,Sensitive,1.19965878453568e-07
pitr-1,-0.146533,Sensitive,8.85089113623105e-17
plc-2,-0.1378,Sensitive,0.000401541965307487
plc-2,0.106633,Sensitive,1.06785746460634e-06
polh-1,-0.4437,Sensitive,6.41444629531404e-08
polk-1,0.1802,Sensitive,3.32279265782741e-07
ppw-1,-0.061267,Resistant,0.157773194577182
pqn-68,0.215933,Sensitive,2.0282531467563e-08
R02D3.8,-0.301633,Sensitive,2.29461931067527e-12
R05D3.8,0.1163,Sensitive,0.00840774120154309
R05G6.4,-0.109067,Sensitive,1.3224358775803e-10
R11D1.1,-0.352833,Sensitive,2.86974373438548e-09
rde-8,-0.142067,Sensitive,7.39512920278006e-08
rnf-113,0.6752,Sensitive,3.75072970795154e-114
rnh-1.2,0.0332,Resistant,0.695979119044854
rop-1,-0.112033,Sensitive,5.38524904180329e-18
rsy-1,0.1428,Sensitive,8.48177027780924e-09
scav-3,0.168,Sensitive,4.53643428359116e-13
scav-4,0.120567,Sensitive,3.79665640503142e-05
scm-1,-0.119567,Sensitive,8.51500327096102e-20
secs-1,-0.128933,Sensitive,0.00146605197085647
set-24,-0.1026,Resistant,0.000299756854482333
set-5,0.1153,Sensitive,0.00116792217109798
sir-2.4,-0.262,Sensitive,1.33552695587466e-07
slc-17.6,-0.507767,Sensitive,4.05177224908655e-20
slr-2,0.1095,Sensitive,0.0012209825183339
sma-9,-0.030867,Resistant,0.702804976585904
smu-2,0.118567,Sensitive,2.36383049915391e-09
snpc-3.4,-0.342,Sensitive,7.77873741481325e-29
spd-3,0.128233,Sensitive,0.00636766524378586
spds-1,0.177333,Sensitive,4.00907039557596e-56
spe-49,0.042733,Resistant,0.684326734959839
stip-1,0.6169,Sensitive,5.00490713039534e-33
syd-1,0.029333,Resistant,0.468177766161064
syd-9,0.0252,Resistant,0.861618474814417
T01G1.4,0.208267,Sensitive,5.60250133087656e-42
T07A5.1,-0.229767,Sensitive,2.22230758155368e-17
T09D3.8,0.111633,Sensitive,8.52480151629508e-08
T13F2.4,0.4862,Sensitive,1.54916871084712e-08
T21C9.6,-0.190567,Sensitive,3.23708119403423e-07
T22C1.9,-0.196167,Sensitive,2.51654412230494e-09
T23E1.1,-0.298967,Sensitive,6.2653914511787e-05
T23H2.3,-0.114833,Sensitive,2.48647284261846e-05
T25B2.2,0.004533,Resistant,0.941782587749456
T26E4.4,-0.3656,Sensitive,0.000296490636456614
T28H10.1,-0.057933,Resistant,0.780239749311708
tofu-7,-0.244967,Sensitive,8.1315072555924e-11
trx-3,-0.100833,Resistant,1.6762436669289e-17
ugt-4,0.183733,Sensitive,0.0140608787823393
unc-103,0.007967,Resistant,0.944508027833713
use-1,-0.261067,Sensitive,6.69350506354197e-22
vars-1,0.507867,Sensitive,5.07188210243075e-24
vps-36,-0.231133,Sensitive,4.21315746891124e-05
W04A8.1,-0.146067,Sensitive,0.0269629483767416
W04E12.5,0.107733,Sensitive,0.0205618634432461
Y102A11A.9,-0.093367,Resistant,0.396536319415075
Y106G6D.5,0.106133,Sensitive,0.000144483679634928
Y11D7A.10,0.3653,Sensitive,4.93222512701948e-27
Y18H1A.11,0.393767,Sensitive,2.13985090113003e-12
Y20C6A.1,0.0836,Resistant,0.108089139990672
Y25C1A.8,-0.287433,Sensitive,1.55976558133659e-19
Y37H9A.1,0.111433,Sensitive,3.23868454757793e-07
Y39A1A.3,0.208,Sensitive,1.00432985210347e-26
Y41D4A.6,0.178,Sensitive,1.07776706541592e-13
Y45F10D.6,0.247967,Sensitive,8.70800960210666e-09
Y45F3A.8,0.1166,Sensitive,0.00621141433966641
Y46G5A.29,-0.223233,Sensitive,8.22978669073361e-42
Y4C6B.7,-0.0316,Resistant,0.622107087760137
Y51H7C.9,0.156,Sensitive,0.000122950733454056
Y54E5B.2,0.100967,Resistant,5.99410162113225e-05
Y60A3A.16,0.765067,Sensitive,3.55126043700175e-18
Y69E1A.8,0.131567,Sensitive,0.000158890301783791
Y69H2.9,0.414,Sensitive,3.44432412472696e-09
Y71F9B.9,0.122667,Sensitive,8.46173149649085e-05
Y73C8B.1,-0.210167,Sensitive,7.81281473780539e-06
Y75B12B.1,-0.068133,Resistant,0.154643516086754
Y95B8A.6,-0.149433,Sensitive,0.030725118841575
yars-2,-0.600033,Sensitive,1.78073672259301e-61
ZC266.1,0.0858,Resistant,0.20781492207477
ZC513.2,-0.381633,Sensitive,7.20420980358572e-09
zhp-3,0.259233,Sensitive,7.04617407653789e-21
ZK1128.1,-0.535567,Sensitive,5.61215067521854e-44
ZK250.13,-0.459333,Sensitive,1.63874328395535e-07
ZK418.2,0.152833,Sensitive,8.60370969406904e-12
ZK470.2,-0.289767,Sensitive,2.26235990616379e-06
ZK899.1,-0.052367,Resistant,0.97597471027936
zmp-2,-0.0378,Resistant,0.0235801945449642
zyg-1,-0.412633,Sensitive,9.0929920616988e-19
