# Supplementary material for: Pervasive non-triplet alternative splicing drives functional isoform diversity
Source: Nat Commun. 2026 Apr 10;17:5112. doi: 10.1038/s41467-026-71615-5 (PMC13247117; doi:10.1038/s41467-026-71615-5)
Supplement: Supplementary file 10 — Source Data [file 41467_2026_71615_MOESM10_ESM.zip › source data/Fig2/2b.tsv]

Type,PSI_Bin,PercentNonTriplet,total,nontriplet_count
WT,1-20%,62.6,811,508
WT,20-40%,15.9,309,49
WT,40-60%,13.5,229,31
WT,60-80%,20.9,316,66
WT,80-99%,64.6,839,542
smg-1,1-20%,55.1,728,401
smg-1,20-40%,36.9,382,141
smg-1,40-60%,31.5,295,93
smg-1,60-80%,37.5,349,131
smg-1,80-99%,57.3,750,430
