# Supplementary material for: Pervasive non-triplet alternative splicing drives functional isoform diversity
Source: Nat Commun. 2026 Apr 10;17:5112. doi: 10.1038/s41467-026-71615-5 (PMC13247117; doi:10.1038/s41467-026-71615-5)
Supplement: Supplementary file 10 — Source Data [file 41467_2026_71615_MOESM10_ESM.zip › source data/Fig3/3h.tsv]

Gene,Abs_deltaPSI,Group,FoldChange
acl-7,0.133826,Triplets,0.559719865233231
ags-3,0.254834,Triplets,0.896458370956237
asd-1,0.287977,Non-Triplets,1.39925366158358
best-6,0.280484,Non-Triplets,1.15285061067892
C05D12.3,0.369804,Non-Triplets,1.2744362053862
C07B5.4,0.145476,Non-Triplets,1.53282833895242
C29F7.1,0.130746,Non-Triplets,1.18816003836359
C44E12.1,0.240056,Non-Triplets,0.775392224405256
C50H2.13,0.429405,Non-Triplets,1.3505897334723
cal-5,0.12462,Triplets,0.693866936746511
cbl-1,0.267406,Non-Triplets,1.44427638997571
cgt-2,0.519103,Non-Triplets,2.31835880349624
cisd-3.1,0.194282,Triplets,0.847344355400255
ckc-1,0.455885,Non-Triplets,0.945281713182162
clec-149,0.16775,Triplets,0.951823224618952
clec-199,0.376198,Triplets,0.775092332990445
clec-51,0.453088,Triplets,0.976324821641784
D1081.12,0.246875,Non-Triplets,0.982654010137938
ddo-1,0.337917,Non-Triplets,1.27339553260272
dsc-4,0.161387,Triplets,1.38778771421815
etr-1,0.299103,Non-Triplets,1.43815726936895
F08F8.10,0.180645,Non-Triplets,1.03751465153539
F10C1.8,0.220169,Triplets,1.47792296227708
F11E6.4,0.521625,Triplets,2.64975867284689
F25B4.8,0.233042,Non-Triplets,1.20619307121393
F40F8.1,0.202343,Non-Triplets,0.842155349532647
F42G4.2,0.19004,Non-Triplets,1.12409517891546
F46C5.6,0.179168,Triplets,1.12116135229205
F55H12.3,0.219204,Triplets,1.51754137776682
fbxa-219,0.116135,Non-Triplets,0.893214489191884
fbxa-61,0.236503,Non-Triplets,2.47196550959254
fubl-1,0.599393,Non-Triplets,3.15279877928664
fubl-3,0.340588,Non-Triplets,1.45458343410003
hrpf-1,0.320508,Non-Triplets,1.22587601895244
hrpk-1,0.224882,Non-Triplets,1.23091670049476
ifc-1,0.113974,Triplets,0.858952504304897
ilkp-1,0.460955,Non-Triplets,1.95279809655689
K07E8.7,0.104543,Triplets,0.809745221797405
K08B12.3,0.519265,Non-Triplets,1.18080142208038
kel-8,0.145869,Non-Triplets,0.966603004348578
kvs-4,0.218886,Non-Triplets,1.32066677788405
lec-9,0.197249,Non-Triplets,1.01743844985307
lntl-1,0.148494,Triplets,1.05563313582298
mak-1,0.134604,Non-Triplets,0.668762177125693
nep-8,0.234728,Triplets,0.756943388101043
nhr-79,0.120151,Non-Triplets,1.07255254205477
nuaf-3,0.108874,Triplets,0.949765032775107
oxy-4,0.14045,Triplets,0.977052431071855
paic-1,0.170865,Non-Triplets,1.42430738577624
parg-1,0.101615,Triplets,1.77501056416927
pes-4,0.338349,Non-Triplets,1.59159764999875
pqn-18,0.264357,Triplets,1.3697845565322
ptb-1,0.208166,Non-Triplets,1.66342030396846
R05D3.12,0.287335,Triplets,1.19522449564748
rbm-39,0.659158,Triplets,1.61577247915437
rga-5,0.141068,Triplets,1.21139269103792
rsp-4,0.260591,Triplets,0.97129695976787
rsp-7,0.719452,Non-Triplets,2.15271151826932
sav-1,0.353313,Non-Triplets,4.84448215581039
sfa-1,0.363094,Non-Triplets,1.62997100943669
slo-1,0.167715,Triplets,1.0574509827638
snf-6,0.134787,Non-Triplets,1.6582125067702
srd-7,0.440961,Triplets,3.55616919456688
sur-7,0.358572,Non-Triplets,0.925593306093022
T10B10.4,0.135179,Non-Triplets,1.14091271647804
T10B5.10,0.270141,Triplets,1.58698420683534
T12F5.2,0.273099,Non-Triplets,1.14507883288766
T14G8.2,0.283087,Non-Triplets,1.16871615142283
T25D10.4,0.193866,Triplets,1.56974685949701
tag-244,0.281818,Non-Triplets,2.39851090355415
tba-7,0.147395,Non-Triplets,0.865184905759605
tiar-1,0.167002,Non-Triplets,0.944138225293758
tsp-18,0.228371,Triplets,1.32343282668565
tsp-19,0.264043,Triplets,1.15500911418267
ttr-11,0.316697,Non-Triplets,1.53726038498633
twk-46,0.261548,Non-Triplets,0.735081047801261
ubc-19,0.106089,Non-Triplets,1.08433796422393
ugt-2,0.109841,Non-Triplets,0.655678857170308
ugt-37,0.58436,Non-Triplets,2.59297818015418
vab-23,0.297394,Non-Triplets,1.46632090144784
viln-1,0.154823,Non-Triplets,1.10861507522591
W01B6.3,0.755794,Non-Triplets,2.88539975190434
W04E12.7,0.27578,Non-Triplets,0.91900034931494
W06B4.2,0.334154,Non-Triplets,1.21910382133221
W06F12.3,0.131855,Triplets,0.950745338856702
Y22D7AL.9,0.105688,Non-Triplets,0.820916337823737
Y42G9A.1,0.179241,Non-Triplets,1.4836743405316
Y46E12BL.2,0.382248,Non-Triplets,1.98889312539903
Y54G2A.45,0.167134,Non-Triplets,0.985339246762695
Y67D8A.2,0.18142,Triplets,0.937522305779411
Y76A2B.5,0.173407,Non-Triplets,0.878891228670922
ZK418.13,0.417018,Non-Triplets,1.46771490972427
ZK856.5,0.102861,Non-Triplets,1.26309294141454
ztf-4,0.134962,Non-Triplets,0.999133799297735
aat-5,0.228633,Non-Triplets,0.855969005541845
acl-6,0.308467,Non-Triplets,1.00753708720614
acox-1.3,0.1082,Non-Triplets,0.558032466094347
acp-5,0.3279,Non-Triplets,1.59724722262187
acs-21,0.461433,Triplets,1.50784736063352
adr-1,0.1279,Triplets,1.93724585051661
aman-1,0.1101,Non-Triplets,1.22877810864641
arrd-14,0.124667,Non-Triplets,0.43617329958575
B0035.3,0.534733,Non-Triplets,1.69894624254612
B0207.6,0.238633,Non-Triplets,0.99892184152587
B0310.1,0.117533,Non-Triplets,1.0023645967024
best-8,0.3402,Non-Triplets,3.79098750387108
bir-2,0.5573,Non-Triplets,1.77541272290866
C03B8.3,0.1106,Non-Triplets,0.940024454017761
C04E6.11,0.105867,Triplets,1.40875000058833
C04F5.9,0.241367,Non-Triplets,1.31668071819913
C14A11.6,0.522767,Triplets,1.3169017604445
C14A11.9,0.1201,Non-Triplets,0.967536043560449
C14C10.2,0.153133,Non-Triplets,1.12844661847681
C17H12.6,0.363267,Non-Triplets,3.14636727463316
C24F3.2,0.155933,Non-Triplets,1.63908059416473
C24H10.3,0.322133,Non-Triplets,2.38604548619255
C25F9.10,0.1032,Non-Triplets,1.31908648957109
C27B7.7,0.4,Non-Triplets,2.36068094005008
C28C12.11,0.100467,Non-Triplets,0.906335235817948
C29E4.13,0.4051,Non-Triplets,1.61253744836863
C33B4.2,0.1299,Non-Triplets,1.13727711592681
C34B4.2,0.245567,Non-Triplets,1.28018952403963
C38C3.4,0.214767,Non-Triplets,0.947948372626526
C45G9.2,0.124167,Non-Triplets,0.718075156967941
C49A9.2,0.138067,Non-Triplets,1.08072473234258
C49C3.9,0.348233,Non-Triplets,1.09419121740756
C55C3.3,0.107467,Non-Triplets,1.20677111668224
C56A3.8,0.191,Non-Triplets,1.00823657226397
cest-31,0.4081,Non-Triplets,1.78592025424904
cest-6,0.233467,Non-Triplets,0.993910476272079
chil-13,0.361767,Non-Triplets,3.89551248894502
chpf-2,0.637367,Non-Triplets,2.92074195712402
clc-5,0.1538,Non-Triplets,0.559863797065399
clec-233,0.201533,Non-Triplets,1.18583315494352
clec-64,0.218033,Non-Triplets,1.44918024154134
clp-9,0.356733,Non-Triplets,2.49980882191716
cnnm-4,0.1001,Non-Triplets,5.73058056980028
cye-1,0.176667,Triplets,0.897819841022669
cyp-33E1,0.255933,Non-Triplets,1.10162534505449
D2096.7,0.162833,Non-Triplets,1.19105543436849
ddb-1,0.115233,Non-Triplets,1.08022496140059
dpy-27,0.319467,Non-Triplets,1.362890845766
E04F6.6,0.134933,Non-Triplets,0.578541780826304
ech-2,0.528967,Non-Triplets,1.80765682751008
EEED8.14,0.433033,Triplets,1.24525606443807
elpc-3,0.112133,Non-Triplets,0.948295842463967
ess-2,0.221733,Non-Triplets,1.0981557291332
exos-2,0.112367,Non-Triplets,0.97076725311452
F09E5.8,0.1043,Non-Triplets,1.30853351219712
F11F1.1,0.247067,Non-Triplets,1.05029213123359
F13B12.3,0.331533,Non-Triplets,1.45132852994666
F14B6.6,0.351233,Non-Triplets,1.34881975176725
F14D7.6,0.499933,Non-Triplets,1.02987358411682
F19F10.11,0.1876,Non-Triplets,0.979356598084545
F22B5.5,0.3991,Non-Triplets,1.28717828698507
F23H11.2,0.182267,Non-Triplets,1.7377199030982
F25G6.9,0.556567,Non-Triplets,1.9753647873488
F25H2.12,0.505867,Non-Triplets,2.69074347199789
F28F8.9,0.2514,Non-Triplets,1.55036780272862
F32H2.10,0.110967,Non-Triplets,0.762678813121517
F36G9.3,0.322733,Non-Triplets,1.23896585036442
F37C4.6,0.134033,Triplets,1.01607592660807
F39G3.5,0.138867,Non-Triplets,1.16193938298729
F41G4.8,0.103733,Non-Triplets,1.07779974013758
F41H10.3,0.258533,Non-Triplets,1.3772022471161
F42H10.6,0.532,Non-Triplets,1.3374448910567
F46F11.7,0.111767,Non-Triplets,1.71390181196829
F49C5.12,0.1394,Non-Triplets,1.14994033783315
F56C11.3,0.4533,Non-Triplets,1.31496254517447
F57C12.2,0.269467,Non-Triplets,1.22067977080912
F58F9.3,0.1229,Non-Triplets,1.24391813358123
F58G1.2,0.104,Triplets,4.68059990638151
F59A7.5,0.212233,Non-Triplets,1.25241658807403
fbf-2,0.103367,Non-Triplets,0.962813913315724
fbxa-167,0.192133,Non-Triplets,0.937445065617714
fbxa-54,0.149333,Non-Triplets,1.29820694745198
fbxa-85,0.336667,Non-Triplets,1.85309978610332
fbxc-33,0.339233,Non-Triplets,1.45596183520834
flad-1,0.151233,Non-Triplets,0.878933483866435
flr-1,0.1049,Non-Triplets,0.930982487536526
flr-4,0.342733,Non-Triplets,1.74312393160785
gcy-28,0.138733,Non-Triplets,0.986049249651947
gro-1,0.1561,Non-Triplets,1.07929425217998
him-17,0.251,Non-Triplets,1.00545483271249
hpl-1,0.1177,Non-Triplets,1.12965622421111
hpo-32,0.3672,Non-Triplets,1.44513025190315
icln-1,0.130567,Non-Triplets,0.883009666762532
ifc-1,0.103567,Non-Triplets,0.858952504304897
K08D8.4,0.1094,Triplets,4.16232361785288
lmp-2,0.198033,Triplets,1.03441574004592
M01E11.1,0.103133,Non-Triplets,0.888299425931637
M01F1.8,0.220933,Non-Triplets,0.926903259916894
M04C3.1,0.374267,Non-Triplets,1.70402623345449
M176.9,0.226,Non-Triplets,1.12774577332892
M18.6,0.481533,Non-Triplets,1.82085490802862
mcu-1,0.168433,Non-Triplets,0.973164785078812
mdf-2,0.139167,Non-Triplets,0.854907827324542
metr-1,0.2117,Non-Triplets,1.17574391286163
mett-10,0.488867,Non-Triplets,1.80858800433483
mlcd-1,0.1187,Non-Triplets,0.906680861810032
mltn-3,0.1539,Non-Triplets,2.18785650779471
moc-3,0.2293,Non-Triplets,1.00198307538095
mocs-1,0.172233,Non-Triplets,1.33917181731176
mog-3,0.204567,Non-Triplets,0.92599264271144
mrps-18C,0.142267,Non-Triplets,0.810617365471327
mtm-1,0.102367,Triplets,0.878898579929857
nas-9,0.200233,Non-Triplets,0.717128208619532
nhr-135,0.121867,Non-Triplets,2.2303307229797
nhr-135,0.129033,Non-Triplets,2.2303307229797
nhr-18,0.194267,Non-Triplets,1.06560867471402
nhr-212,0.195,Non-Triplets,1.16886028707249
nhr-274,0.1391,Non-Triplets,0.823523970768878
nhr-53,0.286167,Non-Triplets,1.16165136191755
nhr-76,0.107567,Non-Triplets,0.787125204405954
nhr-99,0.319633,Non-Triplets,0.77287256056779
nmad-1,0.1834,Non-Triplets,1.11498830195342
pah-1,0.109733,Triplets,0.903607943848245
pals-19,0.4131,Non-Triplets,1.58832645086161
pcs-1,0.3281,Non-Triplets,1.2459641539372
pde-12,0.166433,Non-Triplets,1.13290211749939
phf-15,0.1344,Non-Triplets,1.20949460405086
pho-13,0.131567,Non-Triplets,1.21224497291226
pigq-1,0.213067,Non-Triplets,1.5819109226616
pir-1,0.110767,Non-Triplets,0.790610333596231
plc-4,0.1919,Non-Triplets,1.11560915292337
pqn-68,0.430733,Non-Triplets,2.55962110481774
pxn-1,0.107367,Non-Triplets,1.07741892004604
pyk-2,0.1411,Non-Triplets,1.07458196856076
R05A10.7,0.2429,Non-Triplets,1.21408455526493
R05G9R.1,0.150767,Non-Triplets,1.84002530356767
R10D12.13,0.516467,Non-Triplets,7.01050714217502
rab-39,0.134433,Non-Triplets,0.929270545180047
rbm-25,0.208567,Triplets,2.11403304201362
rmh-2,0.2953,Non-Triplets,2.95851619405186
rnh-1.0,0.324933,Non-Triplets,1.48667060884645
rol-3,0.1462,Non-Triplets,2.60153755721974
rpa-1,0.111167,Non-Triplets,0.849792949401763
rsr-1,0.483633,Non-Triplets,1.77726229327998
rtcb-1,0.122367,Non-Triplets,1.33508048680303
sart-3,0.148933,Non-Triplets,0.93417267089204
set-1,0.1342,Non-Triplets,0.813212551673577
skr-18,0.1262,Non-Triplets,0.972317494817731
slc-25A32,0.147467,Non-Triplets,1.02122705134511
sma-10,0.105733,Non-Triplets,0.694343224736425
smg-4,0.269933,Non-Triplets,1.46629922230378
smk-1,0.1023,Non-Triplets,0.961088854373881
spe-39,0.167633,Non-Triplets,0.906955578325555
spe-9,0.258733,Non-Triplets,1.77340636416134
str-176,0.107767,Non-Triplets,0.482412592579481
T07A5.1,0.4001,Non-Triplets,1.56231994614407
T13C5.3,0.112733,Non-Triplets,0.756360245002098
T13C5.9,0.1067,Non-Triplets,1.31295034828043
T18D3.9,0.113267,Non-Triplets,0.888561034338183
T22F7.4,0.1068,Non-Triplets,1.85642882152697
T25B9.8,0.209667,Non-Triplets,1.10722781736789
T25G12.6,0.318067,Non-Triplets,1.14903892599823
taf-4,0.1878,Non-Triplets,0.924628595600207
tag-115,0.3088,Non-Triplets,0.974024079709922
tdp-1,0.310767,Triplets,1.80614058050439
trxr-1,0.117367,Non-Triplets,1.03931475603509
twk-25,0.195367,Non-Triplets,1.51089259487917
ubl-1,0.531167,Non-Triplets,1.5823785929647
ugt-5,0.105133,Non-Triplets,1.84647479575903
ugt-65,0.123333,Non-Triplets,1.30444270762794
vha-11,0.306667,Non-Triplets,1.19092775834279
W03F9.2,0.344033,Non-Triplets,1.44291007696822
W04D2.4,0.147367,Non-Triplets,0.890084948117448
W09D6.1,0.1873,Non-Triplets,2.08660490707307
W09G3.7,0.621167,Non-Triplets,2.44944520948693
Y17G9B.5,0.242467,Non-Triplets,1.05788717616398
Y32B12B.4,0.1804,Non-Triplets,0.982381262660422
Y32G9B.1,0.1314,Non-Triplets,1.66812002421262
Y37F4.6,0.396767,Non-Triplets,1.51893393061648
Y47G6A.15,0.115733,Triplets,1.32834411007222
Y48E1B.8,0.106267,Non-Triplets,0.707900349587704
Y53F4B.21,0.394267,Non-Triplets,1.09145199340492
Y57A10B.7,0.117367,Non-Triplets,1.01610258434045
Y61A9LA.3,0.195,Triplets,2.83856126341665
ZC449.1,0.114633,Non-Triplets,1.12589301916894
zipt-3,0.190233,Non-Triplets,1.05853425291203
ZK1307.4,0.1249,Non-Triplets,0.540736126502595
ZK287.7,0.405633,Non-Triplets,1.29925355455523
ZK546.5,0.293,Non-Triplets,1.14019113527214
ZK688.5,0.104167,Non-Triplets,0.95486659531296
ZK829.3,0.181733,Non-Triplets,1.51545231793476
ztf-15,0.183533,Non-Triplets,0.818019845452938
aat-4,0.319967,Non-Triplets,1.37997006147869
abt-1,0.1246,Non-Triplets,1.31684159598808
acdh-6,0.3556,Non-Triplets,2.67068756745825
adsl-1,0.137067,Non-Triplets,0.876242693830842
aex-5,0.102533,Non-Triplets,1.20147965907638
aff-1,0.208067,Non-Triplets,0.841676022602869
age-1,0.421833,Triplets,1.34534432331399
algn-8,0.1584,Non-Triplets,1.21479063271622
alp-1,0.1262,Non-Triplets,1.0556154512931
arrd-12,0.2178,Non-Triplets,3.58856430200661
B0001.8,0.167533,Non-Triplets,0.899732989692982
B0379.7,0.240967,Non-Triplets,0.855042256270134
B0393.4,0.270833,Non-Triplets,1.28920488668107
BE0003N10.1,0.126767,Non-Triplets,0.846174215570865
blos-9,0.315867,Non-Triplets,0.992213963060259
btb-9,0.3203,Triplets,0.877302107871368
C01G10.10,0.4507,Non-Triplets,2.86463146277324
C03B1.5,0.169067,Non-Triplets,1.39160646844482
C05D11.5,0.2574,Non-Triplets,0.972383737821228
C08F8.3,0.295933,Non-Triplets,0.817700232115559
C15A11.7,0.223267,Non-Triplets,1.95469086516276
C16D2.1,0.269333,Triplets,1.02064190464934
C24F3.2,0.109967,Non-Triplets,1.63908059416473
C34B2.9,0.277667,Triplets,1.1592654723212
C34F6.9,0.272167,Non-Triplets,1.41342947037631
C35B1.2,0.142533,Non-Triplets,3.29057779249569
C37A2.8,0.130433,Non-Triplets,0.875541865318324
C37C3.1,0.279967,Non-Triplets,1.59455264752302
C40H1.8,0.184833,Non-Triplets,1.77336713858489
C41A3.2,0.119033,Non-Triplets,1.84703385848266
C44H9.5,0.213133,Non-Triplets,0.846746488549272
C45B2.6,0.217933,Non-Triplets,1.21645766781073
C47E12.2,0.104567,Non-Triplets,0.758076929315345
C49H3.4,0.186567,Non-Triplets,1.13085638461706
C50F4.10,0.358233,Non-Triplets,0.940115922047151
C51E3.10,0.1646,Non-Triplets,1.32907492398298
C53H9.2,0.5679,Non-Triplets,7.49384250781302
C54G4.3,0.162267,Non-Triplets,1.06148494889932
C55B7.10,0.1189,Non-Triplets,0.895543793434522
cec-6,0.1118,Triplets,0.839539885757546
cerk-1,0.179467,Non-Triplets,1.04101234272497
cest-31,0.125433,Non-Triplets,1.78592025424904
cest-5.1,0.392733,Non-Triplets,2.22509185833174
clec-26,0.3104,Non-Triplets,0.958173522696952
clec-52,0.144133,Non-Triplets,0.873358691121197
cln-3.1,0.277,Non-Triplets,1.38853787987705
cln-3.2,0.151933,Non-Triplets,1.02173415337636
cyp-34A2,0.4205,Non-Triplets,0.678181621762185
D1022.4,0.4161,Non-Triplets,1.66244134649884
D1037.1,0.4,Non-Triplets,1.93511585926603
daao-1,0.549833,Non-Triplets,1.25518854302317
ddo-2,0.591767,Non-Triplets,2.89509219507457
dnj-10,0.104167,Non-Triplets,0.865516432711415
dpt-1,0.104167,Triplets,0.944747169347569
dus-2,0.2787,Non-Triplets,1.48282200299931
egl-44,0.119167,Triplets,0.948360639529181
emb-30,0.109367,Non-Triplets,1.0596763263656
eng-1,0.190733,Non-Triplets,1.0205161997495
ercc-1,0.158133,Non-Triplets,0.991474551555784
eri-3,0.126767,Non-Triplets,0.841940299457331
exos-9,0.223033,Non-Triplets,1.03584285920188
F01D4.5,0.107967,Non-Triplets,0.769397286671364
F01F1.11,0.233733,Non-Triplets,0.874037506639047
F01G10.10,0.370267,Non-Triplets,2.36522158450361
F08G2.7,0.187867,Non-Triplets,0.866950936387533
F13G3.6,0.508,Non-Triplets,3.8832012822878
F14D7.6,0.178933,Non-Triplets,1.02987358411682
F15E6.6,0.337167,Non-Triplets,1.79709569484218
F22D3.4,0.2497,Non-Triplets,1.39723991310929
F23H11.2,0.1853,Non-Triplets,1.7377199030982
F25E5.16,0.487333,Non-Triplets,1.25682941834242
F26B1.5,0.1466,Non-Triplets,1.09695500320668
F26F4.9,0.3467,Non-Triplets,1.22720493880856
F28C1.1,0.454233,Non-Triplets,1.5640186011774
F28E10.4,0.2036,Non-Triplets,0.882937136249262
F29G6.1,0.120133,Non-Triplets,3.62597010108545
F35H12.5,0.162133,Non-Triplets,0.421491038542649
F37C12.10,0.149233,Non-Triplets,0.671810625575592
F46B6.4,0.532867,Non-Triplets,4.58263074422805
F49E2.5,0.1012,Non-Triplets,1.19213975053253
F49E8.7,0.505233,Non-Triplets,2.31095135384197
F52B11.5,0.1485,Non-Triplets,0.989177826760629
F54A3.6,0.3896,Triplets,1.45708610954847
fbxa-11,0.492767,Non-Triplets,6.6802949114456
fbxa-196,0.3754,Non-Triplets,1.49297994906387
fbxa-6,0.314533,Triplets,1.36068745212522
fbxa-64,0.265167,Non-Triplets,1.54940539367802
fmo-4,0.122267,Non-Triplets,1.48677751175345
H03G16.5,0.189533,Non-Triplets,1.59282394341132
H04D03.2,0.3773,Non-Triplets,1.27416350233792
hgap-2,0.312,Non-Triplets,1.01803317868129
hrpl-1,0.104067,Non-Triplets,0.946864251719158
K04G11.3,0.120833,Non-Triplets,1.15902945600675
K06A1.2,0.222033,Non-Triplets,1.0348595420909
K07A3.3,0.321433,Non-Triplets,1.62161655793133
K07B1.7,0.315633,Non-Triplets,3.53022757164244
K09C4.1,0.364733,Non-Triplets,2.21098875241956
K09C8.7,0.267433,Triplets,1.96881551236877
K09E2.3,0.342133,Triplets,1.24293216916792
K09H9.5,0.1165,Non-Triplets,1.13073985643829
K09H9.5,0.341467,Non-Triplets,1.13073985643829
kin-21,0.185467,Non-Triplets,0.970762579942328
kri-1,0.422567,Non-Triplets,1.38436314673192
lact-8,0.337533,Non-Triplets,2.92879050984432
lig-1,0.1099,Non-Triplets,0.78715165304644
lnp-1,0.109133,Non-Triplets,0.909713049286417
lurp-1,0.264,Triplets,1.29874128303497
M02B7.2,0.450167,Non-Triplets,4.12099446813159
M162.5,0.396267,Non-Triplets,0.885886612197245
M28.9,0.129033,Non-Triplets,0.774812622370305
marb-1,0.118833,Non-Triplets,1.06324118420401
math-22,0.508733,Non-Triplets,1.24093267821067
mdt-1.2,0.116467,Non-Triplets,0.933656184738451
metl-2,0.307333,Non-Triplets,1.83824826721341
micu-1,0.516433,Triplets,3.7751643477672
mig-17,0.1708,Non-Triplets,1.78171001144527
mmaa-1,0.291267,Non-Triplets,1.221904964721
mrpl-45,0.1254,Non-Triplets,0.948462781987325
mth-2,0.161967,Non-Triplets,1.19107591792853
mth-2,0.275,Non-Triplets,1.19107591792853
mtrr-1,0.337667,Non-Triplets,1.52247432000397
mut-2,0.111967,Non-Triplets,0.702776878361638
nas-5,0.197,Non-Triplets,1.13586433973601
nas-6,0.276233,Non-Triplets,3.03743067363478
nhr-103,0.2952,Non-Triplets,1.52184830304027
nhr-108,0.134667,Non-Triplets,1.70125291534528
nhr-112,0.220433,Non-Triplets,2.50068933304419
nhr-237,0.6077,Non-Triplets,3.13074334994
nhr-238,0.5695,Non-Triplets,2.45938057675654
nhr-49,0.326467,Non-Triplets,0.859202764893013
nhr-5,0.5566,Non-Triplets,1.91745461445969
nhr-79,0.115567,Non-Triplets,1.07255254205477
nhr-87,0.416167,Non-Triplets,4.4887660301205
nova-1,0.210333,Non-Triplets,1.02778905644359
nth-1,0.246433,Non-Triplets,1.04959524848015
pars-2,0.408533,Non-Triplets,1.2555529994573
pgl-3,0.1419,Non-Triplets,0.800167717544683
pid-5,0.160367,Non-Triplets,0.778576323975005
pin-2,0.233767,Non-Triplets,1.60419685236989
pitr-1,0.146533,Non-Triplets,0.98807056808075
plc-2,0.1378,Non-Triplets,1.78647776518513
plc-2,0.106633,Non-Triplets,1.78647776518513
polh-1,0.4437,Non-Triplets,2.04602173926535
polk-1,0.1802,Non-Triplets,0.693770990588784
pot-1,0.306067,Triplets,1.06593066945829
pqn-68,0.215933,Non-Triplets,2.55962110481774
R02D3.8,0.301633,Non-Triplets,1.09207358442924
R05D3.8,0.1163,Non-Triplets,0.798427065582496
R05G6.4,0.109067,Non-Triplets,0.894919182588613
R11D1.1,0.352833,Non-Triplets,1.66769996888137
rde-8,0.142067,Non-Triplets,1.30117147204126
rnf-113,0.6752,Non-Triplets,4.55049072828201
rop-1,0.112033,Non-Triplets,1.0182379765762
rsy-1,0.1428,Non-Triplets,0.958904815416836
scav-3,0.168,Non-Triplets,1.09391316400281
scav-4,0.120567,Non-Triplets,0.914761627604659
scm-1,0.119567,Non-Triplets,1.0336628462213
secs-1,0.128933,Non-Triplets,1.70820940609396
set-24,0.1026,Non-Triplets,0.86645130284512
set-5,0.1153,Non-Triplets,1.20534407002315
sir-2.4,0.262,Non-Triplets,1.12029057626376
slc-17.6,0.507767,Non-Triplets,1.03246465870707
slr-2,0.1095,Non-Triplets,0.874867701167515
smu-2,0.118567,Non-Triplets,0.807440851387932
snpc-3.4,0.342,Non-Triplets,1.43169743335612
spd-3,0.128233,Non-Triplets,1.28898940469019
spds-1,0.177333,Non-Triplets,1.34378148159333
stip-1,0.6169,Non-Triplets,3.3709649925007
T01G1.4,0.208267,Non-Triplets,1.34552945837907
T07A5.1,0.229767,Non-Triplets,1.56231994614407
T09D3.8,0.111633,Non-Triplets,1.61563277364905
T13F2.4,0.4862,Non-Triplets,4.02856587323846
T21C9.6,0.190567,Non-Triplets,1.3679222816535
T22C1.9,0.196167,Non-Triplets,1.14628585977283
T23E1.1,0.298967,Non-Triplets,2.36375782157497
T23H2.3,0.114833,Non-Triplets,0.88858568622076
T26E4.4,0.3656,Non-Triplets,1.53763085875462
tofu-7,0.244967,Non-Triplets,0.988317093389076
trx-3,0.100833,Non-Triplets,1.22112757242505
ugt-4,0.183733,Non-Triplets,0.600612241962763
use-1,0.261067,Non-Triplets,1.29779249931668
vars-1,0.507867,Non-Triplets,1.89307223263643
vps-36,0.231133,Non-Triplets,1.03654032474073
W04A8.1,0.146067,Non-Triplets,0.942410810700938
W04E12.5,0.107733,Non-Triplets,0.951525308060104
Y106G6D.5,0.106133,Non-Triplets,4.66378348069732
Y11D7A.10,0.3653,Non-Triplets,1.08933077307901
Y18H1A.11,0.393767,Non-Triplets,1.38572450624191
Y25C1A.8,0.287433,Non-Triplets,1.41720313896554
Y37H9A.1,0.111433,Non-Triplets,1.02858519825208
Y39A1A.3,0.208,Non-Triplets,1.00590037165132
Y41D4A.6,0.178,Non-Triplets,1.11232704745566
Y45F10D.6,0.247967,Non-Triplets,1.40024896702709
Y45F3A.8,0.1166,Non-Triplets,2.41794613369172
Y46G5A.29,0.223233,Non-Triplets,1.21259296280494
Y48G1A.1,0.1778,Triplets,1.31184041572434
Y51H7C.9,0.156,Non-Triplets,0.843693081400966
Y53F4B.23,0.241667,Triplets,0.455145752382418
Y54E5B.2,0.100967,Non-Triplets,1.68479816364062
Y60A3A.16,0.765067,Non-Triplets,4.70496808559313
Y69E1A.8,0.131567,Non-Triplets,1.12120764376316
Y69H2.9,0.414,Non-Triplets,1.70573530445828
Y71F9AL.8,0.169333,Triplets,1.17873321968465
Y71F9B.9,0.122667,Non-Triplets,1.51167254065265
Y73C8B.1,0.210167,Non-Triplets,1.51414161042226
Y95B8A.6,0.149433,Non-Triplets,1.29872276116403
yars-2,0.600033,Non-Triplets,4.18171733318778
ZC13.1,0.220967,Triplets,1.02580026846529
ZC513.2,0.381633,Non-Triplets,3.55586590049951
zhp-3,0.259233,Non-Triplets,1.01874299130527
ZK1128.1,0.535567,Non-Triplets,2.09092888648894
ZK250.13,0.459333,Non-Triplets,1.47334059853684
ZK418.2,0.152833,Non-Triplets,1.19620615248824
ZK470.2,0.289767,Non-Triplets,0.994665574666093
zyg-1,0.412633,Non-Triplets,1.52913681038808
