# Supplementary material for: Pervasive non-triplet alternative splicing drives functional isoform diversity
Source: Nat Commun. 2026 Apr 10;17:5112. doi: 10.1038/s41467-026-71615-5 (PMC13247117; doi:10.1038/s41467-026-71615-5)
Supplement: Supplementary file 10 — Source Data [file 41467_2026_71615_MOESM10_ESM.zip › source data/Fig3/3i.tsv]

NMD,Splicing,Count,Total,Percent,Label
Sensitive,Triplets,9,132,6.81818181818182,"Triplets
7%"
Sensitive,Non-Triplets,86,132,65.1515151515152,"Non-Triplets
65%"
Resistant,Triplets,21,132,15.9090909090909,"Triplets
16%"
Resistant,Non-Triplets,16,132,12.1212121212121,"Non-Triplets
12%"
