# Supplementary material for: Pervasive non-triplet alternative splicing drives functional isoform diversity
Source: Nat Commun. 2026 Apr 10;17:5112. doi: 10.1038/s41467-026-71615-5 (PMC13247117; doi:10.1038/s41467-026-71615-5)
Supplement: Supplementary file 10 — Source Data [file 41467_2026_71615_MOESM10_ESM.zip › source data/Fig3/3g.tsv]

Gene,log2FC_correct,padj,NMD
abl-1,0.351441379,0.480016756,Resistant
acl-7,-0.837223143,0.004215304,Sensitive
ags-3,-0.157691505,0.673830839,Sensitive
ajm-1,0.170123523,0.661174328,Resistant
aqp-2,-0.048360532,0.941591319,Resistant
asd-1,0.484657523,0.486157589,Sensitive
B0379.2,-0.313592176,0.549820753,Resistant
best-22,-0.246169919,0.523672411,Resistant
best-22,-0.246169919,0.523672411,Resistant
best-6,0.205205577,0.83048127,Sensitive
blmp-1,0.189154127,0.87459396,Resistant
C01H6.8,0.082205838,0.958559209,Resistant
C05D12.3,0.349859158,0.354750473,Sensitive
C06A6.4,-0.601969777,0.433347663,Resistant
C07A12.7,0.543207785,0.181815755,Resistant
C07B5.4,0.616196139,0.068588099,Sensitive
C12D12.1,-0.042274874,0.936213821,Resistant
C13B4.1,-0.337012863,0.527232686,Resistant
C14C10.2,0.174338173,0.66625565,Resistant
C14H10.2,0.39293242,0.540827729,Resistant
C18B2.5,-0.311548081,0.308547398,Resistant
C18C4.7,0.587183738,0.364102369,Resistant
C23H3.9,0.867301194,0.33762873,Resistant
C24A8.6,0.03721144,0.963300484,Resistant
C25H3.11,0.077597768,0.891398741,Resistant
C29F7.1,0.248729172,0.64911679,Sensitive
C30F2.2,0.70551883,0.371609485,Resistant
C30G4.4,0.100998667,0.820386692,Resistant
C30H6.5,0.765842229,0.591089029,Resistant
C33D3.3,0.762404047,0.359833708,Resistant
C34B2.11,0.377788887,0.619095379,Resistant
C34E11.2,0.703564508,0.204596605,Resistant
C34F6.10,0.120101136,0.900672161,Resistant
C36B7.5,0.390836289,0.76921269,Resistant
C44E12.1,-0.367001827,0.626602072,Sensitive
C49H3.6,-0.336004488,0.704103254,Resistant
C50B8.6,0.088038453,0.925401292,Resistant
C50D2.6,-0.469359929,0.386075274,Resistant
C50H2.13,0.433589496,0.238383902,Sensitive
cal-5,-0.527269072,0.258265023,Sensitive
camt-1,-0.12831002,0.754203575,Resistant
cbl-1,0.530346856,0.478255032,Sensitive
cdc-14,-0.270433277,0.678400423,Resistant
cdf-1,-0.198261375,0.622913897,Resistant
cdgs-1,-0.142037232,0.732961322,Resistant
cdh-5,-0.503968694,0.349509926,Resistant
cdh-8,0.411175038,0.68693335,Resistant
cdk-9,-0.205267063,0.426338171,Resistant
ceh-38,-0.401409165,0.487261249,Resistant
cest-8,0.567596417,0.246058759,Resistant
cgt-2,1.213103864,0.001422552,Sensitive
cic-1,-0.436972405,0.249066223,Resistant
cisd-3.1,-0.238979704,0.324527669,Sensitive
ckc-1,-0.081183749,0.897426662,Sensitive
ckr-2,-0.009006421,0.987690563,Resistant
clec-149,-0.071234438,0.894519505,Sensitive
clec-199,-0.367559913,0.433968358,Sensitive
clec-199,-0.367559913,0.433968358,Resistant
clec-199,-0.367559913,0.433968358,Resistant
clec-51,-0.034566885,0.926331452,Sensitive
clip-1,-0.055785129,0.905225493,Resistant
clp-1,-0.288088016,0.35812643,Resistant
clr-1,-0.165556684,0.708224755,Resistant
clr-1,-0.165556684,0.708224755,Resistant
coa-4,-0.208128079,0.592974207,Resistant
col-99,0.134627379,0.890152349,Resistant
col-99,0.134627379,0.890152349,Resistant
col-99,0.134627379,0.890152349,Resistant
cpna-1,-0.006626559,0.988284127,Resistant
D1081.12,-0.025244558,0.964915724,Sensitive
daf-2,-0.157291248,0.727516569,Resistant
daf-3,-0.313335585,0.369112041,Resistant
daf-4,-0.266695668,0.447993774,Resistant
dagl-2,-0.153274461,0.760229035,Resistant
ddo-1,0.348680608,0.490722055,Sensitive
deb-1,-0.028400682,0.971505212,Resistant
denn-4,0.0662523,0.877549121,Resistant
dhhc-4,-0.189094306,0.579686803,Resistant
din-1,-0.22024857,0.766768686,Resistant
dnj-10,-0.208366884,0.535967747,Resistant
dop-1,-0.174782844,0.800443141,Resistant
dop-2,0.115438848,0.881389923,Resistant
dpff-1,-0.192036816,0.715441099,Resistant
dpy-1,0.095166644,0.93479016,Resistant
dsc-4,0.4727869,0.122523599,Sensitive
dyn-1,-0.090615533,0.814702161,Resistant
dys-1,0.204242099,0.821990705,Resistant
E02H9.3,-0.201694595,0.545888228,Resistant
ech-1.2,-0.166596617,0.615428118,Resistant
efk-1,-0.580391077,0.14006131,Resistant
egl-10,-0.070043349,0.838863853,Resistant
egl-8,-0.184812127,0.498532399,Resistant
egl-8,-0.184812127,0.498532399,Resistant
egl-8,-0.184812127,0.498532399,Resistant
egl-9,-0.46187235,0.058211681,Resistant
egl-9,-0.46187235,0.058211681,Resistant
elp-1,0.610871656,0.025189188,Resistant
ephx-1,0.457051053,0.45802478,Resistant
epi-1,0.212903308,0.712052117,Resistant
eps-8,-0.152621064,0.768530672,Resistant
esyt-2,-0.139887238,0.781403473,Resistant
etr-1,0.52422145,0.016240424,Sensitive
eva-1,0.201360379,0.800443141,Resistant
F08F8.10,0.05313171,0.941676312,Sensitive
F08G5.3,0.034372529,0.954718011,Resistant
F10C1.8,0.56357107,0.264571361,Sensitive
F11E6.4,1.405860972,0.0717457,Sensitive
F25B4.8,0.270460853,0.581300634,Sensitive
F31F4.1,0.265032985,0.730609172,Resistant
F33D4.6,0.389678703,0.775884472,Resistant
F35A5.8,-0.30899187,0.240686512,Resistant
F35G12.5,0.483592036,0.347561154,Resistant
F40B5.2,-0.132350357,0.778504511,Resistant
F40F8.1,-0.247841708,0.577737796,Sensitive
F41E7.7,0.135408595,0.872070664,Resistant
F42A10.9,-0.57264136,0.161200769,Resistant
F42A6.6,-0.062075453,0.893147608,Resistant
F42G4.2,0.168764196,0.707534524,Sensitive
F46C5.6,0.164993919,0.60862517,Sensitive
F46F11.1,-0.090959636,0.799415806,Resistant
F46H5.7,-0.312711663,0.433347663,Resistant
F49E2.5,0.253553368,0.617791495,Resistant
F54G2.1,0.099735769,0.892813211,Resistant
F55H12.3,0.601735854,0.22968697,Sensitive
F58F12.2,-0.618168171,0.426328363,Resistant
F59A7.5,0.324714522,0.539669611,Resistant
fbn-1,-1.514246385,0.355341338,Resistant
fbxa-219,-0.162921441,0.810069282,Sensitive
fbxa-61,1.305658614,0.001552625,Sensitive
fhod-1,0.306655853,0.610850221,Resistant
flap-1,-0.306867204,0.505439012,Resistant
fln-2,0.984745325,0.013973891,Resistant
frpr-19,0.495444203,0.071435373,Resistant
fubl-1,1.656633096,9.46e-11,Sensitive
fubl-3,0.540606051,0.001817786,Sensitive
gar-2,0.117801878,0.902147281,Resistant
gbb-1,0.015134035,0.983720754,Resistant
gei-1,0.328143288,0.584568269,Resistant
gei-3,0.262997273,0.659207238,Resistant
gei-4,-0.191154904,0.7262038,Resistant
gei-8,-0.103780156,0.774634827,Resistant
glr-4,0.320590197,0.527429264,Resistant
glt-4,-0.008751665,0.9873842,Resistant
gop-1,-0.114500664,0.776825924,Resistant
gpcp-1,0.456374124,0.211442614,Resistant
grl-7,0.455046533,0.686832858,Resistant
grsp-2,-0.512788191,0.329096156,Resistant
gyf-1,-0.091775355,0.835497689,Resistant
H06I04.6,-0.438998821,0.099959605,Resistant
H11E01.3,0.034738914,0.965155,Resistant
hif-1,-0.118095453,0.78814977,Resistant
him-14,-0.176917351,0.850530267,Resistant
hipr-1,-0.162328458,0.729068206,Resistant
hir-1,0.018269614,0.972089069,Resistant
hizr-1,0.094030071,0.892813211,Resistant
hlb-1,0.243329565,0.611102675,Resistant
hlh-30,-0.103951292,0.832409982,Resistant
hpo-11,-0.126778882,0.795513592,Resistant
hpo-27,-0.06818547,0.838584819,Resistant
hrpf-1,0.293813077,0.446822197,Sensitive
hrpk-1,0.299733134,0.54431043,Sensitive
hum-7,0.156892814,0.571070415,Resistant
icln-1,-0.179498863,0.703837596,Resistant
ifb-2,-0.408809654,0.481004165,Resistant
ifc-1,-0.219349735,0.717751505,Sensitive
ilkp-1,0.965542794,0.003157494,Sensitive
inx-10,0.13867279,0.750640691,Resistant
itr-1,0.103510027,0.807644358,Resistant
jmjd-1.2,-0.342136555,0.490701302,Resistant
K02F3.2,-0.160138036,0.659607224,Resistant
K07E8.7,-0.304460045,0.475305462,Sensitive
K08B12.3,0.239766364,0.72556023,Sensitive
K09F5.6,0.309323433,0.67843929,Resistant
kel-8,-0.049004616,0.917011499,Sensitive
kin-4,-0.378916754,0.567345948,Resistant
kvs-1,-0.130704535,0.853225736,Resistant
kvs-4,0.401266501,0.541854622,Sensitive
kvs-5,-0.790074236,0.275738708,Resistant
lea-1,0.013320674,0.986512367,Resistant
lec-9,0.024941521,0.975203304,Sensitive
let-2,0.128145691,0.704527056,Resistant
let-23,0.068813461,0.833235774,Resistant
let-653,-1.193399576,0.446822197,Resistant
lgc-22,0.48809411,0.614563349,Resistant
lgx-1,0.977565867,0.165326386,Resistant
lgx-1,0.977565867,0.165326386,Resistant
lgx-1,0.977565867,0.165326386,Resistant
lim-8,0.370158545,0.510121772,Resistant
lin-10,-0.163279687,0.800362021,Resistant
lin-40,-0.366447466,0.121969763,Resistant
lntl-1,0.078108542,0.862013637,Sensitive
lsy-12,-0.164719545,0.668746694,Resistant
madd-2,-0.008907668,0.988220365,Resistant
mak-1,-0.580434839,0.173082175,Sensitive
map-2,-0.3315337,0.244392085,Resistant
mbl-1,0.005669505,0.992903356,Resistant
mec-2,0.316331048,0.580782161,Resistant
mel-11,-0.298512462,0.590948544,Resistant
mes-3,-0.103063098,0.743164233,Resistant
met-1,-0.3656261,0.433694818,Resistant
mig-15,-0.094255877,0.920290363,Resistant
mlk-1,-0.323745245,0.278464876,Resistant
mlk-1,-0.323745245,0.278464876,Resistant
mpz-1,0.159282701,0.7695899,Resistant
mtm-3,-0.348437904,0.579686803,Resistant
mua-3,-0.058759346,0.968660707,Resistant
mvk-1,-0.19729098,0.570491349,Resistant
mvk-1,-0.19729098,0.570491349,Resistant
nab-1,0.325663657,0.590065624,Resistant
nep-8,-0.40174269,0.450444387,Sensitive
nhr-195,3.355825231,5.16e-46,Resistant
nhr-65,-0.30729784,0.580782161,Resistant
nhr-79,0.101048324,0.869254073,Sensitive
nlp-38,-0.136688588,0.812739534,Resistant
npr-5,-0.054663221,0.903943567,Resistant
nrx-1,0.247804555,0.652742389,Resistant
nuaf-3,-0.074357453,0.834640575,Sensitive
oac-50,0.430718208,0.497388632,Resistant
oac-50,0.430718208,0.497388632,Resistant
oxy-4,-0.033492112,0.937617053,Sensitive
paic-1,0.510260534,0.473526325,Sensitive
par-3,-0.307272172,0.657882766,Resistant
par-3,-0.307272172,0.657882766,Resistant
parg-1,0.827827611,0.001025885,Sensitive
pat-12,-0.058216611,0.864955327,Resistant
pcm-1,-0.059046099,0.92979322,Resistant
peel-1,-0.266632163,0.617171575,Resistant
pes-4,0.670475674,0.003226018,Sensitive
pes-8,0.65831967,0.443397717,Resistant
pezo-1,-0.228285762,0.532522233,Resistant
pod-1,-0.544232349,0.485088085,Resistant
ppfr-1,-0.057059834,0.862013637,Resistant
pqn-18,0.453949,0.056996245,Sensitive
pqn-22,-0.008447441,0.986512367,Resistant
pqn-35,0.607611034,0.446822197,Resistant
pqn-52,-0.402280756,0.565367729,Resistant
pqn-80,-0.03245051,0.961771207,Resistant
ptb-1,0.734152747,0.094839744,Sensitive
ptp-3,0.110672152,0.882473715,Resistant
R01H2.7,-0.40901788,0.697565001,Resistant
R03C1.1,0.220486025,0.918219275,Resistant
R05D3.12,0.257281621,0.524618362,Sensitive
rbf-1,0.029924803,0.969378201,Resistant
rbf-1,0.029924803,0.969378201,Resistant
rbm-39,0.692224063,0.025501015,Sensitive
rdy-2,0.652152825,0.394883123,Resistant
ret-1,-0.288010521,0.250287052,Resistant
rft-2,-0.49951792,0.113889549,Resistant
rga-2,0.024191595,0.980034293,Resistant
rga-5,0.276666612,0.426338171,Sensitive
rgr-1,-0.280962186,0.327273796,Resistant
rme-1,-0.229616159,0.327273796,Resistant
rme-8,-0.026397066,0.958901858,Resistant
rpn-6.1,-0.175879206,0.526690742,Resistant
rsp-4,-0.042015649,0.92159169,Sensitive
rsp-7,1.106154999,0.000103071,Sensitive
sad-1,0.110284198,0.880727262,Resistant
sav-1,2.276342459,4.93e-19,Sensitive
scrm-1,-0.161822932,0.632806555,Resistant
sea-2,0.100246126,0.774868135,Resistant
ser-7,-0.115414043,0.895631815,Resistant
set-2,-0.219713271,0.537362454,Resistant
set-5,0.269445028,0.620797696,Resistant
sfa-1,0.704846305,0.000538334,Sensitive
shk-1,0.04251571,0.921397264,Resistant
shn-1,0.206190869,0.740080786,Resistant
shn-1,0.206190869,0.740080786,Resistant
sli-1,-0.067413926,0.878409555,Resistant
sli-1,-0.067413926,0.878409555,Resistant
slo-1,0.08059079,0.913296313,Sensitive
slo-1,0.08059079,0.913296313,Resistant
sma-5,0.260220125,0.803835657,Resistant
smg-6,-0.417181111,0.352788914,Resistant
snf-6,0.729628906,0.037287901,Sensitive
spas-1,-0.402229877,0.570748329,Resistant
spat-2,-0.13245811,0.676518718,Resistant
srd-7,1.830323966,0.012363297,Sensitive
stim-1,-0.209782661,0.427752073,Resistant
sur-7,-0.111549664,0.782218017,Sensitive
swsn-7,-0.497807667,0.426927521,Resistant
syd-9,0.098482271,0.89195652,Resistant
T04C9.1,-0.266656124,0.525949441,Resistant
T06G6.6,0.117179592,0.945967456,Resistant
T08G11.1,-0.128135881,0.659609382,Resistant
T10B10.4,0.190188425,0.764195734,Sensitive
T10B5.10,0.666287771,0.524518085,Sensitive
T12F5.2,0.195446924,0.849611827,Sensitive
T12G3.2,-0.282280641,0.599821188,Resistant
T14G8.2,0.224924582,0.810396813,Sensitive
T19A5.3,0.578876737,0.505034506,Resistant
T19A6.1,0.087282639,0.847324895,Resistant
T25B2.2,-0.5523416,0.786921192,Resistant
T25D10.1,0.919725477,0.061693159,Resistant
T25D10.4,0.650531926,0.204857634,Sensitive
T28D6.5,0.093851351,0.776569115,Resistant
tag-10,-0.67723212,0.372403703,Resistant
tag-241,0.053390583,0.943130232,Resistant
tag-244,1.262138998,0.007772978,Sensitive
tag-273,0.254599362,0.739562656,Resistant
tag-343,0.261722007,0.626159322,Resistant
tba-7,-0.208919599,0.841091643,Sensitive
tcer-1,0.346669342,0.228223353,Resistant
tiar-1,-0.082930004,0.839596631,Sensitive
tnt-3,0.249654562,0.533379224,Resistant
tom-1,0.192065687,0.781497033,Resistant
top-1,-0.240665676,0.443113293,Resistant
tos-1,1.517148999,8.94e-32,Resistant
tra-1,0.123017753,0.819775424,Resistant
tsen-34,-0.215768321,0.736504152,Resistant
tsp-18,0.40428497,0.380838819,Sensitive
tsp-19,0.207904236,0.695918713,Sensitive
ttr-11,0.620361553,0.527512387,Sensitive
twk-2,-0.034861508,0.96492438,Resistant
twk-28,0.309591539,0.511227055,Resistant
twk-31,0.341560544,0.572362064,Resistant
twk-46,-0.444024769,0.414461438,Sensitive
twnk-1,0.51447508,0.495115295,Resistant
ubc-19,0.116814483,0.88410945,Sensitive
ubc-24,-0.396310377,0.47554908,Resistant
ugt-2,-0.60893872,0.524451205,Sensitive
ugt-37,1.374610066,0.015080132,Sensitive
uig-1,0.289911903,0.594887544,Resistant
unc-103,-0.0601405,0.910647881,Resistant
unc-104,-0.237329367,0.704601579,Resistant
unc-13,0.258002518,0.671961872,Resistant
unc-16,-0.062038957,0.862338382,Resistant
unc-2,0.211042546,0.687158538,Resistant
unc-22,-0.095492689,0.875133116,Resistant
unc-31,0.245375866,0.553286066,Resistant
unc-36,0.120485256,0.869113691,Resistant
unc-43,0.153617711,0.776563878,Resistant
unc-44,0.039517105,0.932169365,Resistant
unc-53,0.002817072,0.997112235,Resistant
unc-58,0.099952632,0.848453687,Resistant
unc-77,0.17750371,0.825318828,Resistant
unc-80,0.09481539,0.901546714,Resistant
unc-80,0.09481539,0.901546714,Resistant
unc-80,0.09481539,0.901546714,Resistant
unc-82,0.399374842,0.389562411,Resistant
unc-82,0.399374842,0.389562411,Resistant
vab-10,-0.129624301,0.822190308,Resistant
vab-23,0.552200869,0.497169228,Sensitive
viln-1,0.148758531,0.855329058,Sensitive
W01B6.3,1.528771208,0.031318047,Sensitive
W02F12.4,-0.118156572,0.87873481,Resistant
W04E12.7,-0.121862685,0.917011499,Sensitive
W06B4.2,0.285820994,0.295827955,Sensitive
W06F12.3,-0.072869134,0.913939752,Sensitive
W07E11.1,0.13282827,0.751614179,Resistant
wnk-1,-0.219535036,0.640691538,Resistant
wve-1,-0.504984286,0.360513427,Resistant
Y102A11A.2,-0.116724385,0.861725855,Resistant
Y102E9.5,0.206711539,0.67839065,Resistant
Y105E8A.25,0.176551577,0.617171575,Resistant
Y105E8A.25,0.176551577,0.617171575,Resistant
Y17G9A.3,1.36627024,0.004063463,Resistant
Y22D7AL.9,-0.284692895,0.85219007,Sensitive
Y39A1A.2,0.111722948,0.815398384,Resistant
Y39F10C.1,1.32974851,0.001789373,Resistant
Y42G9A.1,0.569174462,0.308799268,Sensitive
Y43H11AL.1,-0.211861933,0.559954268,Resistant
Y46E12BL.2,0.991965754,1.23e-05,Sensitive
Y46G5A.15,-0.196003794,0.535814626,Resistant
Y47G6A.7,-0.361374273,0.173214476,Resistant
Y50D7A.8,-0.396129149,0.541241023,Resistant
Y53F4B.24,0.431539236,0.161948199,Resistant
Y54G2A.45,-0.021307573,0.985879686,Sensitive
Y55B1AR.2,-0.357860557,0.338909933,Resistant
Y57G11C.1147,,,Resistant
Y57G11C.42,0.369925081,0.752937139,Resistant
Y64G10A.7,0.026251527,0.977553257,Resistant
Y64G10A.7,0.026251527,0.977553257,Resistant
Y67D8A.2,-0.093075079,0.864850917,Sensitive
Y67D8C.9,-0.41347507,0.672295098,Resistant
Y70G10A.3,-1.056210954,0.115958194,Resistant
Y71F9B.6,0.197251155,0.491004772,Resistant
Y71G12B.33,0.029313749,0.964780061,Resistant
Y75B8A.6,-0.218954866,0.789414587,Resistant
Y76A2B.5,-0.186243466,0.417027974,Sensitive
zen-4,-0.363911177,0.645492645,Resistant
zer-1,-0.266531253,0.409144341,Resistant
zipt-11,-0.357721829,0.353637625,Resistant
zipt-2.4,-0.514348622,0.318178747,Resistant
ZK370.4,-0.534991339,0.396003661,Resistant
ZK418.13,0.553571765,0.207146883,Sensitive
ZK856.5,0.3369608,0.550136623,Sensitive
ztf-4,-0.001250205,0.99878967,Sensitive
aat-5,-0.224369537,0.579968658,Sensitive
acl-14,-0.068544045,0.81052631,Resistant
acl-6,0.010832945,0.988142387,Sensitive
acox-1.3,-0.841579035,0.363342225,Sensitive
acp-5,0.675587631,0.000920403,Sensitive
acs-21,0.592490392,0.284530052,Sensitive
add-1,-0.106867351,0.863296297,Resistant
ador-1,-0.257850797,0.748462403,Resistant
adr-1,0.954007054,6.07e-09,Resistant
adr-1,0.954007054,6.07e-09,Sensitive
adt-1,0.767561512,0.510785739,Resistant
ain-2,-0.163805171,0.624998561,Resistant
alg-3,0.083811684,0.861351601,Resistant
alg-4,0.142277582,0.738251475,Resistant
alh-13,0.286392334,0.800452248,Resistant
aman-1,0.297224419,0.361721869,Sensitive
aman-3,0.033317635,0.972089069,Resistant
angl-1,-0.131645311,0.801777906,Resistant
apx-1,-0.852479579,0.423106073,Resistant
arid-1,-0.640294276,0.409723978,Resistant
ark-1,-0.074220123,0.826029932,Resistant
arle-14,-0.781505576,0.336280759,Resistant
arrd-14,-1.197026637,0.121969763,Sensitive
ash-2,-0.092507168,0.814073478,Resistant
ash-2,-0.092507168,0.814073478,Resistant
aspm-1,-0.339359257,0.487145322,Resistant
atf-7,-0.101896818,0.844749838,Resistant
atfs-1,-0.133995602,0.841743258,Resistant
atg-18,-0.501193102,0.417284136,Resistant
attf-3,-0.132362949,0.7695899,Resistant
attf-6,0.004702146,0.993460712,Resistant
atx-2,-0.416752703,0.164284922,Resistant
B0001.3,0.183194272,0.673830839,Resistant
B0001.7,-0.301034909,0.735748115,Resistant
B0001.8,-0.152431173,0.801777906,Resistant
B0035.3,0.764640204,0.048195716,Sensitive
B0207.6,-0.001556293,0.999269988,Sensitive
B0207.7,0.26382443,0.661249668,Resistant
B0310.1,0.003407365,0.994892117,Sensitive
B0491.6,0.219998603,0.682926352,Resistant
B0511.12,-0.282596728,0.533379224,Resistant
bath-15,-0.407275208,0.646971927,Resistant
bath-44,-0.368359743,0.363342225,Resistant
bath-44,-0.368359743,0.363342225,Resistant
best-26,0.224416125,0.677775704,Resistant
best-8,1.922573701,1.15e-10,Sensitive
bet-1,-0.246244813,0.474456192,Resistant
bet-1,-0.246244813,0.474456192,Resistant
bet-1,-0.246244813,0.474456192,Resistant
bir-2,0.828154441,0.243474848,Sensitive
brf-1,-0.404489144,0.532345386,Resistant
C03B8.3,-0.089229807,0.89635918,Sensitive
C04E6.11,0.494415611,0.042568761,Sensitive
C04F5.9,0.396905549,0.548042247,Sensitive
C05C10.2,-0.261600998,0.60244659,Resistant
C05C8.5,0.082580016,0.909906261,Resistant
C05D11.8,-0.10135511,0.804543661,Resistant
C06A5.3,-0.376648564,0.556710455,Resistant
C06A6.2,-0.076018975,0.91481052,Resistant
C06E1.7,0.304598477,0.571946562,Resistant
C06G1.1,0.368620177,0.684348435,Resistant
C06G4.4,-0.182627337,0.761293003,Resistant
C08B6.2,2.158834903,6.48e-11,Resistant
C08B6.6,0.475656863,0.569527875,Resistant
C09D4.4,-0.174813713,0.659607224,Resistant
C09H10.9,0.039685766,0.928849846,Resistant
C14A11.6,0.397147726,0.396512382,Sensitive
C14A11.9,-0.047612688,0.908355391,Sensitive
C14B9.8,-0.290872221,0.403668093,Resistant
C14B9.8,-0.290872221,0.403668093,Resistant
C14C10.2,0.174338173,0.66625565,Sensitive
C16A11.4,-0.275195087,0.64430852,Resistant
C16A11.5,2.558228097,3.6e-20,Resistant
C16E9.1,-1.511453197,0.169855674,Resistant
C17H12.2,-0.418839084,0.403175551,Resistant
C17H12.6,1.653687086,0.156104604,Sensitive
C23H3.9,0.867301194,0.33762873,Resistant
C24F3.2,0.712886794,0.059560871,Sensitive
C24H10.3,1.254621546,0.101415265,Sensitive
C25F9.10,0.399539162,0.43935084,Sensitive
C25H3.11,0.077597768,0.891398741,Resistant
C27A7.5,-0.388412874,0.206909076,Resistant
C27B7.7,1.239203066,0.000509748,Sensitive
C27C12.4,-0.005753886,0.995597373,Resistant
C28C12.1,0.03426723,0.956963354,Resistant
C28C12.11,-0.141883321,0.724902854,Sensitive
C29E4.13,0.689332665,0.238064617,Sensitive
C30G12.6,-0.269832885,0.563452006,Resistant
C30G7.2,-0.048560423,0.933708308,Resistant
C30H6.5,0.765842229,0.591089029,Resistant
C32C4.3,-0.124667737,0.78659661,Resistant
C33B4.2,0.185583833,0.920598698,Sensitive
C34B4.2,0.356357408,0.501154493,Sensitive
C38C10.3,-0.07910758,0.874229781,Resistant
C38C3.4,-0.077119606,0.934059818,Sensitive
C39D10.8,0.089987112,0.914933281,Resistant
C39E9.8,-0.45098076,0.363471846,Resistant
C42C1.3,0.018842777,0.981227857,Resistant
C43C3.4,0.134072737,0.914170863,Resistant
C44H9.5,-0.239997996,0.668414076,Resistant
C45G9.12,-1.723261247,0.00167726,Resistant
C45G9.2,-0.477793244,0.451164121,Sensitive
C49A9.2,0.111999106,0.865236579,Sensitive
C49C3.9,0.129864881,0.832553119,Sensitive
C49H3.6,-0.336004488,0.704103254,Resistant
C50B6.3,-0.829956444,0.354750473,Resistant
C53A5.16,-0.044951471,0.930835542,Resistant
C53C11.5,-0.00239191,0.999092934,Resistant
C54G4.5,-0.13867769,0.86488667,Resistant
C55A6.10,1.408698697,4.33e-13,Resistant
C55C3.3,0.271152072,0.391962245,Sensitive
C56A3.6,0.034994494,0.953341547,Resistant
C56A3.8,0.011834192,0.985784342,Resistant
C56A3.8,0.011834192,0.985784342,Sensitive
cand-1,-0.243912722,0.487835241,Resistant
cars-1,-0.236850817,0.42995098,Resistant
cash-1,-0.28133765,0.529449196,Resistant
cbp-1,-0.201825812,0.426338171,Resistant
cca-1,0.425194575,0.454243832,Resistant
cdgs-1,-0.142037232,0.732961322,Resistant
cdk-12,-0.299797953,0.386118854,Resistant
cdka-1,-0.075959961,0.92246344,Resistant
ced-4,-0.3256201,0.540827729,Resistant
ced-7,0.098443789,0.78568297,Resistant
ceh-100,-0.066167158,0.906327794,Resistant
ceh-14,-0.067947082,0.89767984,Resistant
ceh-38,-0.401409165,0.487261249,Resistant
ceh-38,-0.401409165,0.487261249,Resistant
ceh-38,-0.401409165,0.487261249,Resistant
cest-2.2,0.096350012,0.814764488,Resistant
cest-31,0.836667662,0.181878273,Sensitive
cest-6,-0.008812184,0.993361652,Sensitive
cfim-2,-0.438827554,0.308486745,Resistant
chil-13,1.96181314,1.79e-13,Sensitive
chpf-2,1.546334904,0.000191228,Sensitive
cid-1,-0.134231867,0.651827589,Resistant
cid-1,-0.134231867,0.651827589,Resistant
cids-2,-0.387582332,0.528339524,Resistant
cids-2,-0.387582332,0.528339524,Resistant
cids-2,-0.387582332,0.528339524,Resistant
cit-1.1,-0.14174686,0.707036133,Resistant
cit-1.2,-0.028606732,0.947724325,Resistant
cka-1,-0.44654094,0.460373553,Resistant
cki-2,-0.428013672,0.501719663,Resistant
clc-5,-0.836852202,0.275502924,Sensitive
clec-233,0.245901039,0.814607487,Sensitive
clec-62,0.449509564,0.30235353,Resistant
clec-64,0.535237041,0.559954268,Sensitive
clh-3,-0.114137709,0.791990239,Resistant
clh-4,0.307393403,0.614851387,Resistant
clp-9,1.321817766,4.06e-08,Sensitive
clr-1,-0.165556684,0.708224755,Resistant
cls-1,-0.111045634,0.738251475,Resistant
cls-2,-0.172406077,0.677698063,Resistant
cnnm-4,2.518681307,2.36e-26,Sensitive
col-113,-0.031584119,0.983961266,Resistant
copg-1,-0.129118498,0.825318828,Resistant
cpb-1,0.003755079,0.995689487,Resistant
crh-1,0.15253047,0.685354435,Resistant
crh-2,-0.059162871,0.854228156,Resistant
csn-6,-0.22719575,0.475431257,Resistant
csnk-1,-0.203482154,0.469828329,Resistant
cul-2,-0.30709274,0.416873664,Resistant
cutl-8,0.83113855,0.361815499,Resistant
cye-1,-0.155502116,0.862315072,Sensitive
cyh-1,-0.252366156,0.509726587,Resistant
cyh-1,-0.252366156,0.509726587,Resistant
cyk-1,-0.088491229,0.865236579,Resistant
cyk-3,-0.202373017,0.525792588,Resistant
cyp-33E1,0.139633657,0.827283264,Sensitive
cyp-34A6,0.599419277,0.307660005,Resistant
cyy-1,-0.262377694,0.514917565,Resistant
cyy-1,-0.262377694,0.514917565,Resistant
D1044.6,-0.602333018,0.446365766,Resistant
D2096.7,0.252240561,0.625675928,Sensitive
dab-1,0.109728576,0.868666653,Resistant
daf-15,-0.135549827,0.674625172,Resistant
daf-15,-0.135549827,0.674625172,Resistant
daf-16,-0.196057403,0.575099287,Resistant
dagl-2,-0.153274461,0.760229035,Resistant
dct-1,-0.755017255,0.339024435,Resistant
ddb-1,0.111331791,0.757051524,Sensitive
denn-4,0.0662523,0.877549121,Resistant
denn-4,0.0662523,0.877549121,Resistant
dkf-2,-0.290353154,0.579820186,Resistant
dli-1,-0.245494431,0.338909933,Resistant
dml-1,-0.215471027,0.684744515,Resistant
dnj-5,-0.470144216,0.466316151,Resistant
dnj-5,-0.470144216,0.466316151,Resistant
dop-1,-0.174782844,0.800443141,Resistant
dpf-3,-0.305604141,0.428957272,Resistant
dpff-1,-0.192036816,0.715441099,Resistant
dpff-1,-0.192036816,0.715441099,Resistant
dpy-27,0.446670021,0.420214947,Sensitive
drsh-1,-0.647221063,0.431530307,Resistant
drsh-1,-0.647221063,0.431530307,Resistant
dve-1,0.156587553,0.748462403,Resistant
E04F6.6,-0.789506944,0.249335634,Sensitive
ech-2,0.854120817,3.78e-07,Sensitive
ect-2,-0.391927046,0.603586175,Resistant
edc-4,-0.336318773,0.384188502,Resistant
EEED8.14,0.316442437,0.751398334,Sensitive
eel-1,-0.203868053,0.578030986,Resistant
eel-1,-0.203868053,0.578030986,Resistant
eel-1,-0.203868053,0.578030986,Resistant
efa-6,-0.214733612,0.732021036,Resistant
egl-10,-0.070043349,0.838863853,Resistant
egl-26,-0.085987013,0.82929299,Resistant
egl-27,-0.401414163,0.487145322,Resistant
egl-43,-0.042615645,0.956963354,Resistant
egrh-1,-0.027972833,0.952785476,Resistant
egrh-2,0.046665581,0.935222102,Resistant
egrh-3,-0.278332556,0.498532399,Resistant
eif-2Bepsilon,-0.181272837,0.587110755,Resistant
eif-3.G,-0.295635255,0.208646144,Resistant
eif-3.L,-0.322741222,0.375244728,Resistant
eif-3.L,-0.322741222,0.375244728,Resistant
ekl-4,-0.353528002,0.448106618,Resistant
ekl-7,-0.487979145,0.56223158,Resistant
elpc-3,-0.076590884,0.825830077,Sensitive
elt-1,0.109856959,0.849662343,Resistant
elt-3,-0.639423194,0.250868367,Resistant
eor-2,0.100555848,0.789062596,Resistant
epg-4,-0.451402396,0.458276251,Resistant
epg-6,-0.592359847,0.442165282,Resistant
epn-1,0.130825693,0.869168711,Resistant
eri-9,-0.440760199,0.456137365,Resistant
erp-44.1,-0.053362713,0.898629383,Resistant
ess-2,0.135082657,0.859776143,Sensitive
ess-2,0.135082657,0.859776143,Resistant
exos-2,-0.042802652,0.94284182,Sensitive
F01G4.4,-0.455253362,0.485088085,Resistant
F09E5.8,0.387950873,0.097865377,Sensitive
F10C2.5,-0.183575391,0.704527056,Resistant
F11C1.7,-0.210137277,0.673830839,Resistant
F11F1.1,0.070790659,0.947724325,Sensitive
F13B12.3,0.537374132,0.42358455,Sensitive
F13G3.7,-0.032690794,0.920598698,Resistant
F14B6.6,0.431697568,0.395241986,Sensitive
F14B8.5,-0.010932158,0.991093132,Resistant
F14D7.6,0.042467259,0.954067058,Sensitive
F15D3.6,-0.268255201,0.446704805,Resistant
F19C7.8,0.186106356,0.746222899,Resistant
F19F10.11,-0.030093833,0.970061098,Sensitive
F20G2.6,-0.155276283,0.884855023,Resistant
F22B5.5,0.364211895,0.541666132,Sensitive
F23H11.2,0.797195558,0.079401688,Sensitive
F25B5.6,0.278365097,0.367079628,Resistant
F25G6.9,0.982119098,0.000731365,Sensitive
F25H2.12,1.428004855,7.38e-12,Sensitive
F26F2.7,-0.439018047,0.436256256,Resistant
F26G1.1,-0.256171039,0.643364778,Resistant
F27C1.2,-0.464522169,0.278464876,Resistant
F28C1.3,-0.132867534,0.810389875,Resistant
F28E10.1,-0.046828867,0.949166922,Resistant
F28F8.9,0.632610515,0.447250344,Sensitive
F32B4.8,0.1530236,0.927626709,Resistant
F32B5.6,-0.093784664,0.850530267,Resistant
F32B5.6,-0.093784664,0.850530267,Resistant
F32D8.7,0.588971157,0.346115979,Resistant
F32H2.10,-0.390852472,0.661639341,Sensitive
F32H5.3,-0.493842904,0.704527056,Resistant
F34D10.9,-0.066452256,0.911114776,Resistant
F35E2.5,0.404563095,0.53945159,Resistant
F36G9.3,0.309136423,0.816847363,Sensitive
F36H2.4,0.131561109,0.919921216,Resistant
F37C4.6,0.023008212,0.967098379,Sensitive
F39G3.5,0.216534807,0.714112406,Sensitive
F41G4.8,0.108089144,0.887236069,Sensitive
F41H10.3,0.46174044,0.394711619,Resistant
F41H10.3,0.46174044,0.394711619,Sensitive
F41H10.4,0.062701214,0.878840912,Resistant
F42G4.2,0.168764196,0.707534524,Resistant
F42H10.6,0.419479447,0.451780309,Sensitive
F44E2.3,0.076903835,0.84542124,Resistant
F45D3.4,0.129568621,0.885086722,Resistant
F46F11.7,0.777284461,0.413161816,Sensitive
F46H5.3,-0.343908424,0.271592353,Resistant
F47B8.5,0.683922778,0.454953041,Resistant
F47H4.2,1.447544467,0.028450971,Resistant
F48C5.2,0.164277238,0.878599481,Resistant
F49C5.12,0.201559012,0.914485253,Sensitive
F49E10.2,0.786790063,0.495310393,Resistant
F52A8.3,0.155853456,0.839663437,Resistant
F53C11.4,-0.224483213,0.547991235,Resistant
F54B3.1,-0.21433914,0.346605038,Resistant
F54B3.1,-0.21433914,0.346605038,Resistant
F54B3.1,-0.21433914,0.346605038,Resistant
F55A11.6,-0.105519721,0.801104664,Resistant
F55A12.5,-0.279002714,0.645492645,Resistant
F56C11.3,0.395021707,0.372403703,Sensitive
F56C9.10,-0.424990954,0.497169228,Resistant
F56C9.10,-0.424990954,0.497169228,Resistant
F56C9.6,-0.610972775,0.471539829,Resistant
F56G4.7,1.059335871,0.002896339,Resistant
F57C12.2,0.287684778,0.666841567,Sensitive
F58A4.6,-0.534652838,0.182593658,Resistant
F58F9.3,0.31489154,0.571868228,Sensitive
F58G1.2,2.22669345,9.73e-11,Sensitive
F58H1.7,0.031686944,0.968776988,Resistant
F59A7.5,0.324714522,0.539669611,Sensitive
F59G1.8,-0.388015975,0.355977188,Resistant
farl-11,1.516701974,2.01e-10,Resistant
fbf-2,-0.054671105,0.888994358,Sensitive
fbn-1,-1.514246385,0.355341338,Resistant
fbxa-167,-0.093193944,0.877963001,Sensitive
fbxa-54,0.376520382,0.594037196,Sensitive
fbxa-85,0.88994057,0.238383902,Sensitive
fbxc-33,0.541972539,0.436256256,Sensitive
fem-3,-0.813369695,0.442835257,Resistant
fic-1,-0.22608044,0.726898969,Resistant
fipp-1,-0.375582343,0.317500663,Resistant
fkh-7,-0.265805988,0.662590793,Resistant
fkh-7,-0.265805988,0.662590793,Resistant
flad-1,-0.186174106,0.606335681,Sensitive
flcn-1,-0.201829777,0.580064711,Resistant
flh-1,-0.719391479,0.456472229,Resistant
flp-1,0.132065749,0.801955095,Resistant
flp-11,0.137319542,0.747884873,Resistant
flp-26,0.044458948,0.933796624,Resistant
flr-1,-0.103174065,0.790273059,Sensitive
flr-4,0.801675145,0.024352678,Sensitive
fre-1,-0.12587226,0.799605821,Resistant
frpr-13,1.656687745,0.000381115,Resistant
frpr-5,0.419464137,0.499267276,Resistant
fzr-1,-0.203162711,0.651035706,Resistant
gap-2,0.403734026,0.43319411,Resistant
gcn-2,0.098901252,0.842960745,Resistant
gcy-28,-0.020268389,0.965974532,Resistant
gcy-28,-0.020268389,0.965974532,Sensitive
gfi-2,-0.166616932,0.639756124,Resistant
gfi-2,-0.166616932,0.639756124,Resistant
glb-11,-0.038369989,0.972089069,Resistant
glb-20,-0.368231146,0.394600248,Resistant
glb-26,-3.642686998,,Sensitive
glb-34,0.438099731,0.640882144,Resistant
gld-1,-0.632619251,0.50327856,Resistant
gld-4,-0.486438102,0.484836461,Resistant
glh-1,-0.14218693,0.77918577,Resistant
gls-1,-0.237783303,0.59895457,Resistant
gmps-1,-0.363911814,0.208630423,Resistant
gopc-1,0.056903178,0.947409291,Resistant
gro-1,0.110088246,0.800938966,Sensitive
gyf-1,-0.091775355,0.835497689,Resistant
H01G02.3,0.087908711,0.886174983,Resistant
H04D03.6,-0.76938779,0.339024435,Resistant
H05L14.2,-0.406831305,0.621000779,Resistant
H14E04.2,-0.424755318,0.348653614,Resistant
ham-2,-0.374221567,0.443901378,Resistant
hda-6,-0.411392539,0.495238974,Resistant
hecd-1,-0.078121224,0.824764675,Resistant
hif-1,-0.118095453,0.78814977,Resistant
hil-7,1.035139779,0.271413075,Resistant
him-17,0.007848274,0.993408858,Sensitive
him-18,0.09991774,0.894122742,Resistant
him-19,0.370623065,0.3778888,Resistant
him-4,0.122653969,0.863296297,Resistant
hlh-1,0.436654156,0.423927549,Resistant
hmgs-1,-0.141188848,0.771894948,Resistant
hmp-1,-0.408576828,0.384110619,Resistant
hpl-1,0.1758838,0.757051524,Sensitive
hpl-2,-0.409306472,0.413748261,Resistant
hpo-11,-0.126778882,0.795513592,Resistant
hpo-11,-0.126778882,0.795513592,Resistant
hpo-11,-0.126778882,0.795513592,Resistant
hpo-32,0.531199531,0.024425487,Sensitive
hrpk-1,0.299733134,0.54431043,Resistant
hsp-12.1,0.135014773,0.82734904,Resistant
hsp-17,0.373363896,0.442286376,Resistant
icln-1,-0.179498863,0.703837596,Sensitive
ifc-1,-0.219349735,0.717751505,Sensitive
ifg-1,-0.270730627,0.337812285,Resistant
imb-1,-0.090264809,0.813105962,Resistant
imb-2,-0.429660977,0.391962245,Resistant
imph-1,-0.310579464,0.319867423,Resistant
imph-1,-0.310579464,0.319867423,Resistant
imph-1,-0.310579464,0.319867423,Resistant
imph-1,-0.310579464,0.319867423,Resistant
ints-2,-0.279728075,0.620786005,Resistant
ints-6,-0.087678554,0.886090305,Resistant
ipla-3,-0.278471452,0.622012963,Resistant
irk-3,-0.16971885,0.808999159,Resistant
itx-1,-0.044316593,0.910647881,Resistant
jac-1,-0.259014189,0.692039411,Resistant
jamp-1,-0.251699487,0.529449196,Resistant
jip-1,-0.186179462,0.727559624,Resistant
K02C4.3,-0.451908001,0.4325914,Resistant
K02C4.3,-0.451908001,0.4325914,Resistant
K04F10.3,-0.357373444,0.507442288,Resistant
K07B1.7,1.819761188,5.67e-11,Resistant
K08D8.4,2.057389138,1.08e-07,Sensitive
K09B3.1,0.140383511,0.926331452,Resistant
kel-3,-0.224436397,0.577363503,Resistant
kin-10,-0.359272052,0.070822495,Resistant
klp-3,-0.128997562,0.730905326,Resistant
klp-3,-0.128997562,0.730905326,Resistant
ksr-2,-0.374045352,0.617791495,Resistant
lag-1,-0.443552932,0.427940248,Resistant
let-2,0.128145691,0.704527056,Resistant
let-363,-0.248827981,0.318431783,Resistant
let-363,-0.248827981,0.318431783,Resistant
let-363,-0.248827981,0.318431783,Resistant
let-526,-0.17351225,0.536421531,Resistant
let-607,-0.009817315,0.984538996,Resistant
let-765,-0.037719769,0.941591319,Resistant
let-765,-0.037719769,0.941591319,Resistant
lgc-27,0.4969292,0.597436102,Resistant
lgc-33,0.417758981,0.485362507,Resistant
lin-13,-0.233220715,0.549286334,Resistant
lin-23,-0.33492598,0.4879548,Resistant
lin-28,-0.097814271,0.849665728,Resistant
lin-29,-0.236451152,0.839083477,Resistant
lin-29,-0.236451152,0.839083477,Resistant
lin-29,-0.236451152,0.839083477,Resistant
lin-3,-0.913803248,0.427193644,Resistant
lin-36,-0.40679159,0.503657271,Resistant
lin-41,-1.10688808,0.32923948,Resistant
lin-54,-0.840353596,0.35812643,Resistant
lin-54,-0.840353596,0.35812643,Resistant
lin-66,-0.194940259,0.484611765,Resistant
lmd-1,-0.117733615,0.747384604,Resistant
lmd-3,-0.347750623,0.500903194,Resistant
lmp-2,0.048816133,0.93809951,Sensitive
lpd-3,-0.100435349,0.833664621,Resistant
lst-2,-0.088935039,0.795513592,Resistant
lsy-12,-0.164719545,0.668746694,Resistant
M01E11.1,-0.170882036,0.77737285,Sensitive
M01E5.3,-0.33339877,0.339024435,Resistant
M01F1.8,-0.109509321,0.897658274,Sensitive
M04C3.1,0.768947546,0.21875071,Sensitive
M05D6.9,-0.336792827,0.750440139,Resistant
M142.5,-0.260739153,0.338909933,Resistant
M176.9,0.173441879,0.722455932,Sensitive
M18.6,0.864615968,0.002541136,Sensitive
M28.4,0.911666135,0.004308968,Resistant
M28.4,0.911666135,0.004308968,Resistant
maco-1,-0.419446753,0.468907199,Resistant
maco-1,-0.419446753,0.468907199,Resistant
madd-3,-0.052653356,0.902147281,Resistant
madf-3,-0.411775832,0.340976225,Resistant
magu-4,-0.11623854,0.909357969,Resistant
mask-1,-0.180166793,0.626034826,Resistant
mask-1,-0.180166793,0.626034826,Resistant
mat-1,-0.438184685,0.379351291,Resistant
math-33,-0.196471512,0.500556213,Resistant
max-2,-0.169070889,0.757560854,Resistant
mcu-1,-0.039243979,0.962721254,Sensitive
mdf-2,-0.226159212,0.761351773,Sensitive
mdt-15,-0.236405159,0.434610705,Resistant
mdt-17,-0.233330378,0.666841567,Resistant
mdt-28,-0.55421632,0.238064617,Resistant
mdt-30,-0.488026574,0.327273796,Resistant
mdt-8,-0.63830848,0.405948381,Resistant
mec-1,0.257191169,0.739562656,Resistant
mel-11,-0.298512462,0.590948544,Resistant
mel-26,-0.737978042,0.378278209,Resistant
met-1,-0.3656261,0.433694818,Resistant
metr-1,0.233573863,0.625299285,Sensitive
mett-10,0.8548638,0.000627922,Sensitive
mex-1,-1.526594604,0.322299902,Resistant
mex-3,-1.161714876,0.363023706,Resistant
mfn-1,-0.419481428,0.076553859,Resistant
mics-1,-0.29509311,0.526455081,Resistant
mig-1,-0.264873723,0.420214947,Resistant
mig-5,-0.566816664,0.387452093,Resistant
mlcd-1,-0.141333262,0.855190453,Sensitive
mlt-2,0.466115973,0.674148917,Resistant
mlt-2,0.466115973,0.674148917,Resistant
mltn-3,1.129518121,0.227175499,Sensitive
moa-1,0.316209169,0.510121772,Resistant
moc-3,0.00285814,0.996383555,Sensitive
mocs-1,0.421341072,0.429626803,Sensitive
mog-3,-0.110927364,0.878848239,Sensitive
mogs-1,-0.246472288,0.473533616,Resistant
mom-5,-0.374300439,0.569209601,Resistant
mon-2,-0.215372592,0.623182425,Resistant
mrck-1,-0.147892893,0.636336512,Resistant
mrck-1,-0.147892893,0.636336512,Resistant
mrg-1,-0.500797859,0.445642157,Resistant
mrps-18C,-0.302907013,0.126735486,Sensitive
msi-1,-0.22882069,0.397061427,Resistant
mtk-1,0.02046473,0.972224886,Resistant
mtm-1,-0.186231399,0.632880317,Sensitive
mtm-3,-0.348437904,0.579686803,Resistant
mtm-3,-0.348437904,0.579686803,Resistant
mtm-6,-0.331217672,0.489883475,Resistant
mup-4,0.595150534,0.518640553,Resistant
mus-101,-0.196455005,0.691783384,Resistant
mut-16,-0.164060627,0.651097072,Resistant
mut-16,-0.164060627,0.651097072,Resistant
nas-29,0.666682963,0.485555795,Resistant
nas-9,-0.479697027,0.679918643,Sensitive
nck-1,-0.159350876,0.733340188,Resistant
ncx-2,-0.205101256,0.616477322,Resistant
nemp-1,-0.513171263,0.39849785,Resistant
nep-11,-0.109867024,0.852742439,Resistant
nep-9,0.71628796,0.017898149,Resistant
nepr-1,-0.112619347,0.70754758,Resistant
nepr-1,-0.112619347,0.70754758,Resistant
nfi-1,-0.347817312,0.494048896,Resistant
nhl-2,-0.205065848,0.657000199,Resistant
nhr-1,-0.094183664,0.795168261,Resistant
nhr-105,-0.142276535,0.60249203,Resistant
nhr-11,0.349487326,0.501661716,Resistant
nhr-120,0.344622007,0.416375849,Resistant
nhr-121,-0.452517506,0.160195764,Resistant
nhr-135,1.157257655,2.58e-06,Sensitive
nhr-135,1.157257655,2.58e-06,Sensitive
nhr-136,0.069498272,0.927162339,Resistant
nhr-14,-0.199751675,0.656475194,Resistant
nhr-18,0.091677732,0.816258094,Sensitive
nhr-21,0.047715486,0.951149495,Resistant
nhr-212,0.225102496,0.627667164,Sensitive
nhr-274,-0.280117451,0.579215146,Sensitive
nhr-43,-0.116331187,0.879584069,Resistant
nhr-45,0.116826347,0.762126413,Resistant
nhr-53,0.216177148,0.867934816,Sensitive
nhr-62,0.020942546,0.978176181,Resistant
nhr-66,-0.219859763,0.729562821,Resistant
nhr-69,-0.210851345,0.626159322,Resistant
nhr-71,-0.387530398,0.427146875,Resistant
nhr-76,-0.345334958,0.452709819,Resistant
nhr-76,-0.345334958,0.452709819,Sensitive
nhr-86,-0.444629858,0.192446408,Resistant
nhr-99,-0.371697548,0.656063589,Sensitive
nlg-1,0.056947962,0.938435483,Resistant
nmad-1,0.157028574,0.76921269,Sensitive
nmt-1,-0.402245955,0.14995876,Resistant
nop-1,-0.420832074,0.627667164,Resistant
nos-3,-0.029864018,0.965155,Resistant
nos-3,-0.029864018,0.965155,Resistant
npl-4.1,-0.268203893,0.508738847,Resistant
npl-4.2,-0.303665548,0.220822975,Resistant
npp-10,-0.264961403,0.434178786,Resistant
npp-15,-0.313859041,0.402644823,Resistant
npp-15,-0.313859041,0.402644823,Resistant
npp-19,-0.405163019,0.501083962,Resistant
npp-21,-0.228692286,0.562546773,Resistant
npp-3,-0.340351879,0.28281606,Resistant
npp-6,-0.27939006,0.450787548,Resistant
nra-2,-0.440159904,0.071153833,Resistant
nra-2,-0.440159904,0.071153833,Resistant
nra-3,0.04245817,0.92427291,Resistant
nsy-1,-0.013037859,0.976490641,Resistant
nsy-7,-0.197408792,0.632618021,Resistant
ntl-4,-0.086906339,0.793182056,Resistant
nud-2,-0.308657521,0.553426496,Resistant
nurf-1,-0.054931665,0.920082833,Resistant
nurf-1,-0.054931665,0.920082833,Resistant
odr-4,-0.208147227,0.561837052,Resistant
oef-1,-0.27513802,0.666226176,Resistant
ogt-1,-0.13924431,0.79072041,Resistant
ooc-3,-0.431819633,0.515249068,Resistant
pac-1,-0.03588007,0.919921216,Resistant
pac-1,-0.03588007,0.919921216,Resistant
pah-1,-0.146231141,0.807644358,Sensitive
pak-1,-0.284103847,0.632880317,Resistant
pak-2,-0.451724142,0.414647298,Resistant
pal-1,-1.074723731,0.3182257,Resistant
pals-19,0.667507462,0.298278335,Sensitive
panl-3,-0.333556038,0.490722055,Resistant
par-3,-0.307272172,0.657882766,Resistant
pat-9,0.450242964,0.548816166,Resistant
pbo-5,-7.65e-05,0.999876387,Resistant
pcs-1,0.317262563,0.438928435,Sensitive
pde-1,-0.095184819,0.851884431,Resistant
pde-12,0.180023218,0.650561405,Sensitive
pde-2,-0.231019247,0.536202894,Resistant
pdf-1,0.198496968,0.676028826,Resistant
pezo-1,-0.228285762,0.532522233,Resistant
pezo-1,-0.228285762,0.532522233,Resistant
pgam-5,-0.391648771,0.059004805,Resistant
pgap-3,-0.11723644,0.824544966,Resistant
phf-15,0.274404333,0.457339961,Resistant
phf-15,0.274404333,0.457339961,Sensitive
pho-13,0.277681271,0.640691538,Sensitive
picc-1,-0.672226241,0.479938526,Resistant
pig-1,-0.572079298,0.484203465,Resistant
piga-1,-0.013848982,0.984422139,Resistant
pigg-1,0.590994964,0.100098458,Resistant
pigm-1,-0.290448776,0.545246029,Resistant
pign-1,-0.024347366,0.958612709,Resistant
pigq-1,0.661668364,0.000995499,Sensitive
pir-1,-0.338961283,0.563036265,Sensitive
pis-1,-0.573190159,0.278540424,Resistant
plc-4,0.157831676,0.67839065,Sensitive
plpp-1.1,-0.423199833,0.247665264,Resistant
ppfr-1,-0.057059834,0.862013637,Resistant
ppk-3,0.001073601,0.998885072,Resistant
pptr-2,-0.426647134,0.343499362,Resistant
pqn-20,-0.540444214,0.451164121,Resistant
pqn-20,-0.540444214,0.451164121,Resistant
pqn-27,-0.168760481,0.584646659,Resistant
pqn-36,0.772160321,0.260282102,Resistant
pqn-37,-0.385595055,0.298558146,Resistant
pqn-65,-0.255208431,0.527512387,Resistant
pqn-67,0.87194804,0.430236562,Resistant
pqn-68,1.355930267,2.62e-10,Sensitive
pqn-80,-0.03245051,0.961771207,Resistant
pqn-87,-0.230305571,0.442165282,Resistant
pqn-87,-0.230305571,0.442165282,Resistant
ptc-1,-0.317729903,0.606523301,Resistant
ptc-3,0.395107094,0.714112406,Resistant
pxn-1,0.107579305,0.77737285,Sensitive
pyk-2,0.103775535,0.750611918,Sensitive
R02F2.1,-0.359304703,0.339024435,Resistant
R05A10.7,0.279868902,0.878599481,Sensitive
R05D11.9,-0.254599488,0.377859644,Resistant
R05G9R.1,0.879725606,0.340037576,Sensitive
R06F6.8,-0.311534127,0.292296756,Resistant
R07B1.9,1.372941356,0.057766142,Resistant
R107.2,-0.058844402,0.871646764,Resistant
R107.5,0.009180899,0.988176183,Resistant
R10D12.13,2.809518813,3.48e-21,Sensitive
R10E11.6,0.104724634,0.80940247,Resistant
R119.2,0.034310519,0.925828412,Resistant
R11D1.1,0.737859761,0.029032804,Resistant
R11D1.10,0.365234766,0.245589788,Resistant
R11H6.4,-0.369785056,0.684744515,Resistant
R151.2,-0.157378284,0.76136324,Resistant
rab-39,-0.105829415,0.864804787,Sensitive
rabx-5,-0.16189233,0.736880124,Resistant
ran-2,-0.021164765,0.968187376,Resistant
rbm-25,1.079997926,2.5e-06,Sensitive
rbm-5,1.582982103,6.75e-07,Resistant
rbm-5,1.582982103,6.75e-07,Resistant
rbpl-1,-0.13932807,0.714362636,Resistant
rbpl-1,-0.13932807,0.714362636,Resistant
rcor-1,-0.326555529,0.622012963,Resistant
rfp-1,-0.393594658,0.404717379,Resistant
rfp-1,-0.393594658,0.404717379,Resistant
rft-1,0.171324084,0.714728003,Resistant
rga-8,0.232191806,0.443398811,Resistant
rgef-1,-0.209945236,0.787566457,Resistant
rgr-1,-0.280962186,0.327273796,Resistant
rict-1,-0.304953838,0.632294167,Resistant
rilp-1,0.120353715,0.829826695,Resistant
rmh-2,1.564873792,2.45e-06,Sensitive
rnh-1.0,0.572085035,0.012181802,Sensitive
rol-3,1.379364535,0.079730082,Sensitive
rom-4,-0.253077186,0.682926352,Resistant
row-1,0.112471162,0.884500682,Resistant
rpa-1,-0.234816721,0.694460919,Sensitive
rsa-1,-0.611909786,0.427752073,Resistant
rsa-2,-0.439157225,0.515068485,Resistant
rsr-1,0.829656614,0.012395944,Sensitive
rtcb-1,0.416926719,0.21762614,Sensitive
sart-3,-0.098238855,0.864055774,Sensitive
sax-7,-0.089186575,0.798987296,Resistant
scd-1,-0.101145548,0.7100167,Resistant
sel-10,-0.358635484,0.429307171,Resistant
sel-2,0.013645486,0.974574668,Resistant
selt-1.1,-0.245000039,0.537362454,Resistant
sem-4,0.024896469,0.974874,Resistant
set-1,-0.298295612,0.700523778,Sensitive
set-2,-0.219713271,0.537362454,Resistant
sftd-3,-0.029217695,0.950030058,Resistant
sgo-1,-0.544154507,0.468353633,Resistant
sin-3,-0.372679725,0.495310393,Resistant
sir-2.2,-0.467630968,0.339450824,Resistant
skpt-1,-0.80766747,0.327638713,Resistant
skr-18,-0.040500615,0.920026659,Sensitive
slc-25A32,0.030303659,0.95385309,Sensitive
slr-2,-0.192863228,0.677052347,Resistant
sma-10,-0.526279109,0.046946961,Sensitive
smg-1,1.442819025,1.66e-21,Resistant
smg-4,0.552179539,0.157050781,Sensitive
smg-8,-0.163196332,0.76921269,Resistant
smk-1,-0.057258278,0.873014018,Sensitive
smp-1,-0.357229214,0.350113936,Resistant
smp-1,-0.357229214,0.350113936,Resistant
smrc-1,-0.133027879,0.674907006,Resistant
sop-3,-0.281523255,0.497804558,Resistant
spat-1,-0.325870906,0.590431721,Resistant
spat-2,-0.13245811,0.676518718,Resistant
spat-2,-0.13245811,0.676518718,Resistant
spe-39,-0.140896204,0.844749838,Sensitive
spe-48,-0.193220372,0.500793999,Resistant
spe-9,0.826523158,0.014378275,Sensitive
spp-7,0.695955581,0.442165282,Resistant
spr-2,-0.476770812,0.42143757,Resistant
spr-4,-0.280509142,0.465992993,Resistant
spsb-1,0.011089023,0.985231089,Resistant
sqd-1,-0.220140236,0.532522233,Resistant
sqv-5,-0.567073555,0.407480711,Resistant
srd-53,0.147013323,0.902507465,Resistant
ssl-1,-0.227254464,0.485555795,Resistant
sta-1,-0.16348508,0.612909134,Resistant
sto-1,0.229156717,0.625843876,Resistant
str-176,-1.051660528,0.151239348,Sensitive
sumv-1,-0.557020389,0.468353633,Resistant
sumv-1,-0.557020389,0.468353633,Resistant
sup-26,-0.042224357,0.970639371,Resistant
sup-37,-0.052660358,0.944251588,Resistant
sut-1,-0.462921592,0.396573969,Resistant
sut-2,-0.215252969,0.494048896,Resistant
swsn-1,-0.181920197,0.809778292,Resistant
syp-6,-0.313048646,0.581300634,Resistant
szy-20,-0.410524286,0.424212294,Resistant
T01G9.2,-0.316914583,0.490722055,Resistant
T07A5.1,0.643689932,0.516583535,Sensitive
T07E3.3,-0.544016677,0.139034237,Resistant
T08A11.1,-0.250588751,0.389636381,Resistant
T08A11.1,-0.250588751,0.389636381,Resistant
T08G2.2,-0.612366054,0.705698751,Resistant
T12A7.2,-0.274775431,0.34541935,Resistant
T13C2.2,0.26477812,0.846967811,Resistant
T13C5.3,-0.402854559,0.805364623,Sensitive
T13C5.9,0.392812359,0.792201154,Sensitive
T18D3.9,-0.170457218,0.748462403,Sensitive
T22F7.4,0.892530001,0.087995184,Sensitive
T23F4.2,-0.192108902,0.724158462,Resistant
T24B8.7,-0.110845572,0.758227995,Resistant
T24B8.7,-0.110845572,0.758227995,Resistant
T24B8.7,-0.110845572,0.758227995,Resistant
T24B8.7,-0.110845572,0.758227995,Resistant
T24B8.7,-0.110845572,0.758227995,Resistant
T25B9.8,0.146952094,0.833664621,Sensitive
T25F10.3,0.24764508,0.762126413,Resistant
T25G12.6,0.200427673,0.554813897,Sensitive
T26A5.2,-0.231392639,0.715515433,Resistant
T28C6.7,0.15443555,0.864605414,Resistant
taf-1,-0.149930512,0.664810381,Resistant
taf-10,-0.682716568,0.378066896,Resistant
taf-4,-0.113054114,0.861904593,Sensitive
taf-5,-0.15108203,0.73789255,Resistant
taf-8,-0.494628248,0.434210837,Resistant
tag-115,-0.037970656,0.972224886,Sensitive
tag-296,-0.360931297,0.407820358,Resistant
tag-325,-0.103439695,0.753847263,Resistant
tag-340,-0.215099444,0.577363503,Resistant
tag-343,0.261722007,0.626159322,Resistant
tag-77,-0.135214932,0.77460089,Resistant
tbc-14,-0.194217517,0.655019775,Resistant
tbc-19,0.145494944,0.850530267,Resistant
tdc-1,-1.116919126,0.254893393,Resistant
tdp-1,0.852910189,0.08304642,Sensitive
thoc-5,-0.247582969,0.561010876,Resistant
tim-1,-0.363248074,0.527051683,Resistant
tir-1,0.147847937,0.722455932,Resistant
tlf-1,-0.327899094,0.485601952,Resistant
tlf-1,-0.327899094,0.485601952,Resistant
tlk-1,-0.317040811,0.518402891,Resistant
toca-2,-0.102579515,0.903789505,Resistant
tra-2,-0.271619793,0.387473125,Resistant
trak-1,-0.045933319,0.902147281,Resistant
tram-1,-0.233970802,0.716413439,Resistant
trhr-1,0.474468407,0.308727509,Resistant
trpa-1,-0.114665189,0.909322006,Resistant
trpp-8,-0.251439986,0.323662487,Resistant
trr-1,-0.273134191,0.386597678,Resistant
trr-1,-0.273134191,0.386597678,Resistant
trr-1,-0.273134191,0.386597678,Resistant
trxr-1,0.05563264,0.863678726,Sensitive
tsr-1,-0.156382763,0.67564558,Resistant
twk-10,2.147291952,2.32e-08,Resistant
twk-25,0.595401107,0.386730703,Sensitive
twk-8,0.069539415,0.922262091,Resistant
ubl-1,0.662094814,4.28e-05,Sensitive
ubr-4,-0.08119374,0.813533478,Resistant
ubr-4,-0.08119374,0.813533478,Resistant
ufd-2,0.16471941,0.712616952,Resistant
ufd-3,-0.267326873,0.540827729,Resistant
ugt-5,0.88477357,0.010374092,Sensitive
ugt-65,0.383433581,0.783592605,Sensitive
unc-103,-0.0601405,0.910647881,Resistant
unc-105,0.455877871,0.265596759,Resistant
unc-11,-0.250539636,0.450450246,Resistant
unc-13,0.258002518,0.671961872,Resistant
unc-42,1.23923196,0.011760153,Resistant
unc-57,-0.350425271,0.505516255,Resistant
unc-57,-0.350425271,0.505516255,Resistant
unc-61,-0.532058488,0.450787548,Resistant
unc-61,-0.532058488,0.450787548,Resistant
unc-94,-0.107894645,0.789265341,Resistant
unk-1,0.117537185,0.725200241,Resistant
unk-1,0.117537185,0.725200241,Resistant
usp-48,-0.256282064,0.577493172,Resistant
usp-5,-0.054231819,0.875930012,Resistant
vbh-1,-0.212322912,0.515362459,Resistant
vbh-1,-0.212322912,0.515362459,Resistant
vha-11,0.252085902,0.549286334,Sensitive
vps-26,-0.317968585,0.359349275,Resistant
vps-39,-0.449995941,0.502328855,Resistant
vps-39,-0.449995941,0.502328855,Resistant
W03A5.6,-0.315760411,0.456387284,Resistant
W03F9.2,0.528981393,0.339024435,Sensitive
W04D2.4,-0.167985064,0.861240766,Sensitive
W06F12.2,0.258727933,0.534181928,Resistant
W08G11.3,-0.274029627,0.660834689,Resistant
W09D6.1,1.061157456,0.016879422,Sensitive
W09G3.7,1.292455021,1.95e-10,Sensitive
wapl-1,-0.448890341,0.294295291,Resistant
wdr-23,-0.292592159,0.501159696,Resistant
wdr-4,-0.422542464,0.408001783,Resistant
wdr-48,-0.393759605,0.590159708,Resistant
wdr-5.3,-1.017238906,0.404794099,Resistant
wnk-1,-0.219535036,0.640691538,Resistant
wnk-1,-0.219535036,0.640691538,Resistant
wnk-1,-0.219535036,0.640691538,Resistant
wrk-1,0.066726612,0.851884431,Resistant
wwp-1,-0.069815376,0.878599481,Resistant
xpo-3,-0.03526037,0.91764402,Resistant
Y105C5A.15,1.117712724,5.82e-06,Resistant
Y105E8A.25,0.176551577,0.617171575,Resistant
Y106G6H.6,-0.723365245,0.298558146,Resistant
Y17G7B.18,-0.355951118,0.26819343,Resistant
Y17G9B.5,0.081185772,0.874709422,Sensitive
Y24F12A.1,-0.461714827,0.485601952,Resistant
Y32B12B.4,-0.025645051,0.975203304,Sensitive
Y32G9B.1,0.738223097,0.366939249,Sensitive
Y32H12A.7,-0.371854925,0.362140946,Resistant
Y37E11AM.2,-0.530976063,0.413160283,Resistant
Y37F4.6,0.603059118,0.146456712,Sensitive
Y39B6A.3,-0.439329527,0.274962559,Resistant
Y39B6A.43,1.389718282,0.000367297,Resistant
Y41D4B.4,-0.512400831,0.46317638,Resistant
Y44A6D.3,-0.159951314,0.674540997,Resistant
Y45G5AL.1,-0.593984493,0.121285078,Resistant
Y47G6A.15,0.409628928,0.659653824,Sensitive
Y48C3A.12,-0.321213364,0.479160611,Resistant
Y48C3A.12,-0.321213364,0.479160611,Resistant
Y48E1B.8,-0.498381807,0.756737982,Sensitive
Y48E1C.2,-0.350155383,0.196755523,Resistant
Y49G5B.1,-0.586630819,0.388327456,Resistant
Y50D4B.2,3.745886604,7.7e-11,Resistant
Y53F4B.21,0.126248676,0.86337,Sensitive
Y53F4B.24,0.431539236,0.161948199,Resistant
Y54F10BM.12,1.478798524,6.03e-06,Resistant
Y54G2A.73,0.181561384,0.693865035,Resistant
Y56A3A.16,-0.464535971,0.492968933,Resistant
Y57A10B.7,0.023046062,0.971526209,Sensitive
Y57G11C.33,-0.325378053,0.481064483,Resistant
Y59C2A.2,-0.060583086,0.924651372,Resistant
Y61A9LA.3,1.505159879,1.94e-25,Sensitive
Y66D12A.16,-0.410887078,0.594370897,Resistant
Y67D8A.2,-0.093075079,0.864850917,Resistant
Y67H2A.10,-0.755701455,0.322762487,Resistant
Y69A2AR.19,-0.132841417,0.782981143,Resistant
Y71F9AL.12,-0.380511716,0.39637096,Resistant
Y76B12C.6,-0.409841967,0.495408586,Resistant
Y92H12A.5,-0.206258498,0.533208029,Resistant
Y95D11A.3,-0.58685958,0.444329264,Resistant
ymel-1,-0.222231115,0.522692644,Resistant
ZC239.22,0.345529006,0.828341536,Resistant
ZC247.2,0.950251131,0.0661593,Resistant
ZC262.2,0.962504919,8.62e-08,Resistant
ZC449.1,0.171069751,0.91481052,Sensitive
ZC487.1,-0.163712077,0.806724683,Resistant
ZC8.6,0.38307581,0.424188875,Resistant
zen-4,-0.363911177,0.645492645,Resistant
zipt-3,0.082067954,0.841091643,Sensitive
ZK1127.3,-0.45842862,0.461322389,Resistant
ZK1248.15,-0.398678447,0.495035423,Resistant
ZK1307.4,-0.887003349,0.242598473,Sensitive
ZK185.1,1.565856911,2.85e-12,Resistant
ZK287.7,0.377683006,0.492968933,Sensitive
ZK355.2,-0.431348614,0.486089438,Resistant
ZK39.10,0.26797889,0.620797696,Resistant
ZK524.4,-0.265886005,0.465992993,Resistant
ZK546.5,0.18927569,0.774868135,Sensitive
ZK669.5,0.137214041,0.900672161,Resistant
ZK688.5,-0.066628907,0.898167713,Sensitive
ZK688.5,-0.066628907,0.898167713,Resistant
ZK809.5,-0.365042509,0.589533467,Resistant
ZK829.3,0.59974846,0.53908524,Sensitive
zmp-6,1.308445749,0.129490974,Resistant
ztf-15,-0.289792251,0.747719883,Sensitive
ztf-22,-0.077879858,0.835497689,Resistant
zwl-1,-0.127284744,0.877534146,Resistant
aat-4,0.464636968,0.278164631,Sensitive
abt-1,0.397081813,0.258640109,Sensitive
acbp-6,-0.534291333,0.149042203,Resistant
acdh-6,1.417211211,0.036405558,Sensitive
acs-17,-0.092213903,0.825819983,Resistant
adsl-1,-0.190597585,0.549225667,Sensitive
aex-5,0.264812224,0.468724284,Sensitive
aff-1,-0.248663076,0.878253419,Sensitive
age-1,0.427975459,0.446704805,Sensitive
akap-1,-0.078612207,0.847324895,Resistant
algn-8,0.280707689,0.292579972,Sensitive
alp-1,0.078084373,0.865236579,Sensitive
apb-3,-0.236549715,0.463223567,Resistant
arrd-12,1.843406772,3.53e-10,Sensitive
B0001.8,-0.152431173,0.801777906,Sensitive
B0034.1,-0.383716932,0.773304427,Resistant
B0281.3,0.006887061,0.992774304,Resistant
B0379.7,-0.225932375,0.764195734,Sensitive
B0393.4,0.366481562,0.674078913,Sensitive
bath-28,0.155568321,0.887236069,Resistant
bath-29,0.23480687,0.823044917,Resistant
BE0003N10.1,-0.24097337,0.3587725,Sensitive
bicd-1,0.224983594,0.776854744,Resistant
blos-9,-0.011276835,0.991393522,Sensitive
brc-1,-0.09473913,0.914170863,Resistant
btb-9,-0.18885436,0.793149422,Sensitive
C01G10.10,1.518349547,4.01e-11,Sensitive
C03B1.5,0.47675129,0.531169253,Sensitive
C05D11.5,-0.040402329,0.956909278,Sensitive
C08F8.3,-0.290356045,0.810261123,Sensitive
C10C6.3,0.265134477,0.669112085,Resistant
C10G11.6,-0.133752037,0.789393009,Resistant
C15A11.7,0.966940463,0.265199834,Sensitive
C16D2.1,0.029476781,0.955753908,Sensitive
C24F3.2,0.712886794,0.059560871,Sensitive
C26E1.2,-0.118597685,0.785335547,Resistant
C30B5.2,-0.263519998,0.364576951,Resistant
C32E12.1,-0.240445005,0.664810381,Resistant
C33D9.3,-0.474147075,0.404685862,Resistant
C34B2.11,0.377788887,0.619095379,Resistant
C34B2.9,0.213210982,0.800452248,Sensitive
C34F6.9,0.499199895,0.451501491,Sensitive
C35B1.2,1.718340929,1.62e-19,Sensitive
C37A2.8,-0.19175193,0.750677604,Sensitive
C37C3.1,0.673151732,0.142137125,Sensitive
C37H5.14,0.46730123,0.345759752,Resistant
C40H1.8,0.826491247,0.071153833,Sensitive
C41A3.2,0.885210313,0.000305359,Sensitive
C42D8.1,-0.056631892,0.923700189,Resistant
C44H9.5,-0.239997996,0.668414076,Sensitive
C45B2.6,0.282686116,0.521976501,Sensitive
C45G9.12,-1.723261247,0.00167726,Resistant
C47E12.2,-0.399583835,0.53210186,Sensitive
C48B4.9,-0.390813318,0.474160964,Resistant
C49H3.4,0.177415723,0.702591294,Sensitive
C50F4.10,-0.089089434,0.871523807,Sensitive
C51E3.10,0.410422436,0.653371647,Sensitive
C53H9.2,2.905705658,3.41e-81,Sensitive
C54G4.3,0.086083915,0.868707773,Sensitive
C55B7.10,-0.159164111,0.724978888,Sensitive
cdc-26,-0.59134709,0.394600248,Resistant
cdk-11.1,-0.306528536,0.400442295,Resistant
cec-6,-0.252329227,0.704527056,Sensitive
cerk-1,0.057987174,0.87279284,Sensitive
cest-16,0.362160581,0.474931941,Resistant
cest-31,0.836667662,0.181878273,Sensitive
cest-5.1,1.153864896,0.006268803,Sensitive
chk-2,0.047435898,0.930818742,Resistant
clec-26,-0.061641147,0.946539485,Sensitive
clec-52,-0.1953538,0.878599481,Sensitive
cln-3.1,0.473566535,0.407497836,Sensitive
cln-3.2,0.031019868,0.937183706,Sensitive
cnnm-3,-0.1114844,0.801777906,Resistant
coh-3,-0.405369828,0.465992993,Resistant
cra-1,-0.137247785,0.657711397,Resistant
cup-5,-0.387930803,0.537362454,Resistant
cutl-24,-0.135038248,0.874499224,Resistant
cyp-31A5,-0.735909615,0.548962937,Resistant
cyp-34A2,-0.560256406,0.670695833,Sensitive
D1022.4,0.733303441,0.042618797,Sensitive
D1037.1,0.952419946,0.008405632,Sensitive
D1086.12,0.509932738,0.285485727,Resistant
D2024.4,1.194813107,0.152559555,Resistant
daao-1,0.327904089,0.579117879,Sensitive
ddo-2,1.533609292,2.6e-05,Sensitive
dlk-1,0.038125486,0.936159174,Resistant
dnj-10,-0.208366884,0.535967747,Sensitive
dnj-14,-0.06173574,0.909496696,Resistant
dop-2,0.115438848,0.881389923,Resistant
dpt-1,-0.081999804,0.8023066,Sensitive
drp-1,-0.424167498,0.314751109,Resistant
dus-2,0.568345428,0.003790901,Sensitive
ect-2,-0.391927046,0.603586175,Resistant
eff-1,-0.335462862,0.807644358,Resistant
egal-1,-0.020060473,0.983961266,Resistant
egl-44,-0.076492308,0.861659432,Sensitive
egl-5,-0.155964605,0.854310716,Resistant
egl-5,-0.155964605,0.854310716,Resistant
elt-2,-0.13739803,0.830613006,Resistant
emb-30,0.083623667,0.815206339,Sensitive
eng-1,0.029299084,0.947480089,Sensitive
epc-1,0.009614236,0.986632126,Resistant
epg-3,-0.086971254,0.887236069,Resistant
ercc-1,-0.012352352,0.990335546,Sensitive
eri-3,-0.248210157,0.674975735,Sensitive
exos-9,0.050805158,0.904173117,Sensitive
F01D4.5,-0.378199353,0.532345386,Sensitive
F01F1.11,-0.194232905,0.813593069,Sensitive
F01G10.10,1.241975348,0.094902317,Sensitive
F02E11.2,0.480304164,0.486542175,Resistant
F02E9.7,-0.365754732,0.53945159,Resistant
F08G2.7,-0.205977746,0.787663885,Sensitive
F13G3.6,1.95724649,5.02e-23,Sensitive
F13H8.12,-0.087672285,0.90698984,Resistant
F14D2.5,1.556157211,0.055784559,Resistant
F14D7.6,0.042467259,0.954067058,Sensitive
F14E5.2,0.046239034,0.959232852,Resistant
F14H12.7,-0.360533881,0.759503542,Resistant
F15B9.10,-0.474845915,0.232110772,Resistant
F15E6.6,0.845667234,0.002257225,Sensitive
F21D9.4,0.419797719,0.594114407,Resistant
F22D3.4,0.48257976,0.271592353,Sensitive
F22D6.9,1.412319246,4.45e-08,Resistant
F23H11.2,0.797195558,0.079401688,Sensitive
F25E5.16,0.329788855,0.702215111,Sensitive
F26B1.5,0.133504348,0.824583229,Sensitive
F26F4.9,0.295376194,0.314119573,Sensitive
F28B12.1,-0.261449129,0.790242221,Resistant
F28C1.1,0.645257671,0.008544179,Sensitive
F28E10.4,-0.179617371,0.768530672,Sensitive
F28G4.4,0.895997175,0.325628813,Resistant
F29G6.1,1.858367029,0.000111122,Sensitive
F30F8.5,0.165672993,0.781031411,Resistant
F35H12.5,-1.246426137,0.000405111,Sensitive
F37C12.10,-0.573873481,0.264821228,Sensitive
F43C9.1,-0.73689754,0.407837542,Resistant
F44E7.4,-0.383143896,0.181878273,Resistant
F45D3.2,-0.025267523,0.987991307,Resistant
F45F2.11,-0.510870314,0.587300435,Resistant
F46B6.4,2.196176042,6.05e-22,Sensitive
F49E2.5,0.253553368,0.617791495,Sensitive
F49E8.7,1.208486891,2.99e-07,Sensitive
F52B11.5,-0.015698194,0.986963048,Sensitive
F53E4.1,-0.423163171,0.637146072,Resistant
F53H4.6,0.100704462,0.89767984,Resistant
F54A3.6,0.543086139,0.213228889,Sensitive
F54D10.4,1.539080977,2.37e-05,Resistant
F57B1.5,0.225637076,0.670839328,Resistant
F59A7.5,0.324714522,0.539669611,Resistant
fbxa-11,2.739911794,1.03e-08,Sensitive
fbxa-196,0.57819479,0.031471641,Sensitive
fbxa-6,0.44433572,0.518402891,Sensitive
fbxa-64,0.631714667,0.361721869,Sensitive
feh-1,0.226745727,0.506502108,Resistant
fmo-4,0.572188772,0.35685752,Sensitive
fncm-1,0.539466131,0.328469151,Resistant
fshr-1,0.227657581,0.625675928,Resistant
gcn-2,0.098901252,0.842960745,Resistant
gei-17,-0.132993076,0.83152064,Resistant
glb-17,0.289792043,0.550136623,Resistant
glna-1,-0.155377681,0.643839385,Resistant
grl-14,1.041323931,0.250745961,Resistant
H03G16.5,0.671586813,0.377859644,Sensitive
H04D03.2,0.349550418,0.583983859,Sensitive
hecd-1,-0.078121224,0.824764675,Resistant
hgap-2,0.025784581,0.94493331,Sensitive
hizr-1,0.094030071,0.892813211,Resistant
hlh-1,0.436654156,0.423927549,Resistant
hmg-1.2,-0.277932582,0.354978312,Resistant
hot-4,-0.018436757,0.985800605,Resistant
hrpl-1,-0.078770488,0.877549121,Sensitive
hrpu-2,0.592674272,0.005407036,Resistant
ifg-1,-0.270730627,0.337812285,Resistant
irk-2,0.142245136,0.863634239,Resistant
K02E10.4,-0.242246067,0.884933226,Resistant
K04G11.3,0.212917232,0.676028826,Sensitive
K06A1.2,0.049434969,0.92746661,Sensitive
K07A3.3,0.697432725,0.10977241,Sensitive
K07B1.7,1.819761188,5.67e-11,Sensitive
K09C4.1,1.144691686,0.012119544,Sensitive
K09C6.2,0.571633436,0.205256004,Resistant
K09C8.7,0.97732793,0.524451205,Sensitive
K09E2.3,0.313747566,0.301996365,Sensitive
K09H9.5,0.177267054,0.881698606,Sensitive
K09H9.5,0.177267054,0.881698606,Sensitive
K10C3.4,-0.374459281,0.586077223,Resistant
K12C11.3,0.29200386,0.73844557,Resistant
kcnl-1,-0.084872223,0.871134869,Resistant
kcnl-2,0.048773487,0.949263773,Resistant
kin-14,-0.058089224,0.890562327,Resistant
kin-21,-0.042809597,0.948163566,Sensitive
kri-1,0.469222441,0.487551619,Sensitive
lact-8,1.550305004,0.04359365,Sensitive
let-413,0.081002823,0.881484257,Resistant
let-413,0.081002823,0.881484257,Resistant
letm-1,-0.370795403,0.323298302,Resistant
lig-1,-0.345286482,0.64044354,Sensitive
lin-2,-0.003166383,0.996059502,Resistant
lnp-1,-0.136516547,0.78877464,Sensitive
lsl-1,-0.496539072,0.4225443,Resistant
lst-2,-0.088935039,0.795513592,Resistant
ltah-1.1,-0.146242816,0.677587576,Resistant
lurp-1,0.377114066,0.502132053,Sensitive
M01H9.3,-0.710597468,0.210794789,Resistant
M02B7.2,2.042992527,2.08e-07,Sensitive
M04F3.4,-0.158918285,0.562264713,Resistant
M162.5,-0.17480604,0.82816147,Sensitive
M28.9,-0.368080638,0.437958593,Sensitive
mab-10,-0.081832498,0.956949737,Resistant
marb-1,0.088468893,0.751614179,Sensitive
math-22,0.31142485,0.529449196,Sensitive
mdt-1.2,-0.099036714,0.841190729,Sensitive
metl-2,0.878331625,0.000392516,Sensitive
micu-1,1.916539452,7.21e-31,Sensitive
mig-15,-0.094255877,0.920290363,Resistant
mig-17,0.833262545,0.134317733,Sensitive
mlck-1,0.122773464,0.833107127,Resistant
mmaa-1,0.289132082,0.576841199,Sensitive
molo-1,-0.336710288,0.449156176,Resistant
mpz-1,0.159282701,0.7695899,Resistant
mrpl-45,-0.076336932,0.805948789,Sensitive
mth-2,0.252265372,0.552584868,Sensitive
mth-2,0.252265372,0.552584868,Sensitive
mtrr-1,0.606417894,0.243960089,Sensitive
mut-2,-0.508861368,0.58449481,Sensitive
nas-29,0.666682963,0.485555795,Resistant
nas-5,0.183790539,0.762126413,Sensitive
nas-6,1.602851481,0.003088125,Sensitive
nceh-1,0.187475651,0.699034282,Resistant
nhr-1,-0.094183664,0.795168261,Resistant
nhr-103,0.605824559,0.087995184,Sensitive
nhr-108,0.766597634,0.227794683,Sensitive
nhr-112,1.322325839,0.000481051,Sensitive
nhr-128,0.131442005,0.817001474,Resistant
nhr-204,-0.023038966,0.977113283,Resistant
nhr-21,0.047715486,0.951149495,Resistant
nhr-212,0.225102496,0.627667164,Resistant
nhr-232,0.580274635,0.104558873,Resistant
nhr-237,1.646505245,0.000600523,Sensitive
nhr-238,1.298295002,9.44e-05,Sensitive
nhr-48,-0.270433885,0.371261305,Resistant
nhr-49,-0.218929459,0.395328275,Resistant
nhr-49,-0.218929459,0.395328275,Sensitive
nhr-5,0.93919243,0.154440645,Sensitive
nhr-61,0.017292388,0.974984032,Resistant
nhr-65,-0.30729784,0.580782161,Resistant
nhr-76,-0.345334958,0.452709819,Resistant
nhr-79,0.101048324,0.869254073,Sensitive
nhr-87,2.1663189,6.27e-34,Sensitive
nlp-16,0.233421669,0.789638605,Resistant
nlp-21,0.032959152,0.934928953,Resistant
nova-1,0.039544196,0.914033524,Sensitive
npp-21,-0.228692286,0.562546773,Resistant
npp-9,-0.472425797,0.350836462,Resistant
npr-16,-0.287468553,0.684744515,Resistant
nth-1,0.069833094,0.944935859,Sensitive
oga-1,0.007918164,0.988777482,Resistant
pars-2,0.328322929,0.155407016,Sensitive
pdxk-1,-0.366716381,0.391962245,Resistant
pgl-1,-0.291849769,0.619241658,Resistant
pgl-3,-0.32162567,0.691372504,Sensitive
pid-5,-0.361089621,0.623182425,Sensitive
pin-2,0.681851187,0.074810159,Sensitive
pitr-1,-0.017314012,0.974995038,Sensitive
pkn-1,-0.115573535,0.696205639,Resistant
plc-1,0.108971296,0.68588669,Resistant
plc-1,0.108971296,0.68588669,Resistant
plc-2,0.837117958,0.001953182,Sensitive
plc-2,0.837117958,0.001953182,Sensitive
plx-1,-0.144510648,0.756864918,Resistant
pmk-2,-0.082222426,0.863296297,Resistant
polh-1,1.032821474,0.073824131,Sensitive
polk-1,-0.527468578,0.588565021,Sensitive
pot-1,0.092113605,0.894519505,Sensitive
pot-3,-0.103483553,0.867061909,Resistant
ppw-1,1.452583284,1.33e-07,Resistant
pqn-68,1.355930267,2.62e-10,Sensitive
R02D3.8,0.127070069,0.888221782,Sensitive
R05D3.8,-0.324767468,0.696019592,Sensitive
R05G6.4,-0.160170692,0.711371425,Sensitive
R07B7.9,0.130177596,0.843270201,Resistant
R11D1.1,0.737859761,0.029032804,Sensitive
rbf-1,0.029924803,0.969378201,Resistant
rde-2,-0.253258048,0.647630006,Resistant
rde-8,0.379811097,0.659502471,Sensitive
rnf-113,2.186022135,3.17e-15,Sensitive
rnh-1.2,-0.195114797,0.796052328,Resistant
rop-1,0.026074779,0.969954016,Sensitive
rskn-2,-0.026805831,0.950030058,Resistant
rsy-1,-0.06054048,0.903197624,Sensitive
sax-3,0.062300348,0.917991642,Resistant
scav-3,0.12949822,0.643351019,Sensitive
scav-4,-0.128532246,0.889660037,Sensitive
scm-1,0.047765693,0.899035411,Sensitive
scpl-4,-0.384314476,0.173214476,Resistant
secs-1,0.772484843,0.014397974,Sensitive
sel-7,0.151007101,0.868916407,Resistant
set-24,-0.206809427,0.646002075,Sensitive
set-5,0.269445028,0.620797696,Sensitive
sipa-1,-0.015491759,0.968152812,Resistant
sir-2.4,0.163872981,0.789665282,Sensitive
slc-17.6,0.046092399,0.96262386,Sensitive
slr-2,-0.192863228,0.677052347,Sensitive
sma-9,-0.143957195,0.640691538,Resistant
smu-2,-0.308571515,0.577363503,Sensitive
snpc-3.4,0.517726634,0.339001514,Sensitive
somi-1,0.118254249,0.830613006,Resistant
spd-3,0.366240405,0.474931941,Sensitive
spds-1,0.426298554,0.510873131,Sensitive
spe-49,0.3558675,0.542726572,Resistant
ssl-1,-0.227254464,0.485555795,Resistant
ssu-2,0.316644965,0.549523036,Resistant
stip-1,1.753161645,2.01e-10,Sensitive
sup-26,-0.042224357,0.970639371,Resistant
sup-26,-0.042224357,0.970639371,Resistant
syd-1,0.215091331,0.749286243,Resistant
syd-9,0.098482271,0.89195652,Resistant
T01G1.4,0.428173977,0.352712051,Sensitive
T07A5.1,0.643689932,0.516583535,Sensitive
T07D3.4,-0.139107121,0.813634712,Resistant
T09D3.8,0.692099317,0.536166872,Sensitive
T09F3.5,-0.000668153,0.999781452,Resistant
T12C9.7,-0.481814782,0.572872266,Resistant
T13F2.4,2.010266346,0.050530239,Sensitive
T14A8.2,0.175889929,0.711736932,Resistant
T17H7.7,0.786363926,0.493904143,Resistant
T20B3.1,-0.395220194,0.613930257,Resistant
T20D4.3,-1.174486691,0.279392971,Resistant
T21C9.6,0.451986266,0.253984758,Sensitive
T22C1.9,0.196966867,0.617414525,Sensitive
T23E1.1,1.241082232,0.127123737,Sensitive
T23H2.3,-0.170417193,0.78659661,Sensitive
T25B2.2,-0.5523416,0.786921192,Resistant
T25B2.2,-0.5523416,0.786921192,Resistant
T25B9.6,0.045562865,0.91961011,Resistant
T26E4.4,0.620709195,0.637146072,Sensitive
T28H10.1,0.434278655,0.298912996,Resistant
tag-343,0.261722007,0.626159322,Resistant
tbc-9,-0.175170878,0.733721185,Resistant
tnt-4,-0.213078263,0.643856167,Resistant
tofu-7,-0.016954102,0.984449046,Sensitive
tres-1,-0.02124933,0.978185967,Resistant
trx-3,0.288213928,0.848952036,Sensitive
twk-17,0.175897845,0.695477214,Resistant
ubxn-3,-0.41949564,0.419616215,Resistant
uev-3,0.028209238,0.970061098,Resistant
ugt-4,-0.735494214,0.595637098,Sensitive
unc-1,-0.156988481,0.712430503,Resistant
unc-103,-0.0601405,0.910647881,Resistant
unc-104,-0.237329367,0.704601579,Resistant
unc-2,0.211042546,0.687158538,Resistant
unc-7,0.127435162,0.862013637,Resistant
unk-1,0.117537185,0.725200241,Resistant
use-1,0.376059733,0.245517628,Sensitive
vars-1,0.92072946,2.52e-06,Sensitive
vit-6,-1.796717755,0.480631262,Resistant
vps-36,0.051776243,0.903789505,Sensitive
W04A8.1,-0.085572006,0.914536599,Sensitive
W04E12.5,-0.071686066,0.912686598,Sensitive
W06D4.3,-0.184780388,0.711747751,Resistant
Y102A11A.9,0.026133324,0.971219579,Resistant
Y106G6D.5,2.221500812,5.11e-26,Sensitive
Y11D7A.10,0.123442092,0.734206819,Sensitive
Y17G7B.8,0.226057845,0.744517323,Resistant
Y18H1A.11,0.470640466,0.394147962,Sensitive
Y20C6A.1,2.549671179,9.85e-10,Resistant
Y25C1A.8,0.503046566,0.313835411,Sensitive
Y2H9A.4,0.435516215,0.419534688,Resistant
Y37H2A.12,-0.22476226,0.660676842,Resistant
Y37H9A.1,0.040661298,0.919209545,Sensitive
Y38C1AA.1,-0.170618613,0.562615432,Resistant
Y39A1A.3,0.008487422,0.986899858,Sensitive
Y39F10C.1,1.32974851,0.001789373,Resistant
Y41D4A.6,0.153581033,0.691372504,Resistant
Y41D4A.6,0.153581033,0.691372504,Sensitive
Y45F10D.6,0.485683364,0.381763326,Sensitive
Y45F3A.8,1.273782105,0.080877955,Sensitive
Y46G5A.29,0.278095355,0.865919459,Sensitive
Y47G6A.19,0.293010759,0.785335547,Resistant
Y48G1A.1,0.391592228,0.353413769,Sensitive
Y4C6B.7,0.066545021,0.857323349,Resistant
Y51H7C.9,-0.245209824,0.777172644,Sensitive
Y53F4B.23,-1.135599478,0.183674464,Sensitive
Y54E5B.2,0.752575769,9.84e-06,Sensitive
Y55B1BR.6,-1.171293715,0.430549043,Resistant
Y57E12AL.1,-0.33055221,0.439087759,Resistant
Y60A3A.16,2.234184937,2.54e-10,Sensitive
Y69E1A.8,0.165053485,0.644426334,Sensitive
Y69H2.9,0.770393787,0.364112265,Sensitive
Y71F9AL.8,0.237237233,0.731509261,Sensitive
Y71F9B.9,0.596145656,0.219880445,Sensitive
Y71H2AM.20,-0.317056173,0.414948165,Resistant
Y73C8B.1,0.59850014,0.307998424,Sensitive
Y75B12B.1,-1.323834706,0.3587725,Resistant
Y87G2A.16,-0.410304359,0.814764488,Resistant
Y95B8A.6,0.377093491,0.307656029,Sensitive
yars-2,2.064095545,1.61e-25,Sensitive
ZC13.1,0.036749854,0.945469704,Sensitive
ZC266.1,-0.421644951,0.812739534,Resistant
ZC477.3,-0.19554881,0.645382782,Resistant
ZC513.2,1.830200918,0.002404105,Sensitive
zhp-3,0.026790134,0.977193592,Sensitive
zip-12,1.651618731,1.13e-07,Resistant
ZK1128.1,1.064143996,6.22e-12,Sensitive
ZK250.13,0.559090983,0.424972823,Sensitive
ZK287.1,0.028636067,0.977945919,Resistant
ZK418.2,0.258466043,0.570491349,Sensitive
ZK470.2,-0.007716549,0.985800605,Sensitive
ZK470.6,1.226371701,0.241003044,Resistant
ZK892.4,0.278140032,0.638258003,Resistant
ZK899.1,0.020075599,0.971219579,Resistant
zmp-2,-0.374853359,0.848779137,Resistant
zyg-1,0.612717489,0.245273005,Sensitive
egl-15,,,Resistant
gly-6,,,Resistant
pdfr-1,,,Resistant
pqn-72,,,Resistant
slo-1,,,Resistant
unc-32,,,Resistant
