# Supplementary material for: Pervasive non-triplet alternative splicing drives functional isoform diversity
Source: Nat Commun. 2026 Apr 10;17:5112. doi: 10.1038/s41467-026-71615-5 (PMC13247117; doi:10.1038/s41467-026-71615-5)
Supplement: Supplementary file 10 — Source Data [file 41467_2026_71615_MOESM10_ESM.zip › source data/Fig3/3b.tsv]

category,kind,count,total,percent
Overall,essential,241,481,50
Overall,poison,240,481,50
Cassette,essential,33,86,38
Cassette,poison,53,86,62
Upstream A3SS,essential,90,183,49
Upstream A3SS,poison,93,183,51
Upstream A5SS,essential,118,212,56
Upstream A5SS,poison,94,212,44
