# Supplementary material for: Pervasive non-triplet alternative splicing drives functional isoform diversity
Source: Nat Commun. 2026 Apr 10;17:5112. doi: 10.1038/s41467-026-71615-5 (PMC13247117; doi:10.1038/s41467-026-71615-5)
Supplement: Supplementary file 10 — Source Data [file 41467_2026_71615_MOESM10_ESM.zip › source data/Fig3/3c.tsv]

category,kind,percent
Overall,essential,93
Cassette,essential,100
Upstream A3SS,essential,99
Upstream A5SS,essential,87
Overall,poison,88
Cassette,poison,55
Upstream A3SS,poison,95
Upstream A5SS,poison,100
