# Supplementary material for: Pervasive non-triplet alternative splicing drives functional isoform diversity
Source: Nat Commun. 2026 Apr 10;17:5112. doi: 10.1038/s41467-026-71615-5 (PMC13247117; doi:10.1038/s41467-026-71615-5)
Supplement: Supplementary file 10 — Source Data [file 41467_2026_71615_MOESM10_ESM.zip › source data/Fig4/4k.tsv]

Group, Percent included (RFP)
WT,52.94117647
WT,53.65853659
WT,54.11764706
WT,45.05494505
fubl-1,82.92682927
fubl-1,78.42105263
fubl-1,83.24873096
fubl-1,84.89208633
