# Supplementary material for: Pervasive non-triplet alternative splicing drives functional isoform diversity
Source: Nat Commun. 2026 Apr 10;17:5112. doi: 10.1038/s41467-026-71615-5 (PMC13247117; doi:10.1038/s41467-026-71615-5)
Supplement: Supplementary file 10 — Source Data [file 41467_2026_71615_MOESM10_ESM.zip › source data/Fig4/4l.tsv]

Group, Percent included (RFP)
WT,54.49438202
WT,54.18719212
WT,45
WT,49.36708861
WT,51.53061224
fubl-3,73.46938776
fubl-3,70.90909091
fubl-3,80
fubl-3,70.96774194
fubl-3,68.68131868
