# Supplementary material for: Pervasive non-triplet alternative splicing drives functional isoform diversity
Source: Nat Commun. 2026 Apr 10;17:5112. doi: 10.1038/s41467-026-71615-5 (PMC13247117; doi:10.1038/s41467-026-71615-5)
Supplement: Supplementary file 10 — Source Data [file 41467_2026_71615_MOESM10_ESM.zip › source data/Fig4/4c.tsv]

Experiment,Category,Genotype,Expression
Exp-1,inc,smg-1,1.78
Exp-1,inc,WT,1
Exp-1,skip,smg-1,5.86
Exp-1,skip,WT,0.246
Exp-2,inc,smg-1,0.597
Exp-2,inc,WT,1
Exp-2,skip,smg-1,2.61
Exp-2,skip,WT,0.275
Exp-3,inc,smg-1,1.68
Exp-3,inc,WT,1
Exp-3,skip,smg-1,5.62
Exp-3,skip,WT,0.415
