# Supplementary material for: Pervasive non-triplet alternative splicing drives functional isoform diversity
Source: Nat Commun. 2026 Apr 10;17:5112. doi: 10.1038/s41467-026-71615-5 (PMC13247117; doi:10.1038/s41467-026-71615-5)
Supplement: Supplementary file 10 — Source Data [file 41467_2026_71615_MOESM10_ESM.zip › source data/Fig4/4b.tsv]

category,value
fubl-1,4.789915
fubl-1,4.14106
fubl-1,3.41054
fubl-3,2.08
fubl-3,1.96
fubl-3,2.02
