# Supplementary material for: Pervasive non-triplet alternative splicing drives functional isoform diversity
Source: Nat Commun. 2026 Apr 10;17:5112. doi: 10.1038/s41467-026-71615-5 (PMC13247117; doi:10.1038/s41467-026-71615-5)
Supplement: Supplementary file 10 — Source Data [file 41467_2026_71615_MOESM10_ESM.zip › source data/Fig4/4a.tsv]

Gene,Condition,PSI
fubl-1,WT,83.91
fubl-1,WT,84.05
fubl-1,WT,89.59
fubl-1,smg-1,19.85
fubl-1,smg-1,22.25
fubl-1,smg-1,20.43
fubl-1,smg-2,18.82
fubl-1,smg-2,16.16
fubl-1,smg-2,18.26
fubl-3,WT,84.38
fubl-3,WT,84.44
fubl-3,WT,61.43
fubl-3,smg-1,31.72
fubl-3,smg-1,30.99
fubl-3,smg-1,24.01
fubl-3,smg-2,32.43
fubl-3,smg-2,36.05
fubl-3,smg-2,25.49
